# Supplementary material for: A systems biology approach to study non-alcoholic fatty liver (NAFL) in women with obesity
Source: iScience. 2022 Aug 5;25(8):104828. doi: 10.1016/j.isci.2022.104828 (PMC9382345; doi:10.1016/j.isci.2022.104828)
Supplement: Table S1. Differentially significant gut microbial species between individuals with and without NAFL — padj: Wald test adjusted p value, as calculated by DESeq2, log2FoldChange: Fold change ratio, in log2 scale, between individuals without and with NAFL as related to STAR methods. [file mmc2.xlsx]

## Sheet: Metagenomics_StatsSummary
Table 1: Metagenomics Statsistics Summary	baseMean:"mean of normalized counts for all samples”	log2FoldChange:"log2 fold change (MLE): NAFL vs non_NAFL”	lfcSE:"standard error: NAFL vs non_NAFL"	stat:”LRT statistic: NAFL vs non_NAFL”	pvalue:"LRT test p-value: NAFL vs non_NAFL”	padj:"BH adjusted p-values”
SpeciesNames	baseMean	log2FoldChange	lfcSE	stat	pvalue	padj
Collinsella stercoris	2828.60051200173	2.40012705013394	0.481574667251289	4.98391467274073	6.23105661610864e-07	0.000213102136270916
Enterocloster bolteae	14208.2529799765	1.3508365579558	0.343118959498912	3.93693359273574	8.25294333579845e-05	0.00940835540281024
Lactobacillus buchneri	11.5881648609575	2.64418208719233	0.670705964657158	3.94238642046959	8.0674857992065e-05	0.00940835540281024
Bacteroides clarus	3197.04405133838	1.87566545953585	0.518489341431563	3.61755837517717	0.000297395270094958	0.0223531446847308
Bacteroides thetaiotaomicron	60539.1167941886	-1.65640655075632	0.460999907760163	-3.59307349713847	0.000326800360887877	0.0223531446847308
[Clostridium] leptum	17062.8207206312	-1.0720227666656	0.327574748857981	-3.27260501733718	0.00106561277501394	0.0265071223967692
Gemella haemolysans	88.6874875370171	1.57985156519279	0.486422179280113	3.24790199232057	0.0011625930875776	0.0265071223967692
Gemella morbillorum	128.714423015591	1.38600088453531	0.406739693887177	3.40758697851547	0.000655400165874011	0.0265071223967692
Gemella sanguinis	480.539045745874	1.57145923639899	0.468100539416443	3.3570976832414	0.00078765279676515	0.0265071223967692
Marvinbryantia formatexigens	2853.11013394164	-0.75616372695932	0.231975912227928	-3.2596648492381	0.00111543937383633	0.0265071223967692
Paraprevotella xylaniphila	6401.38527722607	-1.63420781972719	0.489192557597492	-3.34062281681689	0.0008359069996122	0.0265071223967692
Prevotella dentalis	137.696547967642	-2.45447378607502	0.745526223270883	-3.2922702239854	0.000993820709346665	0.0265071223967692
Prevotella denticola	306.711056869059	-1.83150942320057	0.538813035431232	-3.3991557419073	0.000675942142164649	0.0265071223967692
Prevotella sp. oral taxon 317	39.2813863679886	-2.74899153309552	0.840823397079589	-3.26940418480685	0.00107774231087507	0.0265071223967692
Streptococcus sanguinis	358.674049444694	1.30553273262724	0.397747782284123	3.28231304051537	0.00102959235454158	0.0265071223967692
[Ruminococcus] gnavus	43087.138200096	1.33307759767932	0.427794657326406	3.11616233360808	0.00183221380370158	0.0284825964029973
Bacteroides finegoldii	24408.4708302443	-1.46893955970472	0.464571010193775	-3.16192686903131	0.0015672891939522	0.0284825964029973
Lactobacillus delbrueckii	620.165511369233	-2.60034928153397	0.811414396064817	-3.2047117898636	0.00135197783770803	0.0284825964029973
Lactobacillus iners	14.3294210446985	2.79558279233336	0.882828416804471	3.16662076018394	0.00154221298059559	0.0284825964029973
Leuconostoc mesenteroides	243.595743145462	1.57505556482423	0.504285173763823	3.12334299473554	0.00178809236498415	0.0284825964029973
Oenococcus oeni	243.796078062268	1.89970646354365	0.608823847110558	3.12028918144312	0.00180673573430123	0.0284825964029973
Parascardovia denticolens	65.7518336639241	1.79778362071764	0.571673282236674	3.14477460566953	0.00166214835337272	0.0284825964029973
Alloprevotella tannerae	227.596108390438	-1.27192793378072	0.414980915606248	-3.06502753728459	0.00217649956433846	0.0309423342303527
Enterococcus casseliflavus	17.6163653946984	-2.3056938236878	0.751624509256414	-3.06761394192538	0.00215775181760515	0.0309423342303527
Prevotella oulorum	45.9727890136103	-2.94658149318542	0.964984066107347	-3.05350274338896	0.00226186653730649	0.0309423342303527
Prevotella pallens	217.980554297293	-1.30921779750678	0.430812386044331	-3.03895115348902	0.00237403343518912	0.0312276705705646
Prevotella timonensis	521.309670808804	-1.50926564812471	0.500888200111517	-3.01317868496141	0.00258526648491997	0.0327467088089863
Collinsella intestinalis	1302.35668093335	1.48053393791467	0.499183594895531	2.96591064500931	0.00301788156951785	0.0368612677419681
Citrobacter rodentium	292.577768060239	-2.28654830615852	0.783227835572712	-2.91939101536981	0.00350716003757095	0.0413603011327333
Lachnospiraceae bacterium 2_1_46FAA	3519.25824015915	0.947912412247724	0.326086064126812	2.90693935291601	0.00364983952086463	0.0416081705378568
Bacteroides sp. 1_1_30	50158.4208724842	-1.32284986778362	0.45866612513636	-2.88412375644776	0.00392504470427948	0.0433021060923736
Capnocytophaga sp. oral taxon 329	19759.5918261458	-1.64542176444525	0.574771969967318	-2.86273835611506	0.00419997226366849	0.0435269852780189
Prevotella bryantii	62.5391762097845	-2.22701799444798	0.775548461120154	-2.87153944091567	0.00408477805385419	0.0435269852780189
Eubacterium limosum	1207.35239542053	1.12940428756453	0.399831982531069	2.82469721510276	0.00473253141603153	0.0463777890806911
Haemophilus pittmaniae	29.8465855156018	-2.0593260712344	0.731625575426078	-2.81472674056687	0.00488187253480959	0.0463777890806911
Lachnospiraceae bacterium 1_4_56FAA	14242.9874058519	1.03606730195904	0.367870892187396	2.81638836875211	0.00485669176733645	0.0463777890806911
Eubacterium ventriosum	37008.2250958958	0.784744868371074	0.283892332402496	2.76423410850872	0.00570565870446745	0.0526142684793412
Prevotella multisaccharivorax	72.7418841962332	-2.5677890138614	0.931609022200537	-2.75629470375466	0.00584602983103791	0.0526142684793412
Actinomyces sp. oral taxon 180	273.893505577897	0.807320215481291	0.296728000871304	2.72074159873924	0.00651356551918628	0.057118959168249
Eggerthella sp. YY7918	1969.58665978921	-1.33000281489881	0.491682496342667	-2.70500338082381	0.00683036942951566	0.0571623049729117
Lactobacillus sakei	215.652375079448	1.8888300584607	0.698553902016731	2.70391454833711	0.00685279094704496	0.0571623049729117
Enterobacter cloacae	390.225219711907	-1.99590832955313	0.741958250968756	-2.69005476648737	0.0071440293752193	0.0581728106267857
Clostridium sp. HGF2	6802.89428091304	0.847442483016585	0.316444793510861	2.67801051050473	0.00740608942813911	0.0589042461493854
Granulicatella adiacens	183.90934551157	0.960306943102861	0.36196724073745	2.65302169651151	0.00797747428799843	0.062006731965806
Atopobium rimae	44.1343051849178	1.10009933484628	0.417451166743371	2.63527670416735	0.0084068719289436	0.0625032652108416
Prevotella marshii	243.083295554696	-1.27025805254524	0.481860331631955	-2.63615402463855	0.00838516604354732	0.0625032652108416
Odoribacter splanchnicus	26245.8076861609	-1.19023443375806	0.453341533067371	-2.62546964471747	0.00865295240122059	0.0629640366216477
Prevotella sp. oral taxon 472	18.087614386737	-1.94170300981472	0.754122772152718	-2.5747836844549	0.0100302795194533	0.0714657415761046
Streptococcus sp. 2_1_36FAA	500.612103039693	1.21320732576564	0.477043695247134	2.54317861833838	0.0109849058511465	0.0766701592059616
Clostridium perfringens	116.875251955202	-1.25922556350022	0.500258568739049	-2.51714941470012	0.0118308645643468	0.0793363859020904
Prevotella multiformis	811.646111393869	-1.15875052873485	0.45991445731972	-2.51949141909518	0.0117524504902405	0.0793363859020904
Prevotella disiens	783.089089699396	-1.24293341183689	0.49808810075901	-2.49540876391717	0.0125812104742055	0.0827456535034283
Yersinia enterocolitica	72.3197696033784	-2.07392410375951	0.842441063811104	-2.46180319650768	0.0138240498707661	0.0892042463358872
Megasphaera elsdenii	64.1597713372463	-1.71414143637292	0.69988426022713	-2.44917843389797	0.0143182496893448	0.0906822480325172
Corynebacterium amycolatum	95.319735369781	0.648162492882736	0.266077845156944	2.43598820676116	0.0148511687069433	0.0923472672322659
Dialister micraerophilus	76.9806056818083	-1.26833705424914	0.5280516135106	-2.40191871740901	0.0163093319159292	0.0981696392382208
Mobiluncus curtisii	113.190095906755	0.671402337036641	0.279663829728058	2.40074784676125	0.0163616065397035	0.0981696392382208
Prevotella veroralis	41.4410379055878	-1.35819502768311	0.571205485534519	-2.37776958043767	0.0174177060953976	0.102704404907345
Streptococcus cristatus	242.577378854435	0.936244438839594	0.39584784706434	2.36516238696991	0.0180221667937724	0.102726350724503
Streptococcus suis	378.396511976824	0.599242560384387	0.252968743608311	2.36884032326237	0.0178439553702948	0.102726350724503
Tannerella forsythia	573.705180088676	-0.972259235922934	0.412400410470418	-2.35756127112942	0.0183954193019674	0.103134973791358
[Clostridium] methylpentosum	2267.44152129297	-0.833398159894382	0.355223072344719	-2.34612620850717	0.018969682847235	0.104194983113733
Faecalitalea cylindroides	30029.8533532591	-0.703992133283235	0.300627125636815	-2.34174521607781	0.0191938126788455	0.104194983113733
Streptococcus sp. M143	72.7928328464588	0.745035466607523	0.319705587487056	2.3303798737571	0.019786082544862	0.105731878599106
Acidaminococcus fermentans	127.461187692592	-1.55699459544309	0.675278058395079	-2.30570884998629	0.0211269062746284	0.111160029937276
Bacteroides sp. 2_2_4	65536.9781213059	-1.08684267399743	0.474957016666506	-2.28829691079301	0.0221202362979819	0.112912250953878
Holdemania filiformis	8176.21798183306	-0.44404542832558	0.193968703982978	-2.28926326364767	0.022064060798479	0.112912250953878
Oribacterium sinus	52.0985373487557	0.739910213639395	0.329223381115453	2.24744126960995	0.0246118400101877	0.123783077698297
Lactobacillus johnsonii	28.0792121036316	-2.20199588091434	0.990596364216798	-2.22289921551985	0.0262225966955961	0.128116115284198
Prevotella melaninogenica	324.162623458995	-1.26310933455383	0.566866400128036	-2.22823108631688	0.0258651091017956	0.128116115284198
Bifidobacterium animalis	277.45573840929	0.898931873041778	0.407318667930464	2.20694984987833	0.0273175631854707	0.131218089971354
Neisseria subflava	24.5419805819265	-1.70233700831634	0.772885636152469	-2.2025729664104	0.0276248610466008	0.131218089971354
Streptococcus mitis	1032.17343275865	0.690572864807774	0.31630679653974	2.18323751611519	0.029018323317869	0.135529462635053
Veillonella dispar	100.203920229367	-1.14425632197002	0.525107759315951	-2.17908858071461	0.029325088406415	0.135529462635053
Lactobacillus fermentum	77.3784203034581	1.21802338347756	0.56223110654661	2.16641051925964	0.0302798308361362	0.136259238762613
Peptoniphilus lacrimalis	51.0160762451637	1.02468688952626	0.472269467748642	2.16970809993508	0.030028966051098	0.136259238762613
Mobiluncus mulieris	94.5550114497002	0.590454778585989	0.275861089120419	2.14040617496527	0.0323219559334929	0.143559856224085
Enterococcus faecalis	399.922389583371	0.920676599318077	0.438065596915087	2.1016866099543	0.0355807372921981	0.154873156457893
Haemophilus parainfluenzae	385.782337494263	-1.51955366798636	0.723776927408978	-2.09947790602576	0.0357747934507998	0.154873156457893
Prevotella sp. oral taxon 299	28.1130976458789	-1.53657129230962	0.734009367631534	-2.09339466234301	0.036313938513932	0.155242087147059
Prevotella copri	25495.023942428	-1.49075049224341	0.715880320861736	-2.08240183282163	0.0373057811811181	0.157513298320276
Streptococcus pseudopneumoniae	128.570405159867	0.690111553620626	0.335646989372907	2.05606358904029	0.039776387295106	0.165896639694222
Actinomyces sp. oral taxon 175	1365.63968923016	0.698752053932674	0.349850877579895	1.99728541133387	0.0457941872263706	0.183379769735384
Bacteroides intestinalis	18981.8124725574	-0.996701742347522	0.499760917634575	-1.9943571159286	0.0461130415124065	0.183379769735384
Finegoldia magna	155.223930635566	1.08495706865801	0.54373159298932	1.99539089257835	0.0460002634701462	0.183379769735384
Lactobacillus rhamnosus	106.695283952435	1.19352558473419	0.596087932989851	2.00226429471189	0.0452563139765452	0.183379769735384
Filifactor alocis	45.6620857196388	1.0024828323747	0.504110062557371	1.98861896802668	0.0467432761419703	0.183749430351194
Bacteroides coprocola	20503.9806382435	1.06897096327923	0.540996824933913	1.97592834932038	0.0481628928509036	0.185930300400304
Streptococcus sp. oral taxon 056	58.9695944764126	0.747923979067781	0.378893650774536	1.97396809774688	0.048385370572009	0.185930300400304
Pseudomonas aeruginosa	14.592162191102	1.82895822905854	0.931317499364899	1.96383964685059	0.0495486907020129	0.188285024667649
Phascolarctobacterium succinatutens	14934.9944113137	-1.13060744506605	0.578400231626228	-1.95471471698281	0.0506167520404523	0.190229991184997
Prevotella salivae	228.562127668066	-0.820584126641824	0.421189449025674	-1.94825423224646	0.0513845505446456	0.191016481372487
Alistipes sp. HGB5	38606.0616279767	-1.00886514037886	0.521382700292361	-1.93498008241	0.0529927398848998	0.194876527318664
Prevotella bivia	2003.59805386441	-0.936972418161204	0.486180203319693	-1.92721219778891	0.0539531904513628	0.196297778025171
Porphyromonas gingivalis	17.3508333756465	-0.843843517145688	0.44029762509116	-1.91652979497897	0.0552976944645364	0.199071700072331
Ruminococcaceae bacterium D16	19831.0803633714	-0.404928352360246	0.213758847664659	-1.89432323753677	0.0581821184413736	0.207273796947393
Megasphaera micronuciformis	42.2397220370057	1.07980920366397	0.572638639630551	1.88567296883883	0.0593390376707147	0.209215988488499
Atopobium vaginae	118.533486395112	0.70973098409808	0.382635825449272	1.85484718600186	0.0636180516484359	0.219771451149142
Streptococcus mutans	230.734564814993	-1.07857238665274	0.580657166859478	-1.85750292635889	0.0632396352414533	0.219771451149142
Prevotella bergensis	102.308394894283	-1.03982384776577	0.567346613086754	-1.83278409314618	0.0668346856320315	0.228574624861548
[Eubacterium] cellulosolvens	355.232431325913	0.401502262399217	0.220529979538245	1.82062440326662	0.0686639706896272	0.230226254665221
Veillonella atypica	117.495010645281	-0.912397902446547	0.500761852731583	-1.82201958369942	0.0684520142115047	0.230226254665221
Streptococcus porcinus	493.588501264655	0.594237987006531	0.327557336651345	1.8141495259471	0.0696547084916714	0.231280682564579
Lactobacillus plantarum	46.8433322102109	0.965830677111232	0.538718219103921	1.79283091393818	0.0729999647837513	0.240057576500413
Clostridium sp. 7_2_43FAA	375.151108879878	-0.862356997598661	0.483687009556437	-1.78288227833425	0.0746054684493047	0.240708209525115
Intestinibacter bartlettii	22314.9378995868	0.65754249570812	0.368101952667829	1.78630537258105	0.0740498274924274	0.240708209525115
Faecalibacterium prausnitzii	568352.879499492	-0.542961059219317	0.310068213561814	-1.75110196876428	0.0799283471742035	0.255148902305156
Streptococcus sp. C300	113.92681080561	0.616000308642086	0.352530164444523	1.74736907865093	0.0805733375700494	0.255148902305156
Clostridium cellulovorans	132.896885902782	0.438444421700236	0.2528188015258	1.73422395428725	0.082878354286152	0.260040340971229
Streptococcus oralis	214.591112505518	0.530096346654957	0.309120308185434	1.71485448421902	0.0863719093634889	0.268538118202847
butyrate-producing bacterium SS3/4	23380.9796887755	-0.307210116999008	0.181306637183719	-1.69442289466607	0.090184952046973	0.276023539266929
Gardnerella vaginalis	100.524544975422	0.920602199087081	0.543665478688447	1.69332472848555	0.0903936736780586	0.276023539266929
Bacteroides plebeius	15389.9240165762	0.856099825944086	0.508424490813169	1.6838288505238	0.0922147498353336	0.279092428705169
Streptococcus pneumoniae	106.6463660146	0.551536262704627	0.328657194889085	1.67815058146151	0.0933177063680001	0.279953119104
Pseudoflavonifractor capillosus	11096.7081482908	-0.36080364524918	0.215979591128555	-1.67054508883862	0.0948115663426072	0.281961353818884
Anaerococcus hydrogenalis	25.8986392969509	0.79813403012006	0.482427440787	1.65441258651879	0.0980437108331133	0.289059906076938
Butyrivibrio proteoclasticus	112.183814945414	0.425338680518983	0.260284316480057	1.63413103897704	0.102231338702944	0.292648541813617
Citrobacter youngae	33.3036958713264	1.20004557947759	0.732230766008781	1.63888986257538	0.101236199353947	0.292648541813617
Lactobacillus gasseri	38.922420902683	1.14795462539845	0.703412188496573	1.63198000286576	0.102683698881971	0.292648541813617
Leuconostoc gelidum subsp. gasicomitatum	23.1686867230654	1.18620890258437	0.721654483900988	1.64373523486223	0.100230904440296	0.292648541813617
Lachnospira eligens	30884.8014450893	-0.633956149784408	0.391507227360392	-1.61927061745104	0.10538904973141	0.295434877115919
Parabacteroides sp. 20_3	79210.1759559752	-0.750743763547738	0.462708432196201	-1.62249855699496	0.104696641832086	0.295434877115919
Lactobacillus brevis	35.7838935722307	0.842892543567104	0.522361333234814	1.61361971099075	0.106609938724969	0.296427634503572
Butyrivibrio crossotus	9900.60801975626	-0.489969379476596	0.305413274266393	-1.60428318203755	0.108651646474698	0.299668250760859
Citrobacter koseri	340.396369721661	-1.20615855652006	0.761464945868546	-1.58399748151806	0.113194292216987	0.306752881315703
Porphyromonas asaccharolytica	293.618262894542	-0.616180318643775	0.388721260486389	-1.5851469453273	0.112932951485499	0.306752881315703
Solobacterium moorei	311.673185582173	0.609853607390296	0.38577449773713	1.58085516530399	0.113911157681562	0.306752881315703
Alistipes shahii	32104.7720892911	-0.726163531850859	0.468449978328174	-1.55014102987565	0.121107669994782	0.323584555767308
Blautia hansenii	10295.2275525373	0.418997955741566	0.271198574388908	1.54498583440453	0.122349689811999	0.324368945082975
Enterococcus gallinarum	395.803576071698	0.531600986251584	0.348400307564618	1.52583386038771	0.127051245662249	0.334242507819147
Olsenella uli	136.807041424048	0.828592098340804	0.546528406580373	1.51610069735497	0.129493892017841	0.33806802343589
Bacteroides fragilis II	22864.4030980279	-0.810605621241063	0.546263301949773	-1.4839100820937	0.137832776798817	0.357112194433298
Lactobacillus acidophilus	26.5306361869951	1.14025252310371	0.771455109683953	1.47805427534318	0.139393251423117	0.358439789373729
Clostridium beijerinckii	67.8273370237953	-0.819242155798268	0.559636679694078	-1.46388216770584	0.143226146505841	0.365547329141773
Lactococcus garvieae	48.0552884595565	0.724833248192362	0.497259811829874	1.45765499432789	0.14493566299241	0.367170346247439
Roseburia intestinalis	85026.3328778909	-0.507745822067919	0.350987813947718	-1.4466195175185	0.148003516751078	0.369468633057435
Rothia dentocariosa	156.706583313557	0.614108322279483	0.42421535147752	1.44763342519448	0.147719597942257	0.369468633057435
Bacteroides uniformis	244852.067836197	-0.71850925102407	0.499332426774933	-1.43893969727692	0.15016760891236	0.372154509043674
Anaerococcus tetradius	11.1295780642239	0.846686456849208	0.591728846804326	1.43086898910168	0.152467766223589	0.375136518334298
Bacteroides caccae	38391.1102511164	-0.856631351335439	0.600942927656532	-1.42547871338798	0.154018869032809	0.376246094351575
Actinomyces sp. oral taxon 448	356.574449715937	0.73516491706839	0.524838953204072	1.40074381404106	0.161290695638638	0.388460689495874
Streptococcus sp. oral taxon 071	79.6479689266454	0.501281170944531	0.357165418663752	1.40349861646727	0.160468204255587	0.388460689495874
Actinobacillus minor	70.0706634985757	0.408470517683748	0.29392782670979	1.3896966553189	0.164621010908053	0.390974900906625
Schaalia odontolytica	2077.27342604341	0.332433600075903	0.238853486958163	1.39178876686917	0.163986372551406	0.390974900906625
Streptococcus sp. M334	144.235164406729	0.454827554502772	0.329458252530446	1.3805316789287	0.167423002758198	0.39488735822968
Actinomyces sp. oral taxon 170	284.274731939223	0.479394503972417	0.352824112354826	1.3587350954356	0.17423054679749	0.406545890441117
Neisseria mucosa	33.518628474335	-0.960805603089746	0.710322807862155	-1.35263234188054	0.176173114870886	0.406545890441117
Prevotella oris	213.058880424143	-0.638781984558826	0.474585742788576	-1.3459780329798	0.178309601070665	0.406545890441117
Ruminococcus sp. 5_1_39BFAA	538521.577197863	0.375986082242499	0.277859488961493	1.35315185257036	0.176007123213431	0.406545890441117
Subdoligranulum variabile	13574.2716741341	-0.266980104184397	0.197883477210093	-1.34917835459776	0.177279685517411	0.406545890441117
Dorea longicatena	209500.597553304	0.412252736011558	0.307187432866284	1.342023442056	0.179588394940819	0.406749874634174
Anaerofustis stercorihominis	47.4139818655648	-0.592564803292838	0.450390721152064	-1.31566831966943	0.188285391793354	0.410150343906542
Clostridium botulinum	80.3462362542978	-0.645312831551609	0.488885619898054	-1.31996689059125	0.186846072602009	0.410150343906542
Clostridium sp. M62/1	30039.5706946594	-0.232864104880487	0.176712848750425	-1.3177542353435	0.187585932431616	0.410150343906542
Leuconostoc gelidum	14.0425220049474	0.632980047183714	0.476805952748018	1.32754224970474	0.184329373599419	0.410150343906542
Streptococcus infantarius	767.606726049824	-0.734061327244523	0.555535500199479	-1.32135808959273	0.186381993393201	0.410150343906542
Veillonella sp. oral taxon 158	83.2792110978603	-0.598345613051913	0.453832689434046	-1.31842775318385	0.187360495325554	0.410150343906542
Coprobacillus sp. D7	13386.1728599025	0.772567161860076	0.59386897441276	1.30090507358802	0.193290949260407	0.418389269918096
Bacteroides helcogenes	968.207078971576	-0.605620284942695	0.468485432557167	-1.29271956576535	0.196108068189378	0.421201966419581
Staphylococcus pseudintermedius	26.8068548614069	0.668952002683635	0.518570793945581	1.28999166650684	0.197053551541325	0.421201966419581
Klebsiella oxytoca	45.8041298955763	-1.11724669690459	0.875926092038473	-1.27550338671213	0.202131126191386	0.42937170905251
Absiella dolichum	6398.53065072965	-0.222373444859373	0.177432133633298	-1.25328732910892	0.210101158057822	0.443546889233179
Clostridioides difficile	2772.40670748983	0.30346779859111	0.24414004654321	1.24300704815914	0.213865236234461	0.447228673736382
Lactobacillus helveticus	44.6367070061288	-0.631331414876326	0.508566842423278	-1.24139319006345	0.214460533604581	0.447228673736382
Bacteroides sp. 9_1_42FAA	321926.916299303	-0.613561345819858	0.495680952065924	-1.23781505676711	0.21578464419435	0.447262717057381
Lactobacillus coryniformis	22.1390167341802	0.669265403530897	0.550483358171183	1.21577772260788	0.224069607299249	0.46163738371291
Anaerococcus lactolyticus	24.1279242922862	0.512883221956992	0.426477175843968	1.20260415095376	0.229129540609557	0.469235346637535
Corynebacterium glucuronolyticum	112.522172570874	0.378847575638683	0.318519168356775	1.1894027527233	0.234281218136197	0.476929622634402
Porphyromonas uenonis	168.61648511465	-0.500584277878095	0.422970696327485	-1.18349635618851	0.236612489781831	0.4788252751798
Streptococcus pseudoporcinus	79.2095732784159	0.491490300541094	0.418275695256567	1.17503910964661	0.239979069375107	0.482781421919334
Desulfovibrio sp. 3_1_syn3	15.9622433137985	-0.778825364387006	0.667818229204023	-1.16622357750745	0.243524062274032	0.485797593006775
Pediococcus claussenii	33.0194772783298	0.711261078501827	0.610913350083352	1.16425852930663	0.244319257301653	0.485797593006775
Bifidobacterium bifidum	19527.6402929699	-0.809230852290385	0.713943928933993	-1.1334655558997	0.257018797847449	0.499802807586313
Erysipelotrichaceae bacterium 5_2_54FAA	9970.19775933448	0.254694360722386	0.225484920343683	1.12954054902732	0.258669874101688	0.499802807586313
Granulicatella elegans	23.8577515382893	0.474458857001308	0.419950913269149	1.12979598807831	0.258562199117636	0.499802807586313
Oscillibacter valericigenes	709.303712353469	-0.39561872761417	0.349532764488371	-1.13185019491165	0.257697420667183	0.499802807586313
Roseburia hominis	54402.2597815452	-0.266192414169828	0.234829398537098	-1.1335565982288	0.256980587379053	0.499802807586313
Clostridiales bacterium 1_7_47FAA	4501.64082522066	0.253045780538505	0.224907907845503	1.12510841865254	0.260543094314558	0.500594035143701
Fusobacterium nucleatum	21.7809483008367	0.621885900443771	0.572806942977037	1.08568149892118	0.277619928746759	0.530424668331797
Streptococcus infantis	872.105025684698	0.353636395601127	0.328399871483242	1.07684693664435	0.281548652401608	0.534942439563055
Oxalobacter formigenes	377.44834161523	-0.277887546642671	0.259929582427276	-1.06908780465732	0.285030106351207	0.538565173326589
Bacteroides coprosuis	95.796374815274	0.520786289034555	0.496217221114068	1.04951272723934	0.293942200674439	0.546003942411291
Bifidobacterium angulatum	9138.65151469801	-0.628533400374845	0.597828564668707	-1.05136060322436	0.293093002813841	0.546003942411291
Christensenella minuta	7487.75404022122	-0.247849299977353	0.237059482037105	-1.04551523460495	0.295784903213366	0.546003942411291
Oribacterium sp. oral taxon 108	91.772469783634	-0.321246219056635	0.305174785221636	-1.05266304627142	0.292495450842108	0.546003942411291
Streptococcus anginosus	242.531939073864	-0.364328902374136	0.349309513275233	-1.04299736631298	0.296949512539474	0.546003942411291
Brachyspira pilosicoli	95.1443112165443	0.530114193352158	0.512751520180601	1.03386176829947	0.301200790304321	0.550859199380095
Bacteroides salanitronis	2108.91662560715	-0.453645974379001	0.448757373782876	-1.01089363848201	0.312067339098744	0.56172121037774
Citrobacter portucalensis	100.897129181315	0.877665136847709	0.867497206552412	1.01172099485566	0.311671474223366	0.56172121037774
Ethanoligenens harbinense	96.3883544630049	-0.463778983616792	0.456669286668628	-1.01556859012794	0.309834868540944	0.56172121037774
Neisseria cinerea	52.9578051872403	-0.461826707577679	0.461430716144048	-1.00085818178066	0.316895376334046	0.566589869471025
Streptococcus uberis	26.9113832088458	-0.487498053592539	0.488279408563347	-0.998399778984932	0.318085540755663	0.566589869471025
Veillonella sp. 6_1_27	126.550919747557	-0.538185118543049	0.541533742006019	-0.993816408465029	0.320312256238807	0.56759995665115
Coriobacterium glomerans	55.0534443487823	0.359588453414527	0.366250410096174	0.981810377550436	0.326193274684091	0.569173979295709
Dermacoccus sp. Ellin185	65.2381884441929	-0.838610648548557	0.85056909358308	-0.985940654175258	0.324162235666647	0.569173979295709
Peptoniphilus duerdenii	79.5744623209446	-0.332860754027865	0.33802056867817	-0.98473520510754	0.324754155183632	0.569173979295709
Bifidobacterium breve	10434.9330396903	-0.572008537266552	0.584935485112634	-0.977900216049307	0.328123678280556	0.569636030314468
Bacillus coahuilensis	47.5948044359089	-0.794285891665576	0.818803970661093	-0.970056228506414	0.332018465494078	0.570738414557338
Slackia exigua	145.21515707404	0.342341399347909	0.352965657761159	0.969900022340308	0.332096328938334	0.570738414557338
Bulleidia extructa	86.7425837478435	-0.502812954418673	0.525088256770592	-0.957577984148956	0.338275605143448	0.578451284795296
Rheinheimera sp. A13L	17.975769639287	-0.778013043462172	0.82070533296425	-0.94798097710919	0.343139138526479	0.583848683462965
Enterococcus italicus	133.033693180741	-0.436846521475476	0.462920715643692	-0.943674600666856	0.345335957253447	0.584677709805341
Eggerthella lenta	40455.363235021	-0.543342354808333	0.58984227894628	-0.921165494916681	0.356964030069649	0.601387676274975
Clostridium kluyveri	33.3179999367207	0.390949999977285	0.42632167413732	0.917030551562709	0.359126630883388	0.602065234128033
Streptococcus gallolyticus	493.429310298602	0.312889161365441	0.345124632047074	0.906597594931341	0.36461963406319	0.608292267559078
Macrococcus caseolyticus	29.5839215073124	0.34583007599588	0.38455642747485	0.899296049390559	0.368494991107132	0.611773237663297
Methanobrevibacter smithii	71121.5852050428	-0.827832959117231	0.925512387196758	-0.8944590807959	0.371076313890742	0.613082605558617
Campylobacter hominis	9.79961033364036	0.649981982748577	0.741417097028745	0.876675201250959	0.380663080091631	0.6188102342994
Clostridium sp. SS2/1	190745.220154108	-0.317021814778232	0.363605777530378	-0.871883326308659	0.383272030686789	0.6188102342994
Enterococcus faecium	3854.09354778083	-0.271809247342755	0.311229675818594	-0.873339750227367	0.382477920268645	0.6188102342994
Streptococcus peroris	89.3097169370683	0.278267639611664	0.318509321653637	0.873656187413773	0.382305517390216	0.6188102342994
Treponema denticola	55.064447032313	0.306044701639774	0.351250365901748	0.87130073403363	0.383589969799628	0.6188102342994
Bifidobacterium adolescentis	523825.308760713	-0.585182686925608	0.703883521369548	-0.83136295872791	0.405768617780778	0.651515808831108
Cronobacter turicensis	19.5539791065729	-0.691884420293581	0.843497074348426	-0.820257048108957	0.412069586501688	0.65854111487653
Clostridium sp. D5	4773.12541229714	-0.176853180802569	0.21933378599392	-0.806319828936305	0.420058460032934	0.665092561718811
Lachnospiraceae bacterium 4_1_37FAA	2556.57412235103	0.186675437364523	0.231414049071547	0.806672879686782	0.419854973001259	0.665092561718811
Anaerostipes caccae	1120.58013574374	0.203200419602244	0.256542070987951	0.792074449308502	0.428317267283309	0.672830855698483
Bifidobacterium longum	80003.0798437075	-0.458666791355842	0.580275916608621	-0.790428791248972	0.429277393413319	0.672830855698483
Ruminococcus albus	1102.78200143501	0.312959812400922	0.397287367151573	0.787741665799109	0.430847828649028	0.672830855698483
[Clostridium] hiranonis	86.2531645157007	0.273188715533129	0.349558723050721	0.781524526548544	0.434494057178984	0.675440761614602
Bacteroides fragilis	13640.2503488544	-0.337839179466033	0.435358107195628	-0.776002959132274	0.437747238664303	0.677418803724849
Desulfovibrio piger	4668.48490219508	-0.749199405503195	0.988253049974869	-0.758104824996236	0.448388231440604	0.690760248435526
Coprococcus catus	74097.0073208436	-0.132177495613586	0.175496474438846	-0.753163253200539	0.451351818171477	0.692207721141906
Bacteroides coprophilus	9941.67707466095	-0.322797599117216	0.432486388615358	-0.746376319843683	0.455440119820423	0.695359468654395
Collinsella aerofaciens	268967.175469169	0.322907802611399	0.437478535779291	0.738111189926598	0.460446884447119	0.699879264359621
Streptococcus salivarius	9129.80128781026	-0.334999714996969	0.472654422241066	-0.708762468377183	0.478471892042944	0.724059234861446
Campylobacter coli	1166.60380614468	-0.154847051980884	0.223920238113	-0.691527721146586	0.489233966125796	0.737083772753402
[Ruminococcus] torques	292552.303543221	0.261075968349611	0.382079290117521	0.683303112998635	0.494415327507905	0.738384462915735
Bacteroides stercoris	28301.9007847102	0.350211378487176	0.511205042640489	0.685070273716893	0.493299577304198	0.738384462915735
Bacteroides fluxus	5274.17905931125	-0.299056768509585	0.440050740400124	-0.679596103480389	0.496760237570179	0.738579828433653
Paracoccus denitrificans	42.4477127222658	-0.499657991973807	0.738837205485565	-0.676276165120069	0.498865322713959	0.738579828433653
Lacrimispora saccharolytica	2706.22954317181	-0.204016373123296	0.308188735794271	-0.661985171513488	0.507980725014403	0.748833654978128
Ruminococcus bromii	551412.533809459	-0.40229666573059	0.611359288822074	-0.658036400339493	0.510514741524296	0.749339234340382
Blautia hydrogenotrophica	7379.37907424428	-0.184073115836127	0.285065326781576	-0.645722571434189	0.518459040124814	0.757517729906475
Lachnoanaerobaculum saburreum	516.842938419623	-0.176247638086674	0.274294329037319	-0.642549332701277	0.520516568795385	0.757517729906475
[Enterobacter] lignolyticus	32.3049373176206	0.522025419388785	0.821253843049486	0.635644415921873	0.525008212874624	0.757606788198825
Weissella paramesenteroides	12.6685661280538	0.411715015851883	0.644895621813269	0.638421167590274	0.523199555392488	0.757606788198825
Anaerobutyricum hallii	169521.176673571	-0.145301145694765	0.231691745576444	-0.627131300397687	0.530573171193739	0.759230228235392
Megasphaera genomosp. type_1	611.450064412377	0.142449320559324	0.22669031457039	0.628387325807395	0.5297502377662	0.759230228235392
Peptostreptococcus anaerobius	675.98167675099	0.169975827180908	0.27426794576633	0.619743684250013	0.535426550412929	0.762982834338423
Prevotella buccae	38.8881050248454	-0.393294521736873	0.64010275221558	-0.614424044226597	0.53893515114367	0.764795940627117
Streptococcus australis	1095.08717803822	0.2457824584394	0.403716520197144	0.608799606019042	0.542657274793071	0.766895818095993
Treponema succinifaciens	619.995770285366	0.161813293165623	0.276122812414074	0.586019285226486	0.557862555145092	0.785139892426425
Atopobium parvulum	65.5366568277885	0.210030876992555	0.360661538181854	0.582348974751648	0.560331643474948	0.785382877329641
Blautia obeum	290759.571833335	0.144797520810943	0.253566689145472	0.571043149630242	0.567970393717857	0.787322333074214
Peptostreptococcus stomatis	142.412413912709	0.268141206252776	0.465998740051797	0.57541186961787	0.565012778477066	0.787322333074214
Streptococcus parauberis	109.3156665172	0.296021428247974	0.519260603778636	0.570082586843367	0.568621684998044	0.787322333074214
[Bacteroides] pectinophilus	21297.7527699549	-0.107158960620218	0.189169586505666	-0.56647034335516	0.571074087735277	0.787529588731713
Bifidobacterium pseudocatenulatum	16298.9085030318	-0.315873028094892	0.569307333229049	-0.554837448348495	0.57900585006767	0.792080002892573
Lactobacillus ruminis	1397.89640059463	-0.175325345248685	0.315117793864448	-0.556380339867774	0.577950875961174	0.792080002892573
Leuconostoc kimchii	32.8479821236347	0.266805766799198	0.487114793956392	0.547726675743465	0.583879592591499	0.795565022574872
Roseburia inulinivorans	130383.829804175	-0.162932804922778	0.303651723598169	-0.536577902447185	0.591559211402476	0.797279529139771
Rothia mucilaginosa	506.090067053598	-0.266946455413424	0.492677705651454	-0.541827755450082	0.587937169007483	0.797279529139771
Salmonella bongori	34.9141592901141	0.439714147001011	0.820745551495109	0.535749656151053	0.592131580121351	0.797279529139771
Holdemanella biformis	79269.4982223684	-0.283433573764146	0.547630780209673	-0.517563263437505	0.604763018765582	0.81109393105031
Parvimonas micra	207.953839722898	-0.295171659927901	0.575512886591798	-0.512884536219362	0.608032091100073	0.812292871704004
Acidaminococcus intestini	1026.46444717441	-0.232507884687782	0.458617523696931	-0.506975579156959	0.612171953641878	0.814641276830826
Cryptobacterium curtum	32.4566895754045	0.201488933167152	0.412607310021021	0.488330982688811	0.62531541929768	0.821186986870089
Enterobacter asburiae	16.933712336819	-0.448308897865948	0.918787474609164	-0.487935360739055	0.625595626889732	0.821186986870089
Lactobacillus oris	29.1032781540931	0.428554728009377	0.869117058094481	0.493092068574714	0.621947534808892	0.821186986870089
Oribacterium sp. oral taxon 078	540.646642532087	-0.151528908298155	0.313725113242382	-0.482998975542912	0.629096463625624	0.821186986870089
Parasutterella excrementihominis	4552.99229164805	-0.302516897883809	0.626227488099725	-0.48307828007006	0.629040155395655	0.821186986870089
[Eubacterium] siraeum	43673.5139594483	-0.220695844491426	0.466914455178745	-0.47266869132792	0.636449566811363	0.821380195658439
Lactobacillus crispatus	22.847307107389	-0.475102719310181	0.999250877933027	-0.475458896061159	0.634459924001975	0.821380195658439
Megasphaera sp. UPII 135-E	478.472795310434	0.0915560099770477	0.191096963914863	0.479107611661676	0.631862075035054	0.821380195658439
Streptococcus agalactiae	70.5254671152217	-0.204056494038441	0.438457219121083	-0.465396588628386	0.641647476694921	0.824975327179184
Hungateiclostridium clariflavum	29.1230849700015	0.116995947771977	0.256580322222915	0.455981763365046	0.648403092175108	0.830538792224296
Coprococcus comes	165022.332623549	-0.109622638940592	0.256996208646578	-0.426553525897908	0.669704553859257	0.838970539999509
Crocosphaera chwakensis	49.0477392101203	0.279663158383289	0.653969428567988	0.427639498371771	0.668913604420026	0.838970539999509
Lachnospiraceae bacterium oral taxon 500	1302.18933829166	0.107455904474979	0.247896917531306	0.433470111468444	0.664673275122944	0.838970539999509
Parabacteroides merdae	61783.0679437668	-0.238142284594382	0.542045619112522	-0.439339930436643	0.660415245143459	0.838970539999509
Scardovia inopinata	24.675558496802	-0.228719907880613	0.530688938470216	-0.430986763243888	0.666477995145404	0.838970539999509
Streptococcus sp. C150	1458.95340104381	-0.193689063814951	0.453234673493911	-0.427348292490143	0.669125663230303	0.838970539999509
[Eubacterium] saphenum	66.1797406078708	0.157079372320297	0.380189176967317	0.413161083577612	0.679488598443714	0.841888578513497
Bacteroides eggerthii	34972.336711632	-0.187624752635296	0.461510383584389	-0.406545029773936	0.684342177856	0.841888578513497
Dialister invisus	51082.7919438703	0.354696548829507	0.865812050388041	0.409669221709884	0.682048610817029	0.841888578513497
Leuconostoc citreum	56.6726817003023	0.184323958278309	0.450047896081496	0.409565203799845	0.682124926511602	0.841888578513497
Treponema vincentii	64.699611554642	0.143453390672829	0.345239143502775	0.415518904424799	0.67776207906372	0.841888578513497
[Eubacterium] rectale	481403.42639931	0.165218999850138	0.427675130929461	0.386318932061983	0.699260481020656	0.852468592877195
Actinomyces sp. oral taxon 848	70.0183157084498	0.220459368909646	0.584151495811228	0.377401017527975	0.705875610819589	0.852468592877195
Lachnoclostridium phytofermentans	155.542994727055	0.060677493108065	0.160298512564134	0.378528110694654	0.705038315219256	0.852468592877195
Lactobacillus salivarius	41.542290065007	-0.150558456885125	0.396020402402319	-0.380178536186053	0.703812890851783	0.852468592877195
Ruminococcus sp. SR1/5	270894.922870088	0.109801333050915	0.293053025375482	0.374680769496338	0.707897895839542	0.852468592877195
Streptococcus constellatus	103.595852482836	0.126673112621564	0.334572813522227	0.378611493528145	0.704976385910431	0.852468592877195
Clostridium butyricum	39.9432646651369	-0.203516521041406	0.569148690024906	-0.357580584139622	0.720657210461251	0.858739831659485
Klebsiella aerogenes	28.5948359458569	-0.303305395841077	0.854925674436528	-0.354773993705338	0.722758912704183	0.858739831659485
Lactococcus lactis	5355.19029278305	0.196117209992831	0.558891129654271	0.350904137831188	0.725660267104068	0.858739831659485
Mageeibacillus indolicus	151.149183602839	-0.113409127871515	0.314089734202128	-0.361072380030517	0.718045339963807	0.858739831659485
Parvimonas sp. oral taxon 110	42.5672511098265	-0.161675332598086	0.460531121220475	-0.351062773281473	0.725541255290995	0.858739831659485
Streptococcus vestibularis	4244.05862685547	-0.160672207825371	0.475347973366823	-0.338009662032115	0.735355906625934	0.867212827814032
Aeromonas salmonicida	38.7551388828718	0.122702549940961	0.377971989896881	0.324633976116688	0.745458109557635	0.873562405634505
Slackia heliotrinireducens	116.356446481225	-0.123736756671977	0.381764382553155	-0.324118127114041	0.745848603641157	0.873562405634505
Peptoniphilus harei	47.390530073283	0.157029504353168	0.496379665002797	0.31634959170272	0.751737173631366	0.877454311883711
Alistipes putredinis	91671.2399214625	-0.152707092258629	0.518292422064631	-0.294635008650747	0.768272715656631	0.881816191356406
Anaerotruncus colihominis	9886.78210220658	-0.0641099597629236	0.216321637992972	-0.296364063982386	0.766952066033892	0.881816191356406
Coprococcus eutactus	30741.5059973752	0.135032820412137	0.439022311244102	0.307576214132446	0.758404821710309	0.881816191356406
Lactobacillus kefiranofaciens	19.0234762052129	0.163331419637488	0.554581910382918	0.294512706923155	0.768366155041547	0.881816191356406
Tetragenococcus halophilus	29.7396777836819	-0.159663437056274	0.534549996695346	-0.298687565322857	0.765178445629796	0.881816191356406
Streptococcus pyogenes	33.2055897959869	-0.134247971400218	0.470647159056428	-0.28524122331762	0.775459339940631	0.886980248360186
Ruminococcus lactaris	52239.1543965497	-0.11478304919232	0.411244805776808	-0.279111243667879	0.780159454689709	0.889381778346268
Bifidobacterium dentium	1367.18877874695	-0.164576650749446	0.614887259162915	-0.267653375959513	0.788966141278161	0.890672411960497
Ruminococcus flavefaciens	355.123601430467	0.0927814236581053	0.346880622620603	0.267473642537779	0.789104505333423	0.890672411960497
Shuttleworthia satelles	84.401812802356	0.0731287888188338	0.270984326578179	0.269863536914694	0.787265240044823	0.890672411960497
Prevotella amnii	22.3127829698848	0.154243098195986	0.604039445104628	0.255352691692625	0.798450706349553	0.898257044643247
Clostridium sp. L2-50	33582.495051614	-0.0891464976572792	0.368483560330009	-0.241928018654186	0.808835939156335	0.90695702029989
Clostridium sp. SY8519	3137.29038768375	-0.0510823776501841	0.215958588971506	-0.23653783761721	0.813015349962024	0.908664214663438
Lawsonia intracellularis	62.0762651831746	-0.096345642279452	0.41903727637484	-0.229921412035115	0.818152837609471	0.911427591082863
Akkermansia muciniphila	42272.5412786635	-0.194986224181108	0.899094049697881	-0.216869663687162	0.828309919835279	0.911599948582008
Erysipelotrichaceae bacterium 3_1_53	6811.76770012953	-0.0404019857304997	0.180374754809172	-0.223989137355962	0.822765755643984	0.911599948582008
Lactobacillus vaginalis	44.3219494969372	0.160892875048639	0.733769226873187	0.219269041486316	0.826440476413769	0.911599948582008
Parvimonas sp. oral taxon 393	25.3884577784669	0.127098986839587	0.588357623367628	0.216023353470123	0.828969543885978	0.911599948582008
[Clostridium] spiroforme	5155.40190496875	-0.115348333558697	0.56636943085082	-0.203662710724724	0.838617083931624	0.914874695581801
Lactobacillus casei	139.656884002101	0.0983570779091264	0.475882598037411	0.206683493606955	0.836257049254705	0.914874695581801
Streptococcus thermophilus	159989.249084733	0.135440179617595	0.670733574834	0.201928432837307	0.839972673721303	0.914874695581801
Acetoanaerobium sticklandii	34.2361461786608	-0.0609552814125261	0.320212149318309	-0.190359052716432	0.849027782136825	0.921801592034267
Anaerococcus vaginalis	75.0653215095902	-0.0959527747680955	0.564992754850723	-0.169830097721248	0.865143756192232	0.927520892218631
Bilophila wadsworthia	18072.1190788426	-0.0922491776835397	0.540897384108761	-0.170548389387276	0.864578882504946	0.927520892218631
Mitsuokella multacida	43.8101863123607	-0.109192737075143	0.627973688591221	-0.173881070272392	0.861958929730956	0.927520892218631
Streptococcus equinus	34.6811211574182	0.0873488272287231	0.508228140046441	0.171869324710633	0.863540263028972	0.927520892218631
Prevotella buccalis	1430.50794839166	-0.0780768793614583	0.470083401934775	-0.16609154681937	0.868084906422033	0.927765743738547
Turicibacter sanguinis	1539.9270803637	0.109995183420317	0.697847893119409	0.157620571051142	0.874755792849543	0.931982807335027
Lachnospiraceae bacterium 3_1_57FAA_CT1	12324.6853747692	0.028656075323964	0.187693113668192	0.15267515554472	0.878654454041962	0.933229264852022
Peptoniphilus sp. oral taxon 375	309.623256965829	0.0308068809340187	0.22004560253449	0.140002256710356	0.888658207353759	0.940932219551039
Salmonella enterica	175.119519021943	0.102099279416685	0.74903618231678	0.136307540045516	0.891578163425426	0.941110283615728
Streptococcus dysgalactiae	52.5073763019028	-0.0636662947531868	0.479399661135505	-0.132804213090987	0.894348222312112	0.941129513940746
Streptococcus parasanguinis	3932.23255314892	0.050937119246716	0.43031190338144	0.118372554527184	0.905772471178922	0.95022756178893
Fusobacterium periodonticum	10.223053970707	-0.100184348338666	0.895988771168125	-0.111814290047467	0.910970656760016	0.952758301565521
[Clostridium] scindens	6327.72384309024	-0.0350575812681401	0.338550573407803	-0.103551977228263	0.917524899312873	0.956687547454276
Escherichia albertii	4005.1965621714	-0.0715201054854123	0.755451436003435	-0.0946720094461336	0.924575351320356	0.961108723864929
Klebsiella pneumoniae	108.29441743845	0.0600451667380676	0.71690427235307	0.0837561848264392	0.933250285000642	0.963146468256802
Ruminococcus champanellensis	1666.05559633583	0.029445872801978	0.360964697308716	0.0815754920675647	0.934984290822393	0.963146468256802
Sutterella wadsworthensis	2673.86465224384	0.0699354280002952	0.824513837040958	0.0848201993204647	0.932404334673542	0.963146468256802
Escherichia coli	43298.1494206014	-0.0580066851154826	0.758109040321185	-0.0765149629279017	0.939009410177508	0.964388042885009
Lachnospiraceae bacterium 3_1_46FAA	154794.907978568	-0.0340856262795224	0.507938814945395	-0.0671057719485105	0.94649749890517	0.969168097681342
Streptococcus urinalis	26.2981258723487	0.0272626889055045	0.449395206627248	0.0606652863748001	0.95162577819886	0.971510495952269
Coprobacillus cateniformis	8259.53374904564	0.0131387753046557	0.268076791475997	0.0490112375350185	0.960910340445457	0.978069453667697
[Clostridium] symbiosum	14429.0537293468	-0.0094423537866261	0.21332621575542	-0.0442625101335497	0.964695154949346	0.97843817936303
Leuconostoc lactis	180.209840724323	-0.0212810824481674	0.514307658177527	-0.0413781169885315	0.966994457966971	0.97843817936303
[Clostridium] hylemonae	327.329160385007	0.0145835743530483	0.457860207220382	0.0318515872815932	0.974590406782297	0.978914740324158
Dorea formicigenerans	110856.625526376	0.00613188541425954	0.197853304640417	0.0309920798411923	0.975275856011411	0.978914740324158
Listeria seeligeri	77.918772935845	-0.0174707577711463	0.582002550722469	-0.0300183525818898	0.97605241652204	0.978914740324158
Bacillus cereus	43.5810557634095	-0.0141601581537647	0.748090334850594	-0.0189284067633259	0.98489821827759	0.98489821827759
