# Supplementary material for: A systems biology approach to study non-alcoholic fatty liver (NAFL) in women with obesity
Source: iScience. 2022 Aug 5;25(8):104828. doi: 10.1016/j.isci.2022.104828 (PMC9382345; doi:10.1016/j.isci.2022.104828)
Supplement: Table S4. Differentially significant genes in liver tissue between individuals with and without NAFL — GeneName: Official Gene Symbol, GeneStableID: Ensemble Gene ID Identifier, pvalue: Wald test p value, as calculated by DESeq2, padj: Wald test adjusted p value, as calculated by DESeq2, log2FoldChange: Fold change ratio, in log2 scale, between individuals without and with NAFL as related to Figure 3 [file mmc5.xlsx]

## Sheet: Transcriptomics_Liver_Tissue_St
Table 4: Transcriptomics Liver Tissue_Statistics Summary	baseMean:"mean of normalized counts for all samples”	log2FoldChange:"log2 fold change (MLE): NAFL vs non_NAFL”	lfcSE:"standard error: NAFL vs non_NAFL"	stat:”LRT statistic: NAFL vs non_NAFL”	pvalue:"LRT test p-value: NAFL vs non_NAFL”	padj:"BH adjusted p-values”
ENSGeneID	baseMean	log2FoldChange	lfcSE	stat	pvalue	padj
ENSG00000000003	900.121127321295	0.0636225007417743	0.128731670962772	0.494225704257137	0.621146788464094	0.999989041415091
ENSG00000000005	5.70400447202018	0.106024537217975	0.243481210022539	0.435452646256194	0.663233903865556	0.999989041415091
ENSG00000000419	121.941960856321	-0.00494088401321952	0.0906033776159023	-0.0545331106105731	0.956510429375669	0.999989041415091
ENSG00000000457	421.668047816236	-0.0521069722281519	0.0473674999563733	-1.10005747139165	0.271307082148701	0.999989041415091
ENSG00000000460	170.253381377961	-0.063944214683985	0.143327168217937	-0.446141617664239	0.655494952032187	0.999989041415091
ENSG00000000938	73.2548613901009	0.0369753819626659	0.137875288902202	0.268179905602181	0.788560841654624	0.999989041415091
ENSG00000000971	21927.1374474665	0.00252230831156975	0.100670441770951	0.0250551032378362	0.980011011354336	0.999989041415091
ENSG00000001036	219.619301577812	0.122283486231647	0.09043926018046	1.35210622010448	0.176341337793507	0.985114601058447
ENSG00000001084	2142.39935773203	0.103053232415936	0.0658820914004411	1.56420705878268	0.117768950048889	0.946632699134038
ENSG00000001167	406.925559357697	-0.0333021606396476	0.0596302454580756	-0.558477671588011	0.576518247416304	0.999989041415091
ENSG00000001460	39.5985123927722	0.0489311905584096	0.0859792293287927	0.569104781938578	0.569285033372645	0.999989041415091
ENSG00000001461	247.674359825406	0.0684492314790063	0.0579933038418687	1.18029542972147	0.23788273523848	0.999989041415091
ENSG00000001497	286.106479243208	0.0450231621288088	0.0525557142469278	0.856674916780161	0.391624569500725	0.999989041415091
ENSG00000001561	197.185148242962	-0.0580529545336921	0.157439068882872	-0.368732837062704	0.712326870360571	0.999989041415091
ENSG00000001617	220.775339957105	-0.0305514801981997	0.0814538210825282	-0.375077311195079	0.707602970364664	0.999989041415091
ENSG00000001626	114.956861284012	-0.104600648163681	0.186977874697354	-0.559427944792878	0.575869694221457	0.999989041415091
ENSG00000001629	606.567881693669	0.0591603644515938	0.0404838288500699	1.46133323186134	0.14392401420999	0.967062407411901
ENSG00000001630	195.859612487866	0.0676193987505163	0.170514601401028	0.396560753125678	0.691691398858955	0.999989041415091
ENSG00000001631	690.575530365553	0.0640293864625331	0.0571083269531257	1.12119177497685	0.262206240043224	0.999989041415091
ENSG00000002016	377.266183406912	-0.0192918397114299	0.0935756699718717	-0.206162987849608	0.836663598191951	0.999989041415091
ENSG00000002079	55.2764537226925	-0.119967662645431	0.113421851418022	-1.0577120823331	0.290186725167984	0.999989041415091
ENSG00000002330	108.051478861468	-0.0153149152355713	0.0715024714926101	-0.214187215013317	0.830401065684637	0.999989041415091
ENSG00000002549	1000.66505695917	-0.00526446291257722	0.0936549622277097	-0.0562112544530996	0.955173515582745	0.999989041415091
ENSG00000002586	662.721888170481	0.0379508484716629	0.0784078895678744	0.484018236950638	0.628372926497638	0.999989041415091
ENSG00000002587	22.793748424703	-0.0488612654687641	0.152894629722542	-0.319574765689499	0.749290706045661	0.999989041415091
ENSG00000002726	155.261602435993	-0.25998858070561	0.366722764202765	-0.708951300775699	0.478354698187653	0.999989041415091
ENSG00000002745	6.27986425887083	-1.01404509160854	0.351563055210201	-2.88439037202655	0.00392172277041094	0.422040847171562
ENSG00000002746	7.87088777652688	-0.744545165740193	0.363620579231822	-2.0475880856719	0.0406003777505534	0.791146581658451
ENSG00000002822	292.642394388676	-0.139073358282961	0.0980807699074971	-1.41794725320902	0.156206165071626	0.974244317062789
ENSG00000002834	1205.62577730172	0.175733607753889	0.104340006270973	1.68423995775413	0.0921353038941982	0.91580821547194
ENSG00000002919	211.431379714476	-0.0823024861888766	0.0580013907636575	-1.41897435742947	0.155906492080972	0.973845732881879
ENSG00000002933	3464.05822477079	-0.0311259214840978	0.126604529122905	-0.245851563919025	0.8057971395281	0.999989041415091
ENSG00000003056	360.339136597983	0.0397848598488613	0.0770630524573364	0.516263742224421	0.605670216094878	0.999989041415091
ENSG00000003096	93.058752184512	0.0889712861438982	0.161427270382946	0.551154002250277	0.581528108926412	0.999989041415091
ENSG00000003137	36.8903761588333	-0.00282485670399538	0.221966183138377	-0.0127265183554304	0.989845981590197	0.999989041415091
ENSG00000003147	135.021853474928	0.0301914500858317	0.196216149473697	0.153868324125273	0.877713560315385	0.999989041415091
ENSG00000003249	44.6825539500841	-0.0206309860373536	0.137223323792298	-0.150346059745505	0.88049159551739	0.999989041415091
ENSG00000003393	1246.27079929239	-0.0363219233837351	0.0590581473881707	-0.615019688054258	0.538541718439095	0.999989041415091
ENSG00000003400	365.940408950525	-0.00314027579217362	0.0689957674382642	-0.0455140352628655	0.963697587969985	0.999989041415091
ENSG00000003402	3239.0815108006	-0.0952966696004986	0.0471481730134037	-2.02121659249462	0.0432573488246911	0.806004898661315
ENSG00000003436	4188.62963540439	-0.0785858993282811	0.0984210279853217	-0.798466556760627	0.424599793103101	0.999989041415091
ENSG00000003509	157.34788442483	0.000402249410995189	0.0568304760105932	0.00707805809897158	0.994352573877383	0.999989041415091
ENSG00000003756	1888.07430665219	-0.00570198054065229	0.0616765761608436	-0.0924496931506436	0.926340759020373	0.999989041415091
ENSG00000003987	91.4215425810361	-0.0436967221197476	0.0842200579915462	-0.518839848390199	0.603872427169014	0.999989041415091
ENSG00000003989	10231.4315381313	-0.203423995518956	0.172863447400616	-1.17679011137337	0.23927929047435	0.999989041415091
ENSG00000004059	277.216527126791	0.0416864881291973	0.0685080936962206	0.608489973667111	0.542862553794597	0.999989041415091
ENSG00000004139	472.393282006348	0.0257706332869807	0.105822257135072	0.243527533665125	0.807596758220801	0.999989041415091
ENSG00000004142	1300.12085508577	0.0187193526550413	0.0777658042789524	0.240714448061173	0.809776440255335	0.999989041415091
ENSG00000004399	1391.99330817208	0.0277349694743755	0.0918663774750348	0.301905552789569	0.762724062651676	0.999989041415091
ENSG00000004455	1477.61519721042	0.0715954610496501	0.0427677992940931	1.67405062293066	0.0941206507417226	0.916458930003541
ENSG00000004468	107.075564039431	0.0400832800240031	0.142866210403609	0.280565151905161	0.779043947562311	0.999989041415091
ENSG00000004478	743.05978162712	-0.0329516788520276	0.0904507683737219	-0.364305129127027	0.71563017017259	0.999989041415091
ENSG00000004487	409.920445672733	-0.0202055914773138	0.0470445648368733	-0.429498955881016	0.667560153562086	0.999989041415091
ENSG00000004534	1330.43731988184	0.000546164578066046	0.0903242683429981	0.0060467091301757	0.995175453541119	0.999989041415091
ENSG00000004660	39.8406477809427	-0.00393799871167106	0.158142737284246	-0.0249015464086276	0.980133493762076	0.999989041415091
ENSG00000004700	123.978493198705	0.0511486098996216	0.0782672965620988	0.653511902752886	0.513426318448281	0.999989041415091
ENSG00000004766	384.780295219679	-0.0131570502787799	0.0510610693177621	-0.257672830878282	0.796659416015514	0.999989041415091
ENSG00000004776	26.8257040818236	0.156683617635278	0.176172416993967	0.889376556834337	0.37380073974583	0.999989041415091
ENSG00000004777	210.687818142387	-0.0339258678417501	0.251158495773645	-0.135077524402462	0.89255058022631	0.999989041415091
ENSG00000004779	231.263171237708	0.0469030616252332	0.0957278971816366	0.489962309902599	0.624160569526464	0.999989041415091
ENSG00000004799	5376.57654441084	0.120625582979884	0.160906924349819	0.749660609493965	0.453459137138082	0.999989041415091
ENSG00000004809	0.7304140259932	-1.43800134567707	0.712385085158453	-2.01857306621913	0.0435316127842262	NA
ENSG00000004838	31.0084366429745	-0.0749861651431999	0.148662873607878	-0.504404114647937	0.613977427199445	0.999989041415091
ENSG00000004846	0.460602531527068	-0.156503395015848	0.88880120954206	-0.17608368815844	0.860228195661667	NA
ENSG00000004848	0.475014036244203	-0.1158921983799	1.13457330512756	-0.102146064829958	0.918640737758098	NA
ENSG00000004864	2643.09577517419	0.0307834052257249	0.0634048115492139	0.485505823194999	0.62731758300426	0.999989041415091
ENSG00000004866	363.470869720738	-0.0342712678668019	0.0698249864785283	-0.490816677456006	0.623556113340216	0.999989041415091
ENSG00000004897	544.88742106667	0.0275546738743077	0.0694136262701941	0.396963468916759	0.691394399602467	0.999989041415091
ENSG00000004939	3.87567110994327	-0.889670058735709	0.463557972574774	-1.91922070457369	0.0549564083151035	0.844604409350116
ENSG00000004948	1.11399022024394	-0.427952046865749	0.488451540339849	-0.876140234030163	0.380953802496375	NA
ENSG00000004961	69.3839167510866	0.153523979403631	0.129723929606798	1.18346691985798	0.236624149312132	0.999989041415091
ENSG00000004975	322.121382990715	0.115493555627842	0.1095907017295	1.05386272562532	0.291945770509708	0.999989041415091
ENSG00000005001	12.5423539686245	-0.714098825177933	0.31244403715173	-2.28552553502933	0.0222820309048154	0.671635408861391
ENSG00000005007	1519.51608387157	0.0148391818916867	0.0644416272234968	0.230273233793762	0.817879458111229	0.999989041415091
ENSG00000005020	145.366026017017	0.102455892477604	0.125364009362663	0.817267196530157	0.41377574877732	0.999989041415091
ENSG00000005022	1048.11972586159	0.026844349641411	0.136111805186913	0.197222787579281	0.843653198909048	0.999989041415091
ENSG00000005059	37.4692734842947	-0.0212960907287461	0.112297991127435	-0.189639106763534	0.849591940470271	0.999989041415091
ENSG00000005073	0.22619263240771	-0.684404034789266	1.92357892766209	-0.355797219935803	0.721992431203153	NA
ENSG00000005075	79.6529044022331	0.140886420251753	0.0942812233813403	1.4943210874758	0.135091716023743	0.959583026506317
ENSG00000005100	333.352242364375	0.0222754438036016	0.0486050921001497	0.458294446962542	0.6467409131152	0.999989041415091
ENSG00000005102	1.60050326583965	0.0369458491031235	0.460597183332868	0.0802129288672249	0.936067907547543	0.999989041415091
ENSG00000005108	564.788256571451	0.0864636551072536	0.112551662823087	0.76821304046978	0.44236062736534	0.999989041415091
ENSG00000005156	407.038363253638	0.0398138070519903	0.0503014267961821	0.791504527561675	0.428649635157558	0.999989041415091
ENSG00000005175	186.492774167145	-0.0354034504817404	0.076764580750007	-0.46119512587499	0.644658618317074	0.999989041415091
ENSG00000005187	927.796621956794	-0.0416879762102452	0.100081345786361	-0.416540923612624	0.67701422809978	0.999989041415091
ENSG00000005189	54.6132427707477	0.0244724086797908	0.101775075993055	0.240455813380682	0.809976914264479	0.999989041415091
ENSG00000005194	210.567822800104	-0.0163490287707472	0.0518703958890952	-0.315189974753679	0.752617416918694	0.999989041415091
ENSG00000005206	926.45840629678	0.0448865251766633	0.133592940457409	0.335994739115529	0.736874833673253	0.999989041415091
ENSG00000005238	140.376988659231	0.0809292542726721	0.0862106092691935	0.938738920403285	0.347864805489836	0.999989041415091
ENSG00000005243	115.575612604539	0.143915226919474	0.0796387900601665	1.80709961578707	0.0707467485616086	0.878884950161646
ENSG00000005249	53.1224794465187	0.0374243711493369	0.132313500893787	0.282846201608547	0.777294736024053	0.999989041415091
ENSG00000005302	203.412145021998	0.0268370515327949	0.0695452247287615	0.38589351946829	0.699575530322017	0.999989041415091
ENSG00000005339	1756.00701251142	0.0160164986676092	0.0587540689550086	0.272602373801106	0.785158887002636	0.999989041415091
ENSG00000005379	677.800490331833	0.111343763590125	0.155217505730533	0.717340245007062	0.473164180518968	0.999989041415091
ENSG00000005381	4.34789959771443	-0.203068576580615	0.36743666311167	-0.552662804144014	0.580494327852141	0.999989041415091
ENSG00000005421	5537.19539635753	-0.0465389442203886	0.137867500508369	-0.337562834234189	0.735692653706604	0.999989041415091
ENSG00000005436	644.644830894944	0.0235130967010579	0.0562663561343341	0.417889096015409	0.676028205198154	0.999989041415091
ENSG00000005448	44.54010572637	0.0108831185096311	0.0920826371201943	0.118188605908685	0.905918217847732	0.999989041415091
ENSG00000005469	795.453982113119	0.156850499300445	0.0892007204658591	1.7583994667451	0.0786795638120389	0.900079893209841
ENSG00000005471	3533.45073456996	0.278267531682809	0.128418471560727	2.16688088793535	0.0302439376067012	0.732684973303004
ENSG00000005483	1046.91341138811	-0.0185922392847706	0.0624919336684071	-0.297514226130755	0.766073948562342	0.999989041415091
ENSG00000005486	331.113067825971	-0.0499046843629155	0.0707411364326485	-0.705454942901984	0.480527162354729	0.999989041415091
ENSG00000005513	4.74510747157674	-0.290591546288083	0.331866538886009	-0.875627736570021	0.381232441770819	0.999989041415091
ENSG00000005700	1925.48289707225	0.0144001242402548	0.0594572001526408	0.242193110393463	0.808630533273454	0.999989041415091
ENSG00000005801	254.141489522878	-0.0263612239727597	0.0714110181428575	-0.369147852226728	0.712017522869512	0.999989041415091
ENSG00000005810	2231.71237456884	-0.00752834055637192	0.0729615537815817	-0.103182294868731	0.917818291550428	0.999989041415091
ENSG00000005812	665.069430756939	-0.0738395610953275	0.0836469381589355	-0.882752707039039	0.377369897802524	0.999989041415091
ENSG00000005844	368.000684402878	0.0101292255175942	0.113505186441465	0.0892401998107624	0.928891017978411	0.999989041415091
ENSG00000005882	366.659270346069	0.146943318468972	0.0929332571620411	1.58117043302117	0.113839073826739	0.940515583157746
ENSG00000005884	149.419314746581	0.0599160802841506	0.20398229747904	0.293731765082738	0.768962879437366	0.999989041415091
ENSG00000005889	1580.82398990084	0.00062679003622638	0.0599531116917673	0.0104546706340924	0.991658531666995	0.999989041415091
ENSG00000005893	2164.65149021639	-0.0857239424190868	0.139046757598512	-0.616511624576022	0.537556902113653	0.999989041415091
ENSG00000005961	12.4359496083741	0.00185652016620881	0.226559070958262	0.00819441992923264	0.993461872024746	0.999989041415091
ENSG00000005981	86.8916382694958	-0.0312565879931427	0.180606527286457	-0.173064553439794	0.862600686739022	0.999989041415091
ENSG00000006007	275.998225103477	0.00690654380514288	0.113044525859716	0.0610957828573991	0.951282927671036	0.999989041415091
ENSG00000006015	267.557488316289	0.0137510681119353	0.0639755974954164	0.214942394448454	0.829812231290057	0.999989041415091
ENSG00000006016	7.64925066711267	0.0206353415319975	0.208808182268017	0.098824391400098	0.921277701751272	0.999989041415091
ENSG00000006025	65.2987980588532	-0.101230035102381	0.135900212860667	-0.744885037127704	0.456341221374297	0.999989041415091
ENSG00000006042	188.818088274634	0.0724931137497143	0.158842507012518	0.456383590974181	0.648114163318125	0.999989041415091
ENSG00000006047	49.3537974681816	-0.189479283362756	0.188660033335328	-1.00434246730982	0.315213570773629	0.999989041415091
ENSG00000006059	0.0858492453828127	-0.48446852699248	2.97748704660948	-0.162710540603074	0.870746347393364	NA
ENSG00000006062	312.402966960649	0.0422351662601221	0.0925729238010526	0.456236710756691	0.648219769464866	0.999989041415091
ENSG00000006071	3.06782883682241	-0.0989474655173548	0.407506117408044	-0.242812221192441	0.808150867711916	0.999989041415091
ENSG00000006116	0.152438166453723	-0.539351892395589	2.44131558984506	-0.220926739107015	0.825149476994683	NA
ENSG00000006118	39.4657086448279	0.0269239040104661	0.126192799507007	0.213355311203562	0.831049834453086	0.999989041415091
ENSG00000006125	1033.36321240941	0.0350314363522699	0.0499651328198243	0.701117646951811	0.483229598239605	0.999989041415091
ENSG00000006128	0.625044988544535	-1.70875096269702	1.5477526996165	-1.10402066371482	0.269584174120501	NA
ENSG00000006194	281.922062054838	-0.000874365137294264	0.0659160381616274	-0.0132648314686375	0.989416506141539	0.999989041415091
ENSG00000006210	314.21477394058	0.370127830977278	0.138321092655839	2.67585965286006	0.007453785119512	0.494322034609988
ENSG00000006282	669.396545496874	0.0847812961374831	0.116950259292974	0.724934657263956	0.468492117987433	0.999989041415091
ENSG00000006283	1.76175598198723	0.0996907526301445	0.586288940300533	0.170036897811927	0.864981118898443	0.999989041415091
ENSG00000006327	16.692660018522	-0.128674152066414	0.224572661882494	-0.572973357432711	0.566662733445546	0.999989041415091
ENSG00000006377	0.28632118012851	-1.17410342419212	1.83253383074217	-0.640699453672088	0.521717969199529	NA
ENSG00000006432	325.384418346801	-0.0645318409172887	0.0881789444498374	-0.73182823087658	0.464273415679064	0.999989041415091
ENSG00000006451	214.189262461597	0.0303214161810413	0.0853546451940986	0.355240375167511	0.722409519664563	0.999989041415091
ENSG00000006453	381.565648978488	0.00518813006430548	0.102385998312643	0.0506722613424461	0.959586680485891	0.999989041415091
ENSG00000006459	815.3755531056	0.0310810202300849	0.0858163061579143	0.362180821123801	0.71721691058745	0.999989041415091
ENSG00000006468	129.787451670059	-0.122846322986643	0.19857843986788	-0.618628704447352	0.536160987555412	0.999989041415091
ENSG00000006530	294.307258058669	-0.00120479162149136	0.0729414715579435	-0.0165172376668367	0.986821750294369	0.999989041415091
ENSG00000006534	90.1194286154456	0.109260592972025	0.113734795376082	0.960661094177363	0.336722599299064	0.999989041415091
ENSG00000006555	83.0130310195167	0.000844299918576812	0.0753212289672896	0.0112093221280746	0.991056442228705	0.999989041415091
ENSG00000006576	227.012117922544	0.0558012080817574	0.087107257056831	0.640603434973865	0.521780367276444	0.999989041415091
ENSG00000006606	0.0922071001529452	-0.053232653259564	2.97748704660948	-0.0178783828195595	0.985735874269574	NA
ENSG00000006607	1401.50999651499	-0.00926536582819561	0.0731126346988936	-0.126727286827428	0.899156248187787	0.999989041415091
ENSG00000006611	25.4332268841946	-0.983774232533695	0.325142205989832	-3.02567373417051	0.00248079836908794	0.342010082182964
ENSG00000006625	36.8539907836481	0.100084104397239	0.08903135590906	1.12414444748509	0.260951751952927	0.999989041415091
ENSG00000006634	37.9888335695673	0.218530582010232	0.0933489161738978	2.34100824055777	0.0192317426248742	0.641386340130971
ENSG00000006638	141.887957678039	-0.0201691177169394	0.109954911300917	-0.183430803393056	0.854460008266271	0.999989041415091
ENSG00000006652	635.546694590792	0.011576357033036	0.0908521285958888	0.127419766734666	0.898608172162328	0.999989041415091
ENSG00000006659	0.211403362934214	-0.809855128183919	2.18645924327825	-0.37039571200498	0.711087668305284	NA
ENSG00000006695	135.95307835	-0.0193520426070975	0.0656751539198297	-0.29466307198489	0.76825127554574	0.999989041415091
ENSG00000006704	200.105776363948	0.0785399475337839	0.177472223540032	0.442547830681053	0.658092826543386	0.999989041415091
ENSG00000006712	146.593738678799	0.172073220786806	0.0736840517704179	2.33528445643767	0.019528565623408	0.645561625348265
ENSG00000006715	799.371099977839	0.0687220803254441	0.0695837640668951	0.987616597736468	0.323340454431998	0.999989041415091
ENSG00000006740	60.9728779114032	-0.0727884321183026	0.141245326526329	-0.515333384179152	0.606320074206308	0.999989041415091
ENSG00000006744	686.363223410321	0.0764035256020467	0.0474595746748438	1.60986536700981	0.107427251146889	0.930970780419052
ENSG00000006747	3.93052588230183	-0.807263690257476	0.478045226050847	-1.68867639768379	0.0912814611101186	0.915764510327638
ENSG00000006756	1901.72206480716	-0.0471699363647362	0.0619547600422957	-0.761360972627994	0.446441491378953	0.999989041415091
ENSG00000006757	177.69680645265	-0.0112800189147835	0.113445580607676	-0.0994311003951109	0.920795990563901	0.999989041415091
ENSG00000006788	7.47850854071609	0.0965272196913134	0.45363751252542	0.212784915325768	0.831494730138567	0.999989041415091
ENSG00000006831	1789.19659237813	0.0598314259150257	0.0972649132148923	0.615138840280843	0.538463033695061	0.999989041415091
ENSG00000006837	21.6977382696467	0.05245775034038	0.114205111608154	0.459329268206195	0.645997733000264	0.999989041415091
ENSG00000007001	464.531857994806	-2.01945756595558	0.533153057569544	-3.78776326475847	0.000152009581449413	0.097101966673176
ENSG00000007038	1.00646441726026	0.495055369405572	0.628835614418964	0.787257206898176	0.4311313148824	NA
ENSG00000007047	377.280175929943	0.262727167366729	0.108373188290088	2.42428197889199	0.0153386903316532	0.617172454472815
ENSG00000007062	75.9649824097203	-0.333046994731209	0.159719601118098	-2.08519801201452	0.0370513302866946	0.772379215848079
ENSG00000007080	59.7707838921583	0.0886433177695263	0.087762567924669	1.01003559792842	0.312478235303449	0.999989041415091
ENSG00000007129	16.8139810124582	0.00338877563531514	0.169352948218842	0.0200101366463139	0.984035286310837	0.999989041415091
ENSG00000007168	1371.84784921625	0.000535551475319324	0.0323575643567623	0.0165510441210759	0.986794780333224	0.999989041415091
ENSG00000007171	11.33706958898	-0.176576992732425	0.332688724671595	-0.530757370592372	0.595586924342548	0.999989041415091
ENSG00000007174	11.5057022103715	0.152320142948726	0.151806341959929	1.00338458184397	0.315675340285713	0.999989041415091
ENSG00000007202	1659.20758435822	0.0306598331017709	0.0482464473021972	0.635483746807916	0.525112963743478	0.999989041415091
ENSG00000007216	33.9629639835541	-0.0403682043179238	0.242960999595112	-0.166150964085579	0.868038147954056	0.999989041415091
ENSG00000007237	91.4022298946034	-0.118603334136959	0.137819307520361	-0.860571252829993	0.389474224451207	0.999989041415091
ENSG00000007255	142.979936447726	0.0527576634718953	0.0719907336894686	0.732839641549773	0.463656240149622	0.999989041415091
ENSG00000007264	33.5598917761067	0.0289838602153944	0.176740760850035	0.163990808209699	0.869738379836759	0.999989041415091
ENSG00000007306	0.274883107086517	-0.829457359707133	1.17849440660242	-0.703827998724617	0.481539895041934	NA
ENSG00000007312	16.7781323827065	-0.233345496131071	0.211552032255172	-1.10301703861494	0.270019765914757	0.999989041415091
ENSG00000007314	24.5228930143534	-0.286235511206991	0.234550619201327	-1.22035709042959	0.222329536285342	0.99479980988223
ENSG00000007341	238.436546800314	0.0242131886651567	0.0619064537644728	0.391125435116627	0.695704520674832	0.999989041415091
ENSG00000007350	2.0102042956868	0.214969400817002	0.441279517682064	0.487150189852873	0.626151900919649	0.999989041415091
ENSG00000007372	26.3835652652179	-0.0772687611829331	0.128618715726418	-0.600758301360201	0.548000981158556	0.999989041415091
ENSG00000007376	119.30224086544	0.0565010258648051	0.0648945102567868	0.870659561821657	0.383940064439106	0.999989041415091
ENSG00000007384	119.276896782952	0.066377277021195	0.160195102307637	0.414352724053478	0.678615806330303	0.999989041415091
ENSG00000007392	967.973345483415	0.0191273104742462	0.0656151076371218	0.291507720752788	0.770663039856239	0.999989041415091
ENSG00000007402	31.9887916779438	0.0328336413706967	0.14626001397006	0.224488159678543	0.822377479040528	0.999989041415091
ENSG00000007516	318.251009025028	0.20527815486488	0.146345656195722	1.40269387012309	0.160708146025105	0.97763416444658
ENSG00000007520	158.785682643523	-0.0662161903067271	0.0751664584311859	-0.880927366923204	0.378357133985467	0.999989041415091
ENSG00000007541	429.652084196501	0.0808165376478977	0.0670282863603508	1.20570794863261	0.227930119116696	0.998020094129442
ENSG00000007545	282.88636813422	0.0245757803622519	0.102932434432209	0.238756427921049	0.811294458635132	0.999989041415091
ENSG00000007866	268.884293759673	0.157093707964961	0.0779076408320558	2.0164095111493	0.0437571717716158	0.80653600688568
ENSG00000007908	65.3848586696507	0.341817684097544	0.260314841597011	1.31309333728542	0.189151498690839	0.986361933391376
ENSG00000007923	326.841855949246	0.0208505001750058	0.060311384359084	0.345714169830116	0.729557534187006	0.999989041415091
ENSG00000007933	9406.58943106237	0.0463878468470892	0.0825876986307326	0.561679858092417	0.5743341599586	0.999989041415091
ENSG00000007944	95.8765954514712	-0.0997524060262226	0.100272800063198	-0.994810217360562	0.319828575966061	0.999989041415091
ENSG00000007952	2.54241910694434	-0.315199972376544	0.380072822870593	-0.829314682370393	0.406926364870781	0.999989041415091
ENSG00000007968	5.6081887959156	-0.322641516884318	0.246294482858957	-1.30998272124951	0.190201680945988	0.986361933391376
ENSG00000008018	475.198306166573	0.0126430518523939	0.0812481510373229	0.155610333170364	0.876340179477479	0.999989041415091
ENSG00000008056	4.74524912607448	-0.295085440465567	0.292347832924283	-1.00936421355993	0.312799994522918	0.999989041415091
ENSG00000008083	272.248717397158	0.0432237358144856	0.0704275614677876	0.613733244679435	0.539391616147391	0.999989041415091
ENSG00000008086	279.252516404026	0.0364688910428475	0.080120336122042	0.455176460908712	0.648982293652169	0.999989041415091
ENSG00000008118	5.34555676125441	0.481450330607105	0.290917103900246	1.65493992670913	0.0979366841933589	0.919880965570614
ENSG00000008128	55.3219174321394	-0.0215091288249276	0.125296643581079	-0.171665642511878	0.863700398082118	0.999989041415091
ENSG00000008130	1442.20831358791	0.160712984226505	0.0958774352403018	1.67623366044058	0.0936924333686335	0.916438568592645
ENSG00000008196	0.340417319332426	0.481073688987515	1.36706496738898	0.351902579952977	0.724911324285693	NA
ENSG00000008197	0.0394750828780373	0.217269265867168	2.97748704660948	0.0729706838236548	0.941829446219468	NA
ENSG00000008226	397.956937013924	0.0747952822245289	0.115145720016152	0.649570667620449	0.515969585286212	0.999989041415091
ENSG00000008256	152.257474396151	0.0277009300088166	0.0896706432637803	0.3089186048028	0.757383443958013	0.999989041415091
ENSG00000008277	49.0123858389731	-0.217246899156993	0.138696769534621	-1.56634433437734	0.117268027182191	0.946378051241702
ENSG00000008282	562.336102363034	-0.112748259866193	0.12272832348324	-0.918681659344837	0.358262105696762	0.999989041415091
ENSG00000008283	218.438349897582	0.0433022599426864	0.0871131231479398	0.497080788495533	0.619132081678312	0.999989041415091
ENSG00000008294	2567.41953425068	-0.0784957490207564	0.0551535449407274	-1.42322219007164	0.154671754887844	0.972617660203617
ENSG00000008300	77.2799708086661	0.00721365015995403	0.171200309952683	0.042135730723547	0.966390496454709	0.999989041415091
ENSG00000008311	2750.6059996491	-0.253936090080165	0.185950158186329	-1.36561373519087	0.172060233166468	0.983746980750199
ENSG00000008323	177.664965233587	-0.177857863553792	0.0872545134609552	-2.03838009633026	0.0415119352318577	0.79830081398904
ENSG00000008324	86.2136417821825	-0.05710397375353	0.112298488057861	-0.50850171485931	0.611101536778828	0.999989041415091
ENSG00000008382	240.024831643566	0.112882740355859	0.0783770337272043	1.44025277543361	0.149795896875388	0.968956609999855
ENSG00000008394	5149.97446701898	0.0646837682797574	0.124186037964523	0.520861840348236	0.602463019932725	0.999989041415091
ENSG00000008405	228.365480997429	0.143171571224887	0.118261118697452	1.21063941219061	0.226033632350933	0.997687392873734
ENSG00000008438	10.4784294831755	-0.0474737635175703	0.149722109764107	-0.317079178167921	0.751183523744285	0.999989041415091
ENSG00000008441	970.836444914735	0.0642394070030902	0.0637687912265014	1.00738003288971	0.313752182840656	0.999989041415091
ENSG00000008513	4382.82330586884	-0.13681730305796	0.0883008115972468	-1.54944558926598	0.121274641745352	0.950334870770328
ENSG00000008516	32.2372101225747	0.0898446930572925	0.137481763543723	0.653502622758541	0.51343229912493	0.999989041415091
ENSG00000008517	247.379673074588	0.236362170724956	0.274128409738773	0.862231575888811	0.388560097100109	0.999989041415091
ENSG00000008710	4685.7527968745	0.0722377171356162	0.16105119483015	0.448538846369941	0.653764357207964	0.999989041415091
ENSG00000008735	23.7050442262752	0.139220764653411	0.22779384474937	0.611170002449312	0.541087040277836	0.999989041415091
ENSG00000008838	657.432693373881	0.00632375763145711	0.0898357648831673	0.0703924282236729	0.943881317702585	0.999989041415091
ENSG00000008853	112.216181170298	0.0715160080682854	0.0711983503973825	1.00446158751052	0.315156177334017	0.999989041415091
ENSG00000008869	1140.19203214047	-0.00685407516696586	0.0730981659622991	-0.0937653506997822	0.925295556518272	0.999989041415091
ENSG00000008952	1944.59994136713	-0.102943197970605	0.115636850821209	-0.890228307321948	0.37334330781617	0.999989041415091
ENSG00000008988	1974.17579330726	-0.10014000099079	0.136194313664507	-0.735272995592671	0.462173250973649	0.999989041415091
ENSG00000009307	2810.63877017399	-0.0592886502440299	0.0867801305565627	-0.683205358920104	0.49447708685869	0.999989041415091
ENSG00000009335	1479.46215048314	0.0251470225516021	0.0498112530811997	0.504846214380689	0.613666853615294	0.999989041415091
ENSG00000009413	992.638134550795	0.0327719107114933	0.0635174167434375	0.515951567171995	0.605888236614419	0.999989041415091
ENSG00000009694	2585.50187505307	0.0352638579487485	0.124064916408455	0.284237147532106	0.776228649308772	0.999989041415091
ENSG00000009709	0.297545376245049	0.782439395581712	1.25868206977814	0.621633861614974	0.534182649986584	NA
ENSG00000009724	1841.25344642025	-0.00991284237020965	0.0574613759185807	-0.172513139682829	0.863034132248693	0.999989041415091
ENSG00000009765	1348.36506084233	0.167533466101636	0.12274762421161	1.36486117085915	0.17229668830475	0.98468005683263
ENSG00000009780	141.111529570186	0.0409186110132389	0.109135104470855	0.37493537218509	0.707708531601314	0.999989041415091
ENSG00000009790	80.1424660032686	-0.241596302660333	0.123036640222494	-1.96361264598449	0.0495750297432808	0.831453940948979
ENSG00000009830	350.396511421127	0.0169825740654308	0.10903187597084	0.155757881942458	0.876223870685372	0.999989041415091
ENSG00000009844	297.315562096696	0.0350692572637242	0.0972578661441057	0.36058016337478	0.718413320415423	0.999989041415091
ENSG00000009950	13285.5640071791	0.132266500626314	0.179336218453031	0.737533677063431	0.460797871166198	0.999989041415091
ENSG00000009954	935.248748325194	-0.0118720748717973	0.0371661360014458	-0.319432584311037	0.749398505317432	0.999989041415091
ENSG00000010017	424.415461195628	0.0282965798997709	0.0617852565615349	0.457982720709252	0.646964855447256	0.999989041415091
ENSG00000010030	11.9659283441685	-0.251533697959206	0.248411726960819	-1.01256772792727	0.311266681135157	0.999989041415091
ENSG00000010072	143.477003661616	-0.00621520997918307	0.0567514699776576	-0.109516281809615	0.912793008426529	0.999989041415091
ENSG00000010165	305.767736000312	0.0384148217337143	0.0521810710035708	0.736183083154533	0.461619285936857	0.999989041415091
ENSG00000010219	52.2307556769044	0.103989526801886	0.0845770501382864	1.22952416325539	0.218875343983114	0.99146083473164
ENSG00000010244	3142.80060398101	-0.0404063912235274	0.0965561307470445	-0.418475667064405	0.675599373648003	0.999989041415091
ENSG00000010256	1423.87053963038	0.0425210674952855	0.0750949058915244	0.56623105110096	0.571236724246053	0.999989041415091
ENSG00000010270	115.256425123865	0.0166995504155997	0.0828153699947578	0.201647959994102	0.840191948646941	0.999989041415091
ENSG00000010278	216.780017869335	-0.361087899235697	0.13501445577334	-2.67443880114502	0.00748544370078044	0.494322034609988
ENSG00000010282	5.41165649743305	0.218544938416101	0.298480227463252	0.732192347457949	0.464051174494765	0.999989041415091
ENSG00000010292	401.355356239438	0.00353447914385419	0.0761087628499147	0.0464398449206713	0.962959679101455	0.999989041415091
ENSG00000010295	455.213259162393	0.0312617413453193	0.111545006195211	0.280261236353415	0.779277088402806	0.999989041415091
ENSG00000010310	18.4164861402427	-0.406788345085734	0.205987053569979	-1.97482481561656	0.0482880318661355	0.828828625805095
ENSG00000010318	106.360805242192	0.0475851547766978	0.0723085289052129	0.658084952040385	0.510483544711099	0.999989041415091
ENSG00000010319	51.4924037136846	-0.542986618899854	0.237959829564934	-2.28184151876644	0.0224986985558328	0.67226421934464
ENSG00000010322	2357.73080148709	0.0480435655144007	0.116236313649447	0.413326644711854	0.679367310924522	0.999989041415091
ENSG00000010327	6759.66564398912	0.119252524870329	0.14800326866405	0.805742507897026	0.420391334028253	0.999989041415091
ENSG00000010361	96.1776137326991	0.0375289136094896	0.0996214785603645	0.376715083452103	0.706385352336482	0.999989041415091
ENSG00000010379	1613.20486740512	-0.23278699004307	0.15047672145879	-1.54699669016129	0.121864043769904	0.950334870770328
ENSG00000010404	653.552686524789	-0.069752547437389	0.0638429937010678	-1.09256385695182	0.274585339000217	0.999989041415091
ENSG00000010438	9.23260852519173	-0.784129429765306	0.294814322863612	-2.65973994122417	0.00782010067082613	0.506355329401231
ENSG00000010539	91.8629722517163	-0.128705442698006	0.0691951437499741	-1.86003577307482	0.0628804649271074	0.86382152486244
ENSG00000010610	840.142423794628	0.0278154834534391	0.12336092790194	0.225480497970554	0.821605495133788	0.999989041415091
ENSG00000010626	18.6145188664391	0.0278990929276511	0.173520069849844	0.16078308953998	0.872264244535469	0.999989041415091
ENSG00000010671	42.0498387163949	-0.0663816499590117	0.123583349194986	-0.53714072641191	0.591170410815696	0.999989041415091
ENSG00000010704	240.878287436117	0.0930188953869856	0.0746096951710099	1.24674005400747	0.212492827146356	0.987981454580237
ENSG00000010803	579.553997086154	-0.0978675048334053	0.119065937802063	-0.821960559333953	0.411099344428218	0.999989041415091
ENSG00000010810	284.440586620855	-0.0916215944326058	0.082228083773959	-1.11423725602641	0.265177416350965	0.999989041415091
ENSG00000010818	363.75145967349	0.101985624281483	0.0882953306784046	1.1550511617986	0.248069476025119	0.999989041415091
ENSG00000010932	16.3335067758239	-0.358120164901039	0.332406923635572	-1.07735471025765	0.281321829110222	0.999989041415091
ENSG00000011007	631.753039757577	0.0552987408918792	0.0463902430578157	1.19203386847879	0.233247965507898	0.999989041415091
ENSG00000011009	309.150337101909	0.0883398136277287	0.0492693733741725	1.79299649209741	0.0729734849826121	0.885356394325273
ENSG00000011021	570.317533513158	0.0542230552983601	0.0925400483797147	0.585941505842633	0.557914823887989	0.999989041415091
ENSG00000011028	268.045558563124	0.27720037517178	0.131612763220222	2.10618156164651	0.0351885841575364	0.765520239382245
ENSG00000011052	0.0185713336535193	-0.12379930149017	2.97748704660948	-0.0415784517454551	0.966834751400232	NA
ENSG00000011083	2.06365357022721	-0.970109391024501	0.569059375762337	-1.70475952482972	0.0882392831416954	0.910481992947078
ENSG00000011105	1799.36429194026	0.0548627280801363	0.0592056799549794	0.926646364366637	0.354110173882591	0.999989041415091
ENSG00000011114	641.854962468605	0.0265110901882913	0.0501312096330496	0.528834041355618	0.596920580889598	0.999989041415091
ENSG00000011132	321.120155684622	0.0459930192388887	0.121793670070258	0.377630620806132	0.705705014085595	0.999989041415091
ENSG00000011143	202.451751206712	0.0669074691279305	0.0838860434364479	0.797599533689053	0.425102921727833	0.999989041415091
ENSG00000011198	230.299561570976	-0.231177106632855	0.109444167097755	-2.11228348447633	0.034662141560475	0.764220929104898
ENSG00000011201	15.792681183821	0.0612221246004369	0.20316456846264	0.301342527704062	0.763153314707248	0.999989041415091
ENSG00000011243	613.429967095279	0.0999942808266865	0.110625582507971	0.903898343943018	0.36604930738553	0.999989041415091
ENSG00000011258	797.263068067961	0.0018364585111564	0.0601511364733899	0.0305307367213058	0.975643780442686	0.999989041415091
ENSG00000011260	198.612492187405	-0.0549704281216172	0.0452492153139825	-1.21483715773146	0.224428205737133	0.996504949586637
ENSG00000011275	605.79532557461	0.110109238076843	0.0492958886549434	2.23363937807421	0.0255068107390876	0.698204976219731
ENSG00000011295	878.455053845263	-0.0515606267964437	0.0437273714413749	-1.17913849144971	0.238343033645213	0.999989041415091
ENSG00000011304	1811.94673691915	0.0837360558046951	0.0675946613086371	1.23879688400769	0.215420728148625	0.989809554031498
ENSG00000011332	2.58591426944839	0.187793574405738	0.345789994315694	0.543085622756017	0.58707085111502	0.999989041415091
ENSG00000011347	1360.79735894015	0.202994511741651	0.232186091914637	0.874275069913668	0.381968472503749	0.999989041415091
ENSG00000011376	332.259987811904	0.0872457014897804	0.0546526998053325	1.59636581176302	0.110407144499561	0.93599906550421
ENSG00000011405	1152.70637585197	0.00178008341982559	0.058738768680462	0.030305085717905	0.975823740620771	0.999989041415091
ENSG00000011422	19.7245794602906	0.000983944510417873	0.212094046364375	0.00463918967686376	0.996298475459618	0.999989041415091
ENSG00000011426	12.5007395270817	0.128183210163772	0.308754109957077	0.415162765546966	0.678022754318858	0.999989041415091
ENSG00000011451	489.376095034855	0.102543596023382	0.103042013061424	0.995162972624145	0.31965700722696	0.999989041415091
ENSG00000011454	793.853298420214	-0.0872879097018999	0.0570324420355848	-1.53049574218543	0.125894066586165	0.953988434243465
ENSG00000011465	1974.85383876677	0.20956467234988	0.142590401018441	1.46969691404948	0.141643858894937	0.966834173709175
ENSG00000011478	115.398477232969	-0.0891597017077334	0.0837577722231204	-1.06449466528578	0.287104669806201	0.999989041415091
ENSG00000011485	353.994517067776	0.0580501210275485	0.059947001602218	0.96835737361384	0.332865920238509	0.999989041415091
ENSG00000011523	481.902537357284	0.0431041208728907	0.0628633462261387	0.685679707819433	0.492915105665006	0.999989041415091
ENSG00000011566	645.545712972602	-0.0354795567976667	0.0560666710922651	-0.632810118854398	0.526857648069448	0.999989041415091
ENSG00000011590	45.495686795779	0.0107121816312174	0.10004430981813	0.107074371852742	0.914729978559757	0.999989041415091
ENSG00000011600	92.2847602088606	0.147159730323132	0.167014561942243	0.881119158783431	0.378253328545776	0.999989041415091
ENSG00000011638	30.5827623748607	0.0203887752312726	0.1793189260296	0.113701189733353	0.909474669368659	0.999989041415091
ENSG00000011677	0.331953904382118	-1.01398967502119	1.27489265511385	-0.795352982036467	0.426408202015498	NA
ENSG00000012048	180.791708691457	-0.455251441988942	0.167332517488951	-2.72063941199595	0.00651557913535211	0.483767857667253
ENSG00000012061	219.009185947204	0.129180172253619	0.0815911574613093	1.58326191554368	0.1133617794967	0.939488104402708
ENSG00000012124	52.6774389359104	-0.207620180308886	0.39097487905403	-0.531032021318676	0.595396589612302	0.999989041415091
ENSG00000012171	132.827578263777	0.0891240528581455	0.204777794260552	0.435223229061386	0.663400403188507	0.999989041415091
ENSG00000012174	572.166700844028	-0.112417630754882	0.0861854311842564	-1.30436930244677	0.19210769649102	0.986444993393643
ENSG00000012211	73.1854595481438	0.0483379713188758	0.112700913161743	0.428904877190335	0.66799245074678	0.999989041415091
ENSG00000012223	29.9460738852877	0.117351441778621	0.224706577318282	0.522243021006013	0.601501135720402	0.999989041415091
ENSG00000012232	771.114326864269	0.072065570473613	0.0646052880774904	1.11547479499162	0.264647013579002	0.999989041415091
ENSG00000012504	1957.4312229034	0.0357419125927088	0.0590196284120061	0.605593656794999	0.544784615528431	0.999989041415091
ENSG00000012660	785.511761960784	-0.0243638019275049	0.117026007604675	-0.208191345036807	0.835079566196764	0.999989041415091
ENSG00000012779	67.327166485246	-0.0595634779499222	0.144884428455289	-0.411110280000197	0.68099167237259	0.999989041415091
ENSG00000012817	1.09838490933949	0.439425427740578	0.608266176366371	0.722422920777208	0.470034499052696	NA
ENSG00000012822	902.297090037247	0.0516811404705977	0.0946432558393992	0.546062580077505	0.585022920847601	0.999989041415091
ENSG00000012963	154.286503468708	0.0427017455645347	0.0829941776857661	0.514514954605764	0.606892007592181	0.999989041415091
ENSG00000012983	324.357380009404	0.0489062645511035	0.0744274092751124	0.657100186979869	0.511116498696216	0.999989041415091
ENSG00000013016	497.389623612128	-0.0283632613880358	0.112223486224003	-0.252739086463787	0.800469841560095	0.999989041415091
ENSG00000013275	313.241823826937	0.0627395572552269	0.0635717674469698	0.98690912294617	0.323687191466122	0.999989041415091
ENSG00000013288	891.317626355794	0.108221528576475	0.0695757790936921	1.55544831816748	0.119839334154733	0.948432160939512
ENSG00000013293	4.27086472411882	-0.579289306991098	0.3295060164043	-1.75805380828105	0.0787383542600409	0.900079893209841
ENSG00000013297	46.5060950066173	0.137715456048184	0.157346127158433	0.875238930472802	0.381443914836166	0.999989041415091
ENSG00000013306	436.391793786841	0.102247491470064	0.0542164991375682	1.88591098828832	0.0593069505299366	0.858761541304666
ENSG00000013364	500.45531968303	0.0846592069969855	0.0980067954384355	0.863809561553979	0.387692514444912	0.999989041415091
ENSG00000013374	386.044191718268	0.00777697534823245	0.057021778702451	0.136386053279993	0.891516098524587	0.999989041415091
ENSG00000013375	691.130614291554	0.0665700299695717	0.0858982300821588	0.774987213425698	0.438347215245913	0.999989041415091
ENSG00000013392	128.207122621546	-0.00066828859808685	0.0840503096330712	-0.00795105456487098	0.993656043164044	0.999989041415091
ENSG00000013441	1837.71644444096	-0.0095176348254997	0.0823622469649272	-0.115558222076586	0.908002674962757	0.999989041415091
ENSG00000013503	240.429774743335	0.0390944219558653	0.0738529819018432	0.5293546847956	0.59655942718294	0.999989041415091
ENSG00000013523	995.217686866096	-0.0124950878763551	0.0640744738054361	-0.195008825422379	0.845386038574048	0.999989041415091
ENSG00000013561	627.910422522924	-0.109708916688461	0.0518843933094508	-2.11448780048618	0.0344736256418277	0.764220929104898
ENSG00000013563	99.6639181803115	-0.0251226278300753	0.0858357566434737	-0.29268254644069	0.769764811907937	0.999989041415091
ENSG00000013573	354.50003443807	0.116292020237267	0.22174140593567	0.524448826986353	0.599966403390158	0.999989041415091
ENSG00000013583	457.637264435214	-0.0201528042926945	0.0970122881929606	-0.20773455268481	0.835436237008577	0.999989041415091
ENSG00000013588	12.8995678052302	0.180493886235476	0.221573218942226	0.814601543892087	0.415300426441729	0.999989041415091
ENSG00000013619	110.332291861265	-0.0467176736878533	0.141078338961779	-0.331147035268896	0.740533424919426	0.999989041415091
ENSG00000013725	45.9657853142031	-1.94339041980919e-05	0.197723996417258	-9.82880406538034e-05	0.999921577489977	0.999989041415091
ENSG00000013810	117.138723976735	-0.0403943909073729	0.128677921373848	-0.313918584292446	0.753582875132102	0.999989041415091
ENSG00000014123	673.68111246796	0.0496312912739167	0.0708328083930807	0.700682245979745	0.483501338220704	0.999989041415091
ENSG00000014138	189.618108351175	-0.0335185455918402	0.0728858770770833	-0.459877097402441	0.645604440092219	0.999989041415091
ENSG00000014164	573.115850602116	-0.0367979806215832	0.210994963766782	-0.174402175126118	0.861549405014031	0.999989041415091
ENSG00000014216	885.17077858415	0.0255534775307314	0.0503988913808727	0.507024595791593	0.612137560959309	0.999989041415091
ENSG00000014257	6.46502724696023	-0.0560774354092919	0.241694369983606	-0.232017963070864	0.816524061945251	0.999989041415091
ENSG00000014641	1037.39111872428	0.107790748992891	0.0888784815964152	1.2127879218544	0.225210914400289	0.996735699605119
ENSG00000014824	670.733414630674	-0.0464551297543745	0.0749665957313947	-0.619677728475536	0.53546998136643	0.999989041415091
ENSG00000014914	69.4646384922004	-0.0894646351701672	0.191271322847038	-0.467736793150708	0.639972826074718	0.999989041415091
ENSG00000014919	631.215893140884	0.00207623142132778	0.0817717484431343	0.0253905714486664	0.97974343157906	0.999989041415091
ENSG00000015133	255.263960562156	-0.0608221661312098	0.12834168274975	-0.47390812422029	0.635565425549516	0.999989041415091
ENSG00000015153	510.241709275435	-0.0158750411957511	0.0757557089127708	-0.209555707729307	0.834014452100748	0.999989041415091
ENSG00000015171	619.560068350978	-0.0182170454281539	0.0556621036331087	-0.327279140368639	0.743456768048482	0.999989041415091
ENSG00000015285	53.1301553033951	-0.105945189725036	0.128005182465335	-0.827663284287158	0.407861217728297	0.999989041415091
ENSG00000015413	1.25781940743667	0.0759560428535156	0.583518980147726	0.130168932695705	0.896432773536067	NA
ENSG00000015475	228.203196137812	0.0210148799018536	0.066565915401611	0.315700306606841	0.752229993954953	0.999989041415091
ENSG00000015479	605.71524453915	-0.0487515131670734	0.101481098288678	-0.480399936433408	0.630943039511677	0.999989041415091
ENSG00000015520	1542.35041774187	0.363361386244366	0.131743248872684	2.75810251647518	0.00581379619804276	0.47448861992724
ENSG00000015532	291.334490784809	0.031927896454635	0.0508761295217574	0.627561427230445	0.530291283980556	0.999989041415091
ENSG00000015568	6.85992188447323	0.185942965943838	0.210198651260309	0.884605894609513	0.376369226347074	0.999989041415091
ENSG00000015592	1.13288615475729	-0.296543426990882	0.683758701541875	-0.43369601925676	0.664509197699917	NA
ENSG00000015676	1081.80264869235	-0.0202434687419191	0.0464749470327983	-0.435578091732582	0.66314286895717	0.999989041415091
ENSG00000016082	0.0957147056715837	0.378006160498759	2.58788973509819	0.14606733639848	0.883868231594037	NA
ENSG00000016391	2221.69846501203	0.179154995054232	0.121738922482853	1.47163283032562	0.141120055052938	0.966834173709175
ENSG00000016402	11.4714854523795	-0.463664430948251	0.28360939745072	-1.6348697720033	0.102076350424712	0.92363664725079
ENSG00000016490	2.24934969778712	-1.8794447355944	0.780528742162611	-2.40791227032463	0.0160440359122919	0.622361111252913
ENSG00000016602	1.0729800006084	-0.666248299920973	0.58722462139061	-1.13457146661056	0.256554914034742	NA
ENSG00000016864	571.627760258566	-0.0583799647120583	0.0742767037485502	-0.785979476279571	0.431879511082303	0.999989041415091
ENSG00000017260	839.420357859164	-0.0350067906195675	0.0614622685718323	-0.569565547009614	0.568972401715778	0.999989041415091
ENSG00000017427	140.721169438476	-0.179942584353761	0.192211351028068	-0.936170436300009	0.34918544204466	0.999989041415091
ENSG00000017483	6.62531723251668	0.11509843818858	0.226855390637433	0.507364792457295	0.611898884407932	0.999989041415091
ENSG00000017797	310.132601080701	0.0313158426371997	0.0710172024519529	0.440961366485628	0.65924096599468	0.999989041415091
ENSG00000018189	955.631424307439	-0.0107222744626328	0.0575631742023918	-0.186269687368757	0.852233277412391	0.999989041415091
ENSG00000018236	30.9375555163609	-0.20725369464287	0.213414446052278	-0.971132453667646	0.331482324629514	0.999989041415091
ENSG00000018280	39.5984615396646	-0.042254603926823	0.164508824360379	-0.256853114664891	0.797292165574065	0.999989041415091
ENSG00000018408	416.244155742606	0.0131080877316515	0.0852345082077513	0.153788506642189	0.877776496396327	0.999989041415091
ENSG00000018510	799.978636171522	-0.0529682302798596	0.127183604945001	-0.416470584418214	0.677065687816387	0.999989041415091
ENSG00000018607	0.199486598494735	-0.378616641472045	1.77772564771999	-0.212978106018574	0.831344039780319	NA
ENSG00000018610	125.115834140114	0.111100975830513	0.0941497991045833	1.18004474663935	0.237982418467681	0.999989041415091
ENSG00000018625	39.1382693361294	-0.628494198064321	0.239683257610752	-2.622186481982	0.00873676110976395	0.525031131576968
ENSG00000018699	262.33750169095	-0.0179848973820659	0.0500137691088656	-0.359598920507631	0.719147090962261	0.999989041415091
ENSG00000018869	59.1117440711473	0.133405329259365	0.100067823825369	1.33314909987625	0.182482879160543	0.985620711817263
ENSG00000019102	26.4116646094465	-0.289780481664649	0.155558547645109	-1.86283869354291	0.0624849643112427	0.86382152486244
ENSG00000019144	497.051749705316	-0.0996797957900496	0.10210311645809	-0.976265948071871	0.328932689860246	0.999989041415091
ENSG00000019169	218.704491603758	0.0804849408235557	0.228984770266628	0.351485999395678	0.725223774162505	0.999989041415091
ENSG00000019186	0.208799877608457	0.394629613492137	1.1958389957145	0.330002295381203	0.741398227726207	NA
ENSG00000019485	236.288377357894	-0.00523838146393113	0.0828722785979159	-0.0632102984563389	0.94959904419853	0.999989041415091
ENSG00000019505	12.9330305919376	-0.877060348324451	0.356005226299917	-2.46361649642067	0.0137543190042419	0.594972373800413
ENSG00000019549	74.8290615702582	-0.336737586684188	0.206954311047343	-1.62711076169443	0.1037135758167	0.927032106541064
ENSG00000019582	1219.51129340614	0.182133436450447	0.1487447121825	1.22446999142383	0.220774979964401	0.993421288034379
ENSG00000019991	489.808295636241	0.123791793147791	0.124440772320218	0.994784834903172	0.319840923493922	0.999989041415091
ENSG00000019995	499.37574338664	-0.00457960960231317	0.0578560483086711	-0.0791552436813561	0.936909143209002	0.999989041415091
ENSG00000020129	207.77328842333	-0.0431090235661471	0.112862211597237	-0.381961534831403	0.702489896088026	0.999989041415091
ENSG00000020181	357.407967353161	-0.029327347950067	0.100837458066458	-0.290837834594546	0.771175347659111	0.999989041415091
ENSG00000020219	2.49913694917826	-0.767611404764594	0.466106508714459	-1.64685836909186	0.0995871605924715	0.920886758700898
ENSG00000020256	188.478479472614	0.0342297622869506	0.0670818543162717	0.510268576142321	0.60986331460034	0.999989041415091
ENSG00000020426	128.868504832472	0.0516019604905429	0.0683486781019842	0.754981104587667	0.450260319794951	0.999989041415091
ENSG00000020577	967.011097632964	0.15695426790861	0.0899735993177137	1.74444802807515	0.0810809964134978	0.905498809739837
ENSG00000020633	45.3772034524429	0.114306116928764	0.141873984173677	0.80568765016731	0.420422972168241	0.999989041415091
ENSG00000020922	433.603189345592	-0.0361742410072382	0.0725327728693417	-0.498729602856923	0.617969886942686	0.999989041415091
ENSG00000021300	19.0838838131805	-0.321796014408658	0.154592357059707	-2.08157777350127	0.0373810533519717	0.77268681768595
ENSG00000021355	212.561125238977	-0.0434797897094773	0.0907907075610525	-0.478901320162519	0.632008831750651	0.999989041415091
ENSG00000021461	3029.66710183527	-0.406055712349449	0.231974820825408	-1.75043011523677	0.0800441232762327	0.902207253695369
ENSG00000021488	206.189050492517	0.0872202343747242	0.0711186314783407	1.2264048472486	0.220046362841947	0.9931901752842
ENSG00000021574	364.484359779232	-0.00957678524026481	0.0792494695043108	-0.120843524886231	0.903814974824699	0.999989041415091
ENSG00000021645	21.3686028202337	-0.50467746212664	0.21841156809149	-2.31067185010657	0.0208509872474903	0.662303386677874
ENSG00000021762	122.738337615929	-0.0966226455691608	0.112765980801971	-0.856842151170045	0.391532126946619	0.999989041415091
ENSG00000021776	801.477176090667	-0.016649162968346	0.0549591826880682	-0.302936873403698	0.761937969953853	0.999989041415091
ENSG00000021826	51911.8481566266	0.0024050733541597	0.128195748951187	0.0187609446790274	0.985031809966249	0.999989041415091
ENSG00000021852	6115.9833096024	-0.0145155591669288	0.0948837897180179	-0.152982497959527	0.878412077420827	0.999989041415091
ENSG00000022267	323.06996694467	0.114004782246649	0.0996935572841674	1.14355215474646	0.252809413538439	0.999989041415091
ENSG00000022277	281.997228638772	0.0435686416829762	0.0698613562272149	0.623644372738412	0.532861162760066	0.999989041415091
ENSG00000022355	0.189094958730655	0.268242123808948	1.61100208462162	0.166506379085133	0.86775846346353	NA
ENSG00000022556	13.2988907576468	-0.267068523182439	0.298265189282821	-0.895406278636155	0.370569945538506	0.999989041415091
ENSG00000022567	96.1604644893243	-0.210960693512104	0.170575497671947	-1.23675848167728	0.216176760034246	0.99030842627664
ENSG00000022840	1132.11329985012	0.0207129345309306	0.0319318635004987	0.64866037431881	0.516557922340159	0.999989041415091
ENSG00000022976	218.7991388246	0.0407353890588596	0.0703186590680656	0.579297011614363	0.562388781586438	0.999989041415091
ENSG00000023041	433.691987634228	-0.0481018448424733	0.0453359226250293	-1.06100950542731	0.288685581384561	0.999989041415091
ENSG00000023171	88.2122421560434	-0.448514983990119	0.170118562203022	-2.63648468563269	0.00837699813840888	0.521083796186381
ENSG00000023191	1122.31172702	0.0798064824917927	0.0645802850729036	1.23577160431702	0.216543472774398	0.990624505598014
ENSG00000023228	2771.25451796907	0.0420100286412907	0.0902922484656647	0.465267277702867	0.641740064878136	0.999989041415091
ENSG00000023287	987.420688368788	-0.0318392718549903	0.0583917332310819	-0.54527019653601	0.585567698791625	0.999989041415091
ENSG00000023318	648.690263316333	0.0362276755128413	0.0944118607267244	0.383719537291003	0.701186330463765	0.999989041415091
ENSG00000023330	2247.51326736652	-0.0523855836081797	0.157348166222825	-0.332927830464799	0.739188761003502	0.999989041415091
ENSG00000023445	187.784267783253	-0.0648649928659311	0.154191033703662	-0.420679408574395	0.673989199358161	0.999989041415091
ENSG00000023516	1216.35954078089	0.0393553201562172	0.0488515905426975	0.8056098014213	0.42046787233474	0.999989041415091
ENSG00000023572	36.450353361978	0.0646486054827566	0.125217633553346	0.516289947734993	0.60565191597752	0.999989041415091
ENSG00000023608	43.9153055004398	0.122485995726263	0.0900092747787828	1.36081527184058	0.173572074464835	0.984754922647101
ENSG00000023697	505.629217041044	-0.0280452012648949	0.109787800071607	-0.255449159620676	0.798376205954218	0.999989041415091
ENSG00000023734	498.825841982677	0.00132898378611811	0.113965941999953	0.0116612363553197	0.990695890421707	0.999989041415091
ENSG00000023839	6846.69289742071	-0.00637002269114848	0.0851367551800223	-0.0748210649757443	0.940357081366933	0.999989041415091
ENSG00000023892	65.5283788763469	-0.0316090852609374	0.143151766607396	-0.220808209427324	0.825241771150011	0.999989041415091
ENSG00000023902	121.152567805562	0.0976111984702815	0.102827925438566	0.949267410131686	0.342484624328055	0.999989041415091
ENSG00000023909	646.498018965271	-0.019311035254014	0.0867672181187391	-0.222561419770163	0.823876865867652	0.999989041415091
ENSG00000024048	2074.86182421735	-0.0534629642111504	0.0533027275876925	-1.00300616179902	0.315857888254117	0.999989041415091
ENSG00000024422	152.886701155296	-0.0174456347737803	0.112377953102371	-0.155240723755558	0.876631544515363	0.999989041415091
ENSG00000024526	2.26823843320642	0.1835338807942	0.464223089019491	0.395357071062216	0.692579386114055	0.999989041415091
ENSG00000024862	248.016015569985	-0.0397254559244199	0.098548039010496	-0.403107523227214	0.686869126350466	0.999989041415091
ENSG00000025039	162.533383100322	-0.12828646208899	0.100933943364972	-1.27099425438192	0.203730692669098	0.986444993393643
ENSG00000025156	87.6030550342249	0.131634458036073	0.0769372622701289	1.71093244225276	0.0870935848589887	0.908125959665233
ENSG00000025293	423.644561380074	-5.43224026485326e-05	0.0468079264729169	-0.00116053853998347	0.999074024424589	0.999989041415091
ENSG00000025423	5447.78778790257	0.0432780109368505	0.104879523459433	0.412644999799127	0.679866726643479	0.999989041415091
ENSG00000025434	882.636535884607	0.0503999497637808	0.0704134171297226	0.715771962478812	0.474132167503158	0.999989041415091
ENSG00000025708	472.99775397418	0.114801148352989	0.113271566139256	1.01350367321533	0.310819642508118	0.999989041415091
ENSG00000025770	369.734960189929	0.0348314540273722	0.101050879974422	0.344692238565252	0.730325753684175	0.999989041415091
ENSG00000025772	84.6092501989101	-0.0376728329182696	0.0811735951563307	-0.464102062323545	0.642574624265349	0.999989041415091
ENSG00000025796	1302.4812171111	-0.0237866770416956	0.095206952869723	-0.24984180592613	0.802709688262067	0.999989041415091
ENSG00000025800	864.762255963972	0.0471571070436009	0.0843289514775874	0.559204237896094	0.576022341226531	0.999989041415091
ENSG00000026025	289.982503591291	0.064136956190072	0.130893351636156	0.48999399425842	0.624138148652364	0.999989041415091
ENSG00000026036	224.979023748635	-0.051715888826658	0.12894896105952	-0.401057041497117	0.688378127852897	0.999989041415091
ENSG00000026103	196.380971090291	-0.00516755399735914	0.0956538138424792	-0.0540235019365664	0.956916439743019	0.999989041415091
ENSG00000026297	269.657151978859	-0.00521861727299084	0.0853966953900428	-0.0611102953007164	0.951271370012455	0.999989041415091
ENSG00000026508	275.530174028416	-0.0568445884864547	0.175120167337244	-0.324603324396009	0.745481310869285	0.999989041415091
ENSG00000026559	4.2216231091963	-0.374397645700572	0.3132780650716	-1.19509690413532	0.232049171429935	0.999725366262061
ENSG00000026652	115.742671264725	0.0358133940944724	0.0988250726064907	0.362391781254509	0.717059280333551	0.999989041415091
ENSG00000026751	50.5989815642248	0.020203469974251	0.17147983025524	0.117818346007102	0.906211592781176	0.999989041415091
ENSG00000026950	457.211737222588	-0.0651320386189142	0.0858984559689707	-0.758244579418774	0.448304578133215	0.999989041415091
ENSG00000027001	158.653097495063	0.0770289016135132	0.0745861419647653	1.03275085135657	0.301720509529335	0.999989041415091
ENSG00000027075	357.470631053758	-0.0246155855115536	0.0780218088564206	-0.315496216664912	0.752384923164952	0.999989041415091
ENSG00000027644	6.44455607191137	-0.616229450160453	0.30941235154822	-1.9916123163054	0.0464136109783813	0.815775580424075
ENSG00000027697	407.614463689351	0.0150449801576219	0.112315007185764	0.133953427370023	0.893439402006822	0.999989041415091
ENSG00000027847	251.685508219427	0.0683038772419065	0.0653766857813178	1.04477424062731	0.296127322984744	0.999989041415091
ENSG00000027869	17.0566903093839	-0.145556727398083	0.184058389295725	-0.790818217822273	0.429050077391871	0.999989041415091
ENSG00000028116	215.957821357659	-0.0212961426556127	0.0438601050443433	-0.485547005281495	0.627288377883399	0.999989041415091
ENSG00000028137	392.021572552444	-0.0743628295257465	0.0883452708445719	-0.841729600405832	0.399939325593726	0.999989041415091
ENSG00000028203	655.540932945752	-0.00114865307865349	0.0656471493203133	-0.0174973794071216	0.98603982345747	0.999989041415091
ENSG00000028277	42.7602155608648	0.0582257453964384	0.129873381620251	0.448327014127422	0.653917207239085	0.999989041415091
ENSG00000028310	587.285908985311	0.0438276706744054	0.0920820375523115	0.475963302283652	0.63410052253551	0.999989041415091
ENSG00000028528	1782.33689166255	-0.0530446619355981	0.0586483593139806	-0.90445261480577	0.36575544972993	0.999989041415091
ENSG00000028839	118.435682078315	-0.066485650476022	0.0842949794421256	-0.788726101080184	0.430272109206771	0.999989041415091
ENSG00000029153	53.0069262396972	0.320544334534724	0.179061422201714	1.79013620350691	0.0734320179610067	0.886012110646843
ENSG00000029363	1453.34530239961	-0.00584437077668521	0.066639245500435	-0.0877016348669053	0.930113820196809	0.999989041415091
ENSG00000029364	1606.91594772755	-0.00661617141959079	0.106905339042587	-0.0618881290573817	0.950651921016522	0.999989041415091
ENSG00000029534	9.52244916397666	-0.45895084660826	0.349040082682311	-1.3148943900119	0.188545398423719	0.986361933391376
ENSG00000029559	0.866651095071992	-1.52404512751722	0.835275162342785	-1.82460247380344	0.0680610398500805	NA
ENSG00000029639	224.380298792015	0.104478219649654	0.0832936692487277	1.25433566070509	0.209720027394544	0.986523125486863
ENSG00000029725	975.708264318726	0.0249516028618675	0.0652483134980215	0.382409927922874	0.702157327553551	0.999989041415091
ENSG00000029993	124.703212664043	0.133316444553149	0.18490821521779	0.720987136218505	0.470917429334749	0.999989041415091
ENSG00000030066	844.506202005871	0.00900965661459416	0.0432032762831748	0.208541050348603	0.834806533586425	0.999989041415091
ENSG00000030110	67.2500721002003	0.220443012750926	0.106296320177135	2.07385366100703	0.0380929037681271	0.77383069852752
ENSG00000030304	12.0234691802506	-0.211422830600259	0.22852950472379	-0.925144570963796	0.354890711316493	0.999989041415091
ENSG00000030419	204.972765680466	-0.193386984848671	0.108861201756766	-1.77645462045115	0.075658015202593	0.892390185344662
ENSG00000030582	1308.21198459215	0.0829847797204827	0.0880706028863514	0.942252885762215	0.34606318335015	0.999989041415091
ENSG00000031003	520.608190519832	0.00921646670323597	0.0564890989889336	0.163154783280249	0.870396566794856	0.999989041415091
ENSG00000031081	272.307646706832	-0.0352696762573554	0.0865042313233163	-0.407721977501103	0.683477800482211	0.999989041415091
ENSG00000031691	22.5570060151832	-0.217308408367405	0.180992071213156	-1.20065153633983	0.229886400810797	0.998020094129442
ENSG00000031698	495.970724764884	0.0132849086738661	0.0662212619189808	0.200613946169128	0.841000452302022	0.999989041415091
ENSG00000031823	435.23176732253	0.0724228472094	0.052286071195411	1.3851269669647	0.166013647381397	0.983368623447265
ENSG00000032219	845.20298515832	0.0147671889815863	0.0841910370359744	0.17540096311293	0.860764583863322	0.999989041415091
ENSG00000032389	253.286692847808	-0.0554092681581839	0.0897897222449934	-0.617100340359651	0.537168544206688	0.999989041415091
ENSG00000032444	1012.60183548854	0.0774212639734588	0.108153875463886	0.715843640751555	0.474087901988912	0.999989041415091
ENSG00000032742	425.710613499407	0.0344318630611161	0.084031352154404	0.409750196543893	0.681989203580895	0.999989041415091
ENSG00000033011	161.842935084498	0.0432174327072307	0.052943477469956	0.816293805629889	0.414332116356641	0.999989041415091
ENSG00000033030	435.383515169457	0.0106038331600189	0.0580322783762559	0.182723019959139	0.855015352527523	0.999989041415091
ENSG00000033050	180.649588244597	0.00861859806397582	0.0676351147437692	0.127427861941637	0.898601765346558	0.999989041415091
ENSG00000033100	629.866102249418	0.05589220111822	0.0899353523328823	0.621470863997323	0.534289859025346	0.999989041415091
ENSG00000033122	88.1013021202255	-0.206043910615489	0.102227872844205	-2.01553553725509	0.0438485663940842	0.807382389086638
ENSG00000033170	115.633727285829	-0.0271153628047528	0.0963620738869377	-0.281390402997837	0.778410978174621	0.999989041415091
ENSG00000033178	881.677924784352	0.0277197144587174	0.0718174186230944	0.385974809317408	0.699515325213418	0.999989041415091
ENSG00000033327	261.943886346911	-0.0595456858873568	0.0673546998696729	-0.884061335030427	0.376663103851737	0.999989041415091
ENSG00000033627	889.6583823224	0.0624979795341027	0.0531193475831125	1.17655773983888	0.23937207365841	0.999989041415091
ENSG00000033800	576.563522654415	-0.0368129139045756	0.0889629190251847	-0.413800652091397	0.679020106375687	0.999989041415091
ENSG00000033867	316.686393193518	-0.27711671261477	0.123222410896822	-2.24891487350307	0.0245179125296504	0.689011421740607
ENSG00000034053	33.3863119814838	-0.271202385089506	0.158949778128932	-1.70621430417802	0.0879681864575424	0.90984545858222
ENSG00000034152	667.588877435685	0.060396874046039	0.0632931231639156	0.954240698308158	0.339961818043976	0.999989041415091
ENSG00000034239	16.3370299634505	-0.490836613324388	0.233335791112162	-2.10356332813275	0.0354165556893174	0.766487559880102
ENSG00000034510	58.5735236754949	0.118646569366089	0.179121534554314	0.662380264111196	0.507727548778752	0.999989041415091
ENSG00000034533	134.513286616139	-0.0305698893321351	0.0769175627342471	-0.397437051376097	0.691045197563761	0.999989041415091
ENSG00000034677	770.243610311762	-0.0785723198488454	0.0855744159169743	-0.91817535658178	0.358527068120807	0.999989041415091
ENSG00000034693	237.165407006064	0.0254538500742953	0.0772797341912877	0.329372898867513	0.741873849584093	0.999989041415091
ENSG00000034713	374.048915087075	0.0102710203791556	0.0859484808167046	0.119502058460577	0.904877609308327	0.999989041415091
ENSG00000034971	1.56930031338059	-1.45836864262321	0.869740924216659	-1.67678512303731	0.0935845079073627	0.916438568592645
ENSG00000035115	380.118996651465	-0.0674935431505039	0.0771746780058349	-0.874555552345822	0.381815781137358	0.999989041415091
ENSG00000035141	256.19928264375	0.0868852499735003	0.0534908675212681	1.62430063298103	0.104311662230091	0.927332185078611
ENSG00000035403	548.016749819615	0.0760901740355683	0.0884766694596673	0.860002693368273	0.389787557822451	0.999989041415091
ENSG00000035499	9.64066649148852	-0.724757263749383	0.321998959082833	-2.25080623183922	0.0243978126717577	0.687960817341947
ENSG00000035664	99.5144440823607	0.00987271148268138	0.115361530232405	0.0855806217444586	0.931799803542007	0.999989041415091
ENSG00000035681	214.855643426712	0.0811635330083805	0.0554465653283304	1.46381534235287	0.143244409276599	0.967062407411901
ENSG00000035687	246.790274364817	-0.0159870650767426	0.0742172720390556	-0.215408955860433	0.829448488131996	0.999989041415091
ENSG00000035720	3.03880383986927	-0.0966006605968524	0.368446764522516	-0.262183495414978	0.793179977196348	0.999989041415091
ENSG00000035862	666.625447341097	0.0791670258175787	0.134465543435365	0.58875325079568	0.556026810364575	0.999989041415091
ENSG00000035928	710.755194933937	-0.0173211624625752	0.0612168116077312	-0.282947804821441	0.777216848292766	0.999989041415091
ENSG00000036054	707.477815207125	-0.0248688407900519	0.048303047848192	-0.514850343775622	0.606657602428255	0.999989041415091
ENSG00000036257	723.775188087103	0.0259037565623525	0.0579581097952591	0.446939292082837	0.654918893107848	0.999989041415091
ENSG00000036448	89.4011837193354	0.104893522036226	0.17131905155385	0.612270037014854	0.540359110338751	0.999989041415091
ENSG00000036473	1873.43924152748	-0.0906402067956451	0.134552369852491	-0.673642589090133	0.500538569696217	0.999989041415091
ENSG00000036530	70.9368887398033	-0.0237643443831426	0.148456572827288	-0.160076067570209	0.872821153363342	0.999989041415091
ENSG00000036549	1018.04275435143	-0.00990182946423337	0.047712121686117	-0.207532784422675	0.83559379169246	0.999989041415091
ENSG00000036565	0.98547447983122	-0.606082071325689	0.620332389502691	-0.977027931447484	0.32855532453058	NA
ENSG00000036672	117.486759192604	-0.30037544899931	0.191881673936627	-1.56542020317436	0.117484414321564	0.946632699134038
ENSG00000036828	13.6903001834197	-0.234324472874095	0.338887671330635	-0.691451748462921	0.489281693421479	0.999989041415091
ENSG00000037042	158.05948317869	0.0976977668644517	0.124520749044096	0.784590259972292	0.43269384256816	0.999989041415091
ENSG00000037241	30.3525920820826	0.090794887655699	0.122502374345139	0.741168390743946	0.458591346424821	0.999989041415091
ENSG00000037280	648.774087950837	0.033651031640287	0.123009051197689	0.273565492235251	0.784418555854812	0.999989041415091
ENSG00000037474	945.330516973533	0.00850346669225045	0.0612316490376607	0.138873716875082	0.889549940580053	0.999989041415091
ENSG00000037637	469.588792033931	-0.00926685739944616	0.0737286505407286	-0.12568868860996	0.899978356037245	0.999989041415091
ENSG00000037749	274.601734817924	0.0136492894318402	0.0799780535981357	0.170662935865176	0.864488808089955	0.999989041415091
ENSG00000037757	361.868050547485	0.0186676192951308	0.101232710642686	0.184403037087691	0.853697287424828	0.999989041415091
ENSG00000037897	51.2542221218849	0.0725194355480851	0.115269064229343	0.629131814619384	0.529262763666949	0.999989041415091
ENSG00000037965	0.172137553612286	-0.19828191244729	2.33068197362249	-0.0850746325287393	0.932202057486156	NA
ENSG00000038002	123.209658186302	-0.00505347147648779	0.100272547449583	-0.0503973580508532	0.959805741682992	0.999989041415091
ENSG00000038210	600.33205292289	-0.129856460815309	0.0832547031982656	-1.55974924931345	0.118819148825815	0.946632699134038
ENSG00000038219	683.767597951061	0.0349645016619351	0.0652501675939838	0.535853055267231	0.592060111140945	0.999989041415091
ENSG00000038274	608.857116297488	-0.069348556948049	0.105685848467021	-0.656176375115057	0.511710647709763	0.999989041415091
ENSG00000038295	15.5833954129713	0.148148713313422	0.236721033429568	0.625836712382809	0.531422049032937	0.999989041415091
ENSG00000038358	588.323414963986	0.0941427039539345	0.100542369924981	0.936348566521539	0.349093750278457	0.999989041415091
ENSG00000038382	2061.82717494298	0.0424722486265123	0.0848804268629421	0.500377415574181	0.61680935265634	0.999989041415091
ENSG00000038427	103.834942741696	-0.133365527273506	0.148970916584451	-0.895245396425425	0.370655922292414	0.999989041415091
ENSG00000038532	743.323678215879	0.0778978768244496	0.0815346971485419	0.955395427329954	0.339377765554416	0.999989041415091
ENSG00000038945	133.494877898643	-0.017057531765572	0.204720159580968	-0.0833212117482046	0.933596134401451	0.999989041415091
ENSG00000039068	2310.04478847297	0.0665855596353538	0.109478210630793	0.608208329782705	0.543049310690974	0.999989041415091
ENSG00000039123	746.860912240803	-0.0406258477121735	0.0477395703949078	-0.85098896735164	0.394775481419116	0.999989041415091
ENSG00000039139	51.8286700529405	-0.790688136988936	0.334586811707422	-2.36317783403953	0.0181189727175573	0.636009510846609
ENSG00000039319	1255.26105991817	-0.00113281300473386	0.0783503925246147	-0.0144582939310479	0.988464352404581	0.999989041415091
ENSG00000039523	538.859413133969	0.0812874317872084	0.0975833735168408	0.833004935755576	0.404841945615968	0.999989041415091
ENSG00000039537	10350.814760994	-0.0909175102513178	0.0947599933738574	-0.959450365225546	0.337331912874399	0.999989041415091
ENSG00000039560	832.251060814003	0.0716676122807464	0.0786998133862628	0.91064526327398	0.362482313278174	0.999989041415091
ENSG00000039600	3.06843620606743	-0.715060020611483	0.417521631066274	-1.71262987928398	0.0867806527472432	0.907917652076842
ENSG00000039650	473.525683228163	0.100498075479285	0.165729663176059	0.606397633069003	0.544250739834867	0.999989041415091
ENSG00000039987	3.15561402939421	-0.431661626688411	0.303264584281097	-1.42338291070712	0.154625183737972	0.972597270643175
ENSG00000040199	288.123985915966	0.117034732210747	0.0735739156284418	1.59070957704342	0.11167495061003	0.937325029233279
ENSG00000040275	32.9664094779435	0.130207109932123	0.118857454206208	1.09548964178742	0.273302181011702	0.999989041415091
ENSG00000040341	505.850415515713	0.0554804842196233	0.0522551760678045	1.06172227125661	0.288361785668203	0.999989041415091
ENSG00000040487	327.822936079785	-0.00729818492994337	0.109290376144319	-0.0667779285552647	0.946758494641682	0.999989041415091
ENSG00000040531	287.371740310627	0.161404843543343	0.0964734550542697	1.67304926990069	0.0943175971013401	0.916458930003541
ENSG00000040608	38.4370273802923	0.0789958440343086	0.173878249527887	0.454316996224643	0.649600684726959	0.999989041415091
ENSG00000040633	105.745447817041	0.159425999508749	0.0957855982841346	1.66440469511747	0.0960315824371198	0.918624846063264
ENSG00000040731	0.167357981440814	0.142791409540705	1.36772378793472	0.104400764833023	0.916851315751336	NA
ENSG00000040933	632.096336889563	0.0785151785237602	0.0825243295916921	0.951418556348557	0.341391944146835	0.999989041415091
ENSG00000041353	55.8422585085405	-0.0860099329031245	0.246065545927343	-0.349540739557748	0.726683391434493	0.999989041415091
ENSG00000041357	377.508042195636	0.0674317920455806	0.0928622484111465	0.726148603973351	0.467747675675597	0.999989041415091
ENSG00000041515	277.707060858718	-0.0484660574362795	0.136115876291539	-0.356064691031874	0.721792119087046	0.999989041415091
ENSG00000041802	364.956704008531	0.0411973272298174	0.0681138143273159	0.604830718066187	0.545291480916282	0.999989041415091
ENSG00000041880	392.443647001263	0.0882943192820154	0.139487512018333	0.632990853478059	0.526739615934009	0.999989041415091
ENSG00000041982	185.563300203741	0.0922079680679703	0.170659258602158	0.540304515695372	0.588987044713174	0.999989041415091
ENSG00000041988	110.733926369967	0.0497536174158115	0.0878107585221224	0.566600474169426	0.570985652748419	0.999989041415091
ENSG00000042062	1138.02160081055	0.00293938372438543	0.142437759007038	0.0206362676924748	0.983535809185029	0.999989041415091
ENSG00000042088	153.18857909689	0.040179394863482	0.0738410760638883	0.544133387610959	0.586349686495223	0.999989041415091
ENSG00000042286	354.808328189533	0.228270908415633	0.102638797682835	2.22402165232893	0.0261469874912039	0.704028718616191
ENSG00000042304	0.48041143317003	-1.65462232164818	1.03596467826051	-1.59718024790812	0.110225534293915	NA
ENSG00000042317	139.161936884958	0.0672251366410152	0.0859514240401071	0.782129410789591	0.434138523834959	0.999989041415091
ENSG00000042429	341.834128321041	0.022736756758641	0.0441906866228668	0.514514674838197	0.606892203140018	0.999989041415091
ENSG00000042445	1759.0359323584	0.0529788835557978	0.0783859752685905	0.675871970390941	0.499121935257787	0.999989041415091
ENSG00000042493	29.9795358053624	-0.078984089509646	0.192486589938991	-0.410335543554905	0.68155982203397	0.999989041415091
ENSG00000042753	199.429556149311	0.14045892685588	0.0935927611100923	1.5007456259428	0.133421367166111	0.957361860606627
ENSG00000042781	901.565602141188	-0.002503530759622	0.163103440721074	-0.0153493436346528	0.98775347658229	0.999989041415091
ENSG00000042813	2.15094011600612	-0.266463073432416	0.39605752393369	-0.672788818113777	0.501081652563948	0.999989041415091
ENSG00000042832	88.1502243709773	-0.576382324877941	0.24609103759699	-2.34215081746232	0.0191729654863386	0.641386340130971
ENSG00000042980	55.3573658072318	-0.315197728861354	0.19717792057202	-1.59854474551185	0.10992179550877	0.93599906550421
ENSG00000043039	0.508627065673015	-1.5554244191854	0.919955697721152	-1.69076013446993	0.0908826239688638	NA
ENSG00000043093	890.659862399252	0.0403112208368875	0.0932167569818507	0.432446076671988	0.665417235697453	0.999989041415091
ENSG00000043143	478.040379569294	0.0390125182728038	0.0756922518128939	0.515409666622683	0.606266778937788	0.999989041415091
ENSG00000043355	0.451315073828508	0.350488092848894	0.878069625026114	0.399157518788411	0.689777142621179	NA
ENSG00000043462	231.17877326021	-0.0022820568667421	0.117515736567898	-0.0194191597941743	0.984506725984583	0.999989041415091
ENSG00000043514	217.296116045059	0.0280592971940779	0.0533439012934189	0.526007594377797	0.598882930400769	0.999989041415091
ENSG00000043591	11.5386560993376	0.0422198183563035	0.280140415701842	0.15070948706394	0.880204889126345	0.999989041415091
ENSG00000044012	4.99675925671947	-0.047348619693535	0.36694573666675	-0.129034391089099	0.897330436138649	0.999989041415091
ENSG00000044090	753.52441926712	0.0341879990130433	0.125721673268869	0.271934012045233	0.785672758497058	0.999989041415091
ENSG00000044115	1592.46312609188	0.0553095720536068	0.0471961028353184	1.17190972836462	0.241233300840337	0.999989041415091
ENSG00000044446	2227.14085407715	0.137898477314552	0.0921858401542602	1.49587482289902	0.134686278380242	0.959082516439918
ENSG00000044459	734.769200684458	0.183807461219629	0.0926015812672802	1.98492788896441	0.047152494998892	0.818319971984428
ENSG00000044524	167.47686901919	-0.0611949699190735	0.200237650475162	-0.305611705759924	0.759900306749938	0.999989041415091
ENSG00000044574	3159.75848887117	0.0649003904962449	0.146635616753751	0.442596361873212	0.658057716741566	0.999989041415091
ENSG00000046604	334.158356910054	0.0316128300884113	0.127464681370441	0.248012467049891	0.804124760793413	0.999989041415091
ENSG00000046647	93.3639132971709	0.0629052682003637	0.0676412301450154	0.929984094989131	0.35237931954724	0.999989041415091
ENSG00000046651	479.617243232971	0.0190676456425313	0.0738705615445589	0.258122386561657	0.796312454878735	0.999989041415091
ENSG00000046653	81.3509141320716	-0.155635633353632	0.111984179629308	-1.38980018310461	0.164589562500389	0.981875407078745
ENSG00000046774	0.0351022548351487	-0.213966607865748	2.97748704660948	-0.0718614739598599	0.942712150073791	NA
ENSG00000046889	271.68825995564	-0.239930062913696	0.140099643947462	-1.71256725679953	0.0867921814072563	0.907917652076842
ENSG00000047056	635.810040170781	0.0288800617991191	0.0549731433344078	0.52534856199578	0.599340904478982	0.999989041415091
ENSG00000047188	1048.33513512781	0.0665992710929879	0.0626283509704172	1.06340451346781	0.28759854682559	0.999989041415091
ENSG00000047230	312.821610954099	-0.023617360831822	0.0698311633557914	-0.338206607148889	0.735207497149591	0.999989041415091
ENSG00000047249	293.876974940309	0.0421336840959893	0.066567656899887	0.632945277905085	0.526769378643597	0.999989041415091
ENSG00000047315	652.445858376508	0.0453590820413565	0.0428615783894822	1.05826905461063	0.289932796829552	0.999989041415091
ENSG00000047346	2005.22624484648	-0.0339613029485665	0.07444296069878	-0.456205699367395	0.648242067404632	0.999989041415091
ENSG00000047365	679.194160324259	0.0399149607628371	0.0688183263407663	0.580004816815669	0.561911369534393	0.999989041415091
ENSG00000047410	962.523048838668	0.036351872155177	0.0523978719608866	0.693766193068156	0.487828846994216	0.999989041415091
ENSG00000047457	15756.2365553341	-0.234764498335008	0.157909613934524	-1.48670174339323	0.137093602051721	0.961201675732111
ENSG00000047578	267.431108376865	0.115391279603103	0.114624290742783	1.00669132917071	0.314083130216963	0.999989041415091
ENSG00000047579	73.3509010850627	0.0427770867823454	0.093412345697599	0.457938257121028	0.646996800437053	0.999989041415091
ENSG00000047597	33.3316313003735	0.0825566758221284	0.197234571054322	0.418571021199884	0.675529671895921	0.999989041415091
ENSG00000047617	16.5327678314254	-0.478053515568249	0.209360136225872	-2.28340277278236	0.0224066540905607	0.67226421934464
ENSG00000047621	154.21366888014	0.0132346410851311	0.077003735421053	0.171870117894471	0.863539639438369	0.999989041415091
ENSG00000047634	788.58897968959	0.0119043703774399	0.0802347953474607	0.148369174818574	0.882051425727747	0.999989041415091
ENSG00000047644	292.698081949898	0.0693926139923502	0.0640614466598303	1.08321959010431	0.278710966369551	0.999989041415091
ENSG00000047648	51.4723223009952	-0.105149808737244	0.119519717687592	-0.879769554108975	0.378984161190027	0.999989041415091
ENSG00000047662	20.3875644507629	-0.0120727214789511	0.132730701326094	-0.090956510877545	0.92752714704986	0.999989041415091
ENSG00000047849	1086.41125151598	-0.0313460569881872	0.0784292742746608	-0.399672919048221	0.689397440831051	0.999989041415091
ENSG00000047932	448.127432953585	-0.028221660684676	0.0472919279359496	-0.596754285908969	0.550671442887492	0.999989041415091
ENSG00000047936	9.20017618347019	0.421887377947177	0.296343824285495	1.42364153855534	0.154550264907107	0.972597270643175
ENSG00000048028	327.916118769254	0.0753633114804377	0.0545926147545547	1.38046715328194	0.167442856293607	0.983746980750199
ENSG00000048052	115.400457299161	0.041435288372415	0.13982147128641	0.296344245209228	0.766967199754133	0.999989041415091
ENSG00000048140	288.797996186328	-0.0156551860869622	0.0686686252299322	-0.227981644230416	0.819660510568341	0.999989041415091
ENSG00000048162	36.4762176476733	-0.0889669254498615	0.141476166081847	-0.628847444158137	0.529448935949915	0.999989041415091
ENSG00000048342	410.634007209724	-0.0771851896241897	0.0797284848286023	-0.968100545120354	0.332994157673941	0.999989041415091
ENSG00000048392	355.022833924939	0.035421654546926	0.112770570922557	0.314103708593008	0.753442272930144	0.999989041415091
ENSG00000048405	503.825553254786	0.0196144597126583	0.0499999484437646	0.392289598752664	0.694844247994335	0.999989041415091
ENSG00000048462	8.93395064176853	-0.55527104715823	0.307481104715797	-1.80587047022438	0.0709385746605694	0.879548425612795
ENSG00000048471	502.988960196433	0.00675572051400895	0.0750350268331934	0.0900342253362186	0.928260017377398	0.999989041415091
ENSG00000048540	80.0799270961871	-0.195976371160475	0.226262805044986	-0.866144884580171	0.386410713580509	0.999989041415091
ENSG00000048544	330.610679742971	0.0927475322992108	0.0934721140980949	0.992248150094009	0.321076489498925	0.999989041415091
ENSG00000048545	1.57982328508855	0.121202354652378	0.545826112240879	0.222053053040618	0.824272583726284	0.999989041415091
ENSG00000048649	595.10453744264	0.0352880865072713	0.0501149414835726	0.704143025265998	0.481343708149379	0.999989041415091
ENSG00000048707	3507.62286776823	0.0226849703562051	0.0705339018006179	0.321617970608375	0.747742128047374	0.999989041415091
ENSG00000048740	207.350088294012	-0.126787169017825	0.132763186111914	-0.95498739319911	0.339584072308064	0.999989041415091
ENSG00000048828	1755.72631186575	0.0147245488616903	0.0555905889405406	0.264874849184266	0.791105873967992	0.999989041415091
ENSG00000048991	307.841573257106	-0.0362340656660074	0.0645277239236022	-0.561527099714641	0.574438261507638	0.999989041415091
ENSG00000049089	17.3144097809375	-0.18614441935686	0.221898611141852	-0.838871493602383	0.401541425950691	0.999989041415091
ENSG00000049130	100.648206064385	0.0438609388686434	0.135462914419916	0.323785584094852	0.746100370997904	0.999989041415091
ENSG00000049167	117.310760279826	-0.0377637806868161	0.0757232825712026	-0.498707655090187	0.617985350929714	0.999989041415091
ENSG00000049192	58.2519659643061	0.0107638205121523	0.208203280360885	0.0516986115372202	0.95876884359481	0.999989041415091
ENSG00000049239	7592.49964911816	0.0476383696172708	0.065146830315393	0.731246161734053	0.464628808795939	0.999989041415091
ENSG00000049245	496.746629434039	-0.0786259994140634	0.0922747709170054	-0.85208555526821	0.394166608530892	0.999989041415091
ENSG00000049246	1458.05746208785	-0.183024079597178	0.210456956515003	-0.869650890271861	0.384491217757471	0.999989041415091
ENSG00000049247	4.24610467314264	-0.0557492698732314	0.32264402395317	-0.172788788058641	0.862817450318361	0.999989041415091
ENSG00000049249	6.63157303739529	-0.0292562765320177	0.275634788948168	-0.106141451315564	0.915470123488121	0.999989041415091
ENSG00000049283	8.18945905963619	-0.217239396432302	0.265905382146704	-0.816980065158845	0.413939820387992	0.999989041415091
ENSG00000049323	868.410153028835	0.0374721617814283	0.119136251285781	0.314531986502925	0.753117026515832	0.999989041415091
ENSG00000049449	464.015152500897	0.000544591289436067	0.110579678873968	0.00492487674934162	0.996070532762335	0.999989041415091
ENSG00000049540	453.195951142693	-0.142482388913204	0.171708195638581	-0.82979375785363	0.406655400669825	0.999989041415091
ENSG00000049541	124.646699558711	0.0730008568453422	0.0607889859422755	1.20088953144675	0.229794055601929	0.998020094129442
ENSG00000049618	1099.63081598553	-0.0144792222858432	0.0454794681630877	-0.318368329064914	0.750205559162395	0.999989041415091
ENSG00000049656	1453.73265760844	-0.110800096490183	0.163322387600518	-0.678413401359264	0.497509614365663	0.999989041415091
ENSG00000049759	396.167654791197	-0.241664059071777	0.134210317602543	-1.80063696583637	0.0717601187611539	0.883162602774824
ENSG00000049768	19.2047737497446	0.0573168670957716	0.193983454512514	0.295472968247784	0.767632599228761	0.999989041415091
ENSG00000049769	91.4476262722001	0.0569054760313237	0.096876520054164	0.587402148627011	0.556933651124423	0.999989041415091
ENSG00000049860	511.495082284742	0.031302052143439	0.114285131158101	0.273894353764499	0.784165810776227	0.999989041415091
ENSG00000049883	356.196145785589	-0.0399783996660228	0.0687692128877519	-0.581341533329418	0.561010293671239	0.999989041415091
ENSG00000050030	4.85276828330792	-0.473270228167352	0.302044981255481	-1.56688658159508	0.117141204654765	0.946378051241702
ENSG00000050130	268.989377114567	0.0157325735540139	0.0601045025032732	0.261753660687185	0.793511367104736	0.999989041415091
ENSG00000050165	81.5783372994999	0.288532916758756	0.181281599027606	1.59162826401823	0.111468255484572	0.937086589156225
ENSG00000050327	144.873981766298	-0.038635828637546	0.131282314031756	-0.294295761942468	0.768531910820694	0.999989041415091
ENSG00000050344	657.644746624574	-0.094885119865031	0.0982816533174864	-0.965440818934096	0.334324064696947	0.999989041415091
ENSG00000050393	247.981667994416	-0.0466468981610101	0.0681957843042526	-0.684014395272543	0.493966075789456	0.999989041415091
ENSG00000050405	247.962060655152	0.0106730317412079	0.0671634649980097	0.158911273287109	0.873738778763202	0.999989041415091
ENSG00000050426	946.059791436758	0.00425074081810461	0.0399969177816674	0.106276709653186	0.91536280992729	0.999989041415091
ENSG00000050438	24.0940439462833	-0.224794064386183	0.171425684780942	-1.31132078995886	0.189749407357802	0.986361933391376
ENSG00000050555	166.130462382363	-0.0836363201540808	0.199951164306236	-0.418283736652753	0.67573967894282	0.999989041415091
ENSG00000050628	17.4762682502284	-0.203995895652587	0.258215323987106	-0.790022421995268	0.429514673828524	0.999989041415091
ENSG00000050730	2.90448528585411	-0.946378574715849	0.46058640153902	-2.05472539257257	0.039905535897552	0.784143329560721
ENSG00000050748	494.079380408344	0.0310114783201976	0.0638559831723558	0.485647182606107	0.62721733751816	0.999989041415091
ENSG00000050767	26.4471031424418	0.0153530636394926	0.163622617259502	0.0938321602272317	0.925242484212653	0.999989041415091
ENSG00000050820	612.911393164705	0.125256845693815	0.0983147315667942	1.27403944147186	0.202649438469286	0.986444993393643
ENSG00000051009	1429.46773243357	0.098723065443038	0.1275459645132	0.77401951382649	0.438919251636536	0.999989041415091
ENSG00000051108	1672.10152373279	-0.0285669206463817	0.0979918756343092	-0.291523358048468	0.770651082139739	0.999989041415091
ENSG00000051128	29.884032519162	0.130454640444258	0.114779825198325	1.13656420210476	0.255720512172064	0.999989041415091
ENSG00000051180	13.7171888589834	0.180697038452017	0.160962382670946	1.12260414796055	0.261605652937209	0.999989041415091
ENSG00000051341	15.0161640386738	0.0531781627601946	0.243258611962907	0.218607523618952	0.826955791554765	0.999989041415091
ENSG00000051382	422.26632546608	-0.0554593239704707	0.0710224608753375	-0.780870210450972	0.434878834407828	0.999989041415091
ENSG00000051523	192.161259303721	0.0304862371720689	0.086486701784723	0.352496239802891	0.724466137946432	0.999989041415091
ENSG00000051596	72.1891107232383	-0.0761231191700538	0.119283558076544	-0.638169420811589	0.523363400569663	0.999989041415091
ENSG00000051620	769.698160629972	0.00240287384308629	0.0820544113204741	0.0292839081338548	0.976638160847992	0.999989041415091
ENSG00000051825	965.623924863595	0.0205507413216674	0.0750671043492872	0.273764940046772	0.784265268403375	0.999989041415091
ENSG00000052126	945.442580569986	0.0752342746401874	0.0749857503143574	1.00331428737844	0.315709244749222	0.999989041415091
ENSG00000052344	108.084614987292	0.0702132766339208	0.17970960696886	0.390704079866399	0.696015982808602	0.999989041415091
ENSG00000052723	531.714772357425	0.025489416273116	0.0739020398240762	0.344908155901969	0.730163418913004	0.999989041415091
ENSG00000052749	188.60499693067	0.15748885749884	0.115449281836648	1.3641389101205	0.172523850594167	0.984754922647101
ENSG00000052795	1919.68260880604	-0.295406321204135	0.156274493767575	-1.8903041314182	0.0587172965701633	0.857618096539434
ENSG00000052802	3065.71356606047	0.195444560397988	0.158930085877136	1.22975180765384	0.218790059833638	0.991265026561084
ENSG00000052841	1615.66471096162	-0.0541925109135418	0.0580337153694982	-0.933810812706034	0.350401490944545	0.999989041415091
ENSG00000052850	9.51519567082265	-0.164034584127297	0.163547834196267	-1.00297619307173	0.315872347982187	0.999989041415091
ENSG00000053108	0.664181393128208	0.544403564175425	0.63061913402566	0.863284246864088	0.38798120330772	NA
ENSG00000053254	1554.17368760606	0.0435332673362309	0.0617341184180151	0.705173548303674	0.480702240514573	0.999989041415091
ENSG00000053328	20.8110381561358	0.0466267235878545	0.15304429699004	0.304661620882803	0.760623882866478	0.999989041415091
ENSG00000053371	542.206637407203	0.0157283303574447	0.0827777696390297	0.190006694140606	0.849303884925222	0.999989041415091
ENSG00000053372	507.336696985574	-0.080371420034038	0.099167139937482	-0.810464233260198	0.417673413511227	0.999989041415091
ENSG00000053438	177.806582400456	0.00485805615804214	0.0917463301573136	0.0529509589071545	0.957770981978372	0.999989041415091
ENSG00000053501	84.2353347936453	-0.013945338237835	0.0914725768586944	-0.152453759550008	0.878829058577165	0.999989041415091
ENSG00000053524	10.2856444340927	-0.257709489627391	0.280521582929545	-0.918679721310845	0.358263119689349	0.999989041415091
ENSG00000053702	267.139285751747	0.0351463758543338	0.0724840746431633	0.484884107679628	0.62775855623623	0.999989041415091
ENSG00000053747	200.21404156401	-0.591476578754447	0.249679950805527	-2.36893902312221	0.0178391942974341	0.635729355146104
ENSG00000053770	624.841469322276	-0.0165904765292287	0.0747082169531087	-0.222070305059507	0.824259153845598	0.999989041415091
ENSG00000053900	440.47192864061	-0.0377057027479152	0.0684993308100751	-0.55045359278706	0.582008298673833	0.999989041415091
ENSG00000053918	47.3453577993824	-0.0378215474368363	0.146803882764468	-0.257633154686496	0.796690039507293	0.999989041415091
ENSG00000054116	232.659338846838	0.00622769784860164	0.0674302929479183	0.0923575677390542	0.926413951322247	0.999989041415091
ENSG00000054118	1266.85331905474	0.0604657122613259	0.04011722739474	1.50722560326424	0.13175283966536	0.95697429702248
ENSG00000054148	309.379136206223	0.236814770383524	0.0870638573947069	2.72001238481677	0.00652794713103876	0.483767857667253
ENSG00000054179	31.8973523265746	0.248776613286106	0.215065124584414	1.15675014145987	0.247374457374823	0.999989041415091
ENSG00000054219	26.0390458375423	-0.127673179408073	0.197436973500545	-0.646652838849966	0.517856652315224	0.999989041415091
ENSG00000054267	786.336143449701	-0.0095066039097515	0.0541067087232384	-0.175701019967391	0.86052883395327	0.999989041415091
ENSG00000054277	113.039596220519	-0.0715507851048168	0.0799561327367128	-0.894875510555596	0.370853639257083	0.999989041415091
ENSG00000054282	356.074057353698	0.0141672729257007	0.0603791277667809	0.23463858206801	0.814489261233586	0.999989041415091
ENSG00000054356	0.291080956270549	-0.398217620641237	1.00378890067729	-0.396714508770268	0.6915779998604	NA
ENSG00000054392	171.887712700523	0.0194317929035111	0.0988952888900319	0.196488559987105	0.844227785953518	0.999989041415091
ENSG00000054523	2211.4410623776	0.0322069051326122	0.0445851235328602	0.72236886612807	0.470067723178397	0.999989041415091
ENSG00000054598	10.612630138657	0.349151881913006	0.228147966563557	1.5303747264201	0.125924001140425	0.953988434243465
ENSG00000054611	470.826588317341	0.0331778268594321	0.04866048279925	0.681822804683382	0.495351002483968	0.999989041415091
ENSG00000054654	3180.32388300363	-0.129748473533844	0.111951490412784	-1.15897048851641	0.246468214578514	0.999989041415091
ENSG00000054690	149.17960700725	-0.00887726285927	0.124160424329916	-0.0714983289335545	0.943001154474029	0.999989041415091
ENSG00000054793	747.502282605528	6.94893068441663e-05	0.0794089645014158	0.000875081387604888	0.999301786160496	0.999989041415091
ENSG00000054796	0.226791964461581	-0.774572402559227	1.18017412021348	-0.65632044398594	0.511617966188404	NA
ENSG00000054803	47.4045091850612	0.127258361021501	0.218953655508272	0.581211401682643	0.561097984216569	0.999989041415091
ENSG00000054938	5.83152103886305	-0.518720073130453	0.321284739174521	-1.61451824466735	0.106415062706197	0.929718342428129
ENSG00000054965	1033.69805341135	0.0345136109794022	0.0740756839398648	0.465923622216173	0.641270171931523	0.999989041415091
ENSG00000054967	69.0945741645947	-0.0180774933304838	0.120590891382575	-0.149907618421469	0.880837501010982	0.999989041415091
ENSG00000054983	270.136551400793	-0.135139994503459	0.102794550597383	-1.31466107607946	0.188623833662575	0.986361933391376
ENSG00000055044	364.538230921077	0.039667005033531	0.0757890632578934	0.523386928514383	0.600705018705917	0.999989041415091
ENSG00000055070	454.588720984174	0.0681865786476205	0.0579707025294361	1.17622481136911	0.239505052242568	0.999989041415091
ENSG00000055118	4.9702232421188	0.223055043140643	0.402607745821581	0.554025712261115	0.57956124903276	0.999989041415091
ENSG00000055130	688.243906562743	0.0707842333124693	0.06333993683043	1.11752926912398	0.263768092160936	0.999989041415091
ENSG00000055147	264.219764913561	0.00049777925083308	0.0617011231556691	0.00806758816330143	0.993563065787356	0.999989041415091
ENSG00000055163	746.592846921947	0.135585126541514	0.320394117747067	0.423182321494899	0.672162244028195	0.999989041415091
ENSG00000055208	1009.56460801185	-0.0353234445495364	0.0816574985809054	-0.432580536550949	0.665319531880792	0.999989041415091
ENSG00000055211	269.255031182391	-0.00418950511679184	0.0996567422788916	-0.0420393544981374	0.96646732548084	0.999989041415091
ENSG00000055332	919.88444908987	0.0159292141273334	0.0782709230713473	0.203513814610482	0.838733449117372	0.999989041415091
ENSG00000055483	753.093392457027	0.0442889492492704	0.079584397718537	0.556502914125271	0.577867102854371	0.999989041415091
ENSG00000055609	4101.02083476221	-0.00850107811159359	0.0649072432320494	-0.130972718733431	0.895796888769576	0.999989041415091
ENSG00000055732	15.1847279903574	-0.136303555639246	0.223325986310906	-0.610334506480088	0.541640243262246	0.999989041415091
ENSG00000055813	5.97988187942094	-0.0780777077977146	0.282196704312589	-0.276678311987755	0.782027126527918	0.999989041415091
ENSG00000055917	2581.08617407246	0.000202672272625026	0.0538181580084835	0.00376587159659158	0.996995276297175	0.999989041415091
ENSG00000055950	211.40918692663	0.0201534718414402	0.0758368150909675	0.265747866880562	0.790433395975657	0.999989041415091
ENSG00000055955	384.423838500612	-0.0609839833956102	0.106534615659634	-0.572433504528212	0.567028322804205	0.999989041415091
ENSG00000055957	24997.0584148524	0.00338490468522168	0.0734903467432197	0.046059174234798	0.963263085693097	0.999989041415091
ENSG00000056050	57.1556934555303	-0.015155268628357	0.0907245767791702	-0.167047002768015	0.867333065615272	0.999989041415091
ENSG00000056097	797.198516860008	0.00927934573592973	0.0730153114702396	0.127087668998192	0.898871011037115	0.999989041415091
ENSG00000056277	70.8889928396975	-0.0288476319363243	0.0916514145124833	-0.314753810290567	0.752948584446907	0.999989041415091
ENSG00000056291	0.489194275232972	0.433457364134854	0.752142841761727	0.576296602277802	0.564414719068032	NA
ENSG00000056487	1.54888300817786	-0.114638989141449	0.613528850852928	-0.186851830980854	0.85177680724427	0.999989041415091
ENSG00000056558	287.139354822442	-0.0783631314765588	0.135838137759211	-0.576886084933429	0.564016411238927	0.999989041415091
ENSG00000056586	1021.96496442181	0.00995417966474649	0.0582530062975102	0.170878385467497	0.864319392576908	0.999989041415091
ENSG00000056736	396.783644266416	0.00288045222874514	0.142358425929453	0.0202338021788228	0.983856863160893	0.999989041415091
ENSG00000056972	137.135151746057	0.0721647931416952	0.0942923040723771	0.765330679440209	0.444074659763943	0.999989041415091
ENSG00000056998	541.028634466975	0.176138970612497	0.0848172332974726	2.0766884719611	0.0378303212766363	0.772990194455553
ENSG00000057019	650.802492445142	0.0555406309220776	0.0612553281089111	0.906706936959461	0.364561794077893	0.999989041415091
ENSG00000057149	0.067552572615329	-0.394301220616903	2.97748704660948	-0.132427518388669	0.894646149824181	NA
ENSG00000057252	654.303852030694	-0.0721961341738416	0.0689865119716377	-1.04652535851535	0.295318543288564	0.999989041415091
ENSG00000057294	670.697915324102	0.0396006502259376	0.105058259613936	0.376939903358959	0.706218266305828	0.999989041415091
ENSG00000057468	16.8945959751155	-0.164971735410895	0.215719915303868	-0.764749676350058	0.444420619182281	0.999989041415091
ENSG00000057593	2296.10766795281	0.0711444729552966	0.0858288182830415	0.828911248908034	0.40715462960337	0.999989041415091
ENSG00000057608	1702.95617892256	0.00665348501264615	0.102342823321189	0.0650117399220569	0.948164652924383	0.999989041415091
ENSG00000057657	42.4788379122297	0.021442856893372	0.154143103033228	0.139110063774632	0.889363175809901	0.999989041415091
ENSG00000057663	354.19349837278	-0.0189459849461283	0.0618425739405514	-0.306358285868581	0.759331865400286	0.999989041415091
ENSG00000057704	107.168829334832	-0.0046629515704848	0.133697698462211	-0.0348768275304513	0.97217795832123	0.999989041415091
ENSG00000057757	259.05900084324	-0.00580441833217654	0.0558102583710442	-0.104002713866453	0.917167194898066	0.999989041415091
ENSG00000057935	226.519580064566	0.0205374227735637	0.0581933282280311	0.352917136704875	0.724150563205022	0.999989041415091
ENSG00000058056	437.195777540784	0.0700937574581031	0.0675711363893973	1.03733281995094	0.299580775279856	0.999989041415091
ENSG00000058063	910.828839348991	0.00877465188183019	0.0738214257202371	0.118863213440007	0.905383726512303	0.999989041415091
ENSG00000058085	17.7625268590708	-0.295966507944441	0.303599506302313	-0.974858330796258	0.329630538044398	0.999989041415091
ENSG00000058091	759.152429878597	0.058675677286291	0.0540432308499982	1.08571742220872	0.277604030278778	0.999989041415091
ENSG00000058262	2574.0240282984	0.00322542145104685	0.0862961290759214	0.0373762008283036	0.970185048396308	0.999989041415091
ENSG00000058272	597.371201310731	0.000451095816139273	0.0494522698754931	0.00912184248114404	0.992721923650735	0.999989041415091
ENSG00000058335	4.15724427524096	-0.0851280186993477	0.271178614396924	-0.313918628460672	0.753582841585289	0.999989041415091
ENSG00000058404	255.337118764518	0.219475199137623	0.12114160588768	1.81172436612005	0.0700287967415611	0.876984560392858
ENSG00000058453	337.418941749238	0.152571793264239	0.17435510177056	0.875063543967951	0.38153933175803	0.999989041415091
ENSG00000058600	616.912115050803	-0.0146420898858488	0.0626210001041736	-0.233820760790962	0.815124131502147	0.999989041415091
ENSG00000058668	754.299870527506	-0.054109226716175	0.101388605714995	-0.533681534868691	0.593561886594447	0.999989041415091
ENSG00000058673	2759.2695873589	0.0454442112861238	0.0569625762092036	0.797790660296388	0.424991982119188	0.999989041415091
ENSG00000058729	142.024635309443	-0.0337145949965048	0.0825980802089796	-0.408176496490042	0.683144102265155	0.999989041415091
ENSG00000058799	190.689142552439	-0.107290404124498	0.0922504459548587	-1.16303398876791	0.244815712549207	0.999989041415091
ENSG00000058804	258.293767163601	-0.0219003636991631	0.0896464127031475	-0.244297156336677	0.807000685683872	0.999989041415091
ENSG00000058866	127.644418077589	0.107799850741992	0.185406003796864	0.581425889854684	0.560953452704992	0.999989041415091
ENSG00000059122	583.968667050884	-0.0521682252818232	0.132679871852558	-0.393188692100906	0.694180120948398	0.999989041415091
ENSG00000059145	566.469920637538	0.0712765490463696	0.121328876509777	0.587465664372369	0.556891004113673	0.999989041415091
ENSG00000059377	199.442669481204	-0.0998884646764997	0.0946553905604062	-1.0552855372009	0.291294753654382	0.999989041415091
ENSG00000059378	477.549562796222	-0.238686407096749	0.120561643958675	-1.9797872628426	0.0477274382018672	0.823992887084939
ENSG00000059573	432.897552917069	0.307251423762302	0.13282006018245	2.31329080366507	0.0207066559732409	0.66008924324678
ENSG00000059588	583.864791051637	0.134800034478757	0.0844784802045685	1.59567305368577	0.110561807801226	0.93599906550421
ENSG00000059691	226.646361645216	0.0441870022199437	0.0632143548795296	0.699002660141876	0.48455036839705	0.999989041415091
ENSG00000059728	183.701445501551	-0.0562199087060637	0.0641213220967295	-0.876774010075054	0.380609398371106	0.999989041415091
ENSG00000059758	544.602702811382	-0.004025669934471	0.0619889942896699	-0.0649416881270786	0.948220428304594	0.999989041415091
ENSG00000059769	341.688464509927	0.0138483925540176	0.093704963167412	0.147787183153535	0.882510724623161	0.999989041415091
ENSG00000059804	51.2142050123551	-0.0854281124810287	0.134245236792571	-0.636358611464388	0.524542710840764	0.999989041415091
ENSG00000059915	104.367530363404	0.139627267769672	0.148880502273343	0.937847909146076	0.348322576206002	0.999989041415091
ENSG00000060069	312.426248522631	0.0379804223977808	0.0853835555297352	0.44482127925153	0.656448915221101	0.999989041415091
ENSG00000060138	162.824883527422	-0.103320879390296	0.155924000958007	-0.662636148094495	0.507563613085639	0.999989041415091
ENSG00000060140	2.27877742986626	-0.316843661822517	0.424077712473859	-0.747135849168324	0.454981562526398	0.999989041415091
ENSG00000060237	2570.18935391043	0.11894501149023	0.0429462832331276	2.7696229460546	0.00561212190507307	0.471173543450054
ENSG00000060303	0.036558065928408	-0.213966607865747	2.97748704660948	-0.0718614739598598	0.942712150073791	NA
ENSG00000060339	532.638398340042	0.0306015383136102	0.0607023046585166	0.504124818419342	0.614173667570079	0.999989041415091
ENSG00000060491	735.608846176771	0.0515432702717857	0.106081143682075	0.485885318377232	0.627048478323759	0.999989041415091
ENSG00000060558	15.6975732536371	-0.0951959135959697	0.159706929760143	-0.596066268000646	0.551130957569099	0.999989041415091
ENSG00000060566	655.780552037098	0.0254241183713463	0.111939347111567	0.22712405447574	0.820327280003953	0.999989041415091
ENSG00000060642	568.381658293024	-0.0464636197746908	0.0604952184100109	-0.768054418115828	0.442454855629301	0.999989041415091
ENSG00000060656	453.117514200814	0.378406331320621	0.131522775956439	2.87711636687132	0.004013275682996	0.422040847171562
ENSG00000060688	168.985578222897	0.0562192211082006	0.0629902705815918	0.892506423438513	0.372121551350063	0.999989041415091
ENSG00000060709	16.5433093263014	0.693629751504276	0.601386601023025	1.15338411318831	0.248752759318195	0.999989041415091
ENSG00000060718	4.58856160525621	0.65172031167724	0.359179992542151	1.81446718973568	0.0696058296409076	0.876741747395145
ENSG00000060749	788.181595741806	0.0274673127996178	0.0583220415848043	0.470959384363773	0.637669739398739	0.999989041415091
ENSG00000060762	1183.27088578231	-0.0611222401440285	0.125949727618852	-0.485290768781941	0.627470102735538	0.999989041415091
ENSG00000060971	6298.68991143997	-0.0146622888504872	0.0879891322072267	-0.166637498094145	0.867655286983764	0.999989041415091
ENSG00000060982	30.8679345781563	0.0681947844816983	0.247846643729832	0.275149114208037	0.783201679516209	0.999989041415091
ENSG00000061273	403.636054582214	0.0104040029889423	0.0981369422421105	0.106015153429938	0.915570329244101	0.999989041415091
ENSG00000061337	28.5004060152549	0.00476842430008272	0.133723453626771	0.0356588479489294	0.971554384246659	0.999989041415091
ENSG00000061455	21.7758247792671	-0.14918741071113	0.203672853242936	-0.732485494928395	0.463872292866506	0.999989041415091
ENSG00000061492	0.106028744475536	-0.574635679849751	2.85491086489644	-0.201279727124019	0.840479853581981	NA
ENSG00000061656	27.0984082572858	-0.285613439985491	0.124475217968195	-2.29454058926388	0.021759466385401	0.668925266162001
ENSG00000061676	1926.41231423375	0.0423734706895739	0.0865767035666491	0.489432710462966	0.62453538272299	0.999989041415091
ENSG00000061794	462.840709618592	-0.00635701568367385	0.116619091053908	-0.0545109349269003	0.95652809673233	0.999989041415091
ENSG00000061918	137.874076724148	-0.10427232049969	0.0902645404787269	-1.15518585644674	0.248014325315455	0.999989041415091
ENSG00000061936	769.528729732254	0.0444182768627066	0.0605909810709634	0.733083968564307	0.463507217293069	0.999989041415091
ENSG00000061938	1011.41356868827	0.168779285769022	0.138910161494652	1.21502476098928	0.224356647656802	0.996504949586637
ENSG00000061987	3167.55058180636	0.0117117415868466	0.0638325477351235	0.183476016583971	0.854424535333478	0.999989041415091
ENSG00000062038	8.70574032992021	0.704477014442097	0.512099097877942	1.37566540804571	0.16892524624424	0.983746980750199
ENSG00000062096	11.798088352224	0.0767800679958939	0.313340123123943	0.245037460349511	0.80642742617458	0.999989041415091
ENSG00000062194	877.38477451836	0.0410588260622082	0.0505592509210204	0.812093243358115	0.416738129890123	0.999989041415091
ENSG00000062282	3735.11938730139	0.132653451887074	0.140770668812003	0.94233729942869	0.346019977412124	0.999989041415091
ENSG00000062370	42.5242323517738	0.0552889707046585	0.0970456767177037	0.569721110456973	0.568866869575291	0.999989041415091
ENSG00000062485	791.855883028086	0.0962460319067518	0.0705899380065422	1.36345256313771	0.172739924944786	0.984754922647101
ENSG00000062524	170.034925913121	0.203239115299868	0.24254068202156	0.837958867790278	0.402053804948688	0.999989041415091
ENSG00000062582	5.72032387684137	-0.264891802220529	0.224151996194567	-1.18175080622793	0.237304592498562	0.999989041415091
ENSG00000062598	282.993687497549	0.149595807852573	0.0591786536429361	2.52786771316535	0.0114757582265067	0.562067496167798
ENSG00000062650	985.640719340959	0.0474878303094636	0.0468294778695106	1.0140585048116	0.310554836573094	0.999989041415091
ENSG00000062716	1106.54364008979	0.0696441773214504	0.127670562521467	0.54549910289414	0.585410297358455	0.999989041415091
ENSG00000062725	582.483404850254	-0.0081715989634215	0.0654205554231762	-0.124908737178446	0.900595801280163	0.999989041415091
ENSG00000062822	178.688203847196	0.0333822504254008	0.132292485165114	0.252336709706045	0.80078081571455	0.999989041415091
ENSG00000063015	46.5843665992294	-0.0472064743516296	0.0994629250056132	-0.474613775424014	0.635062285793381	0.999989041415091
ENSG00000063046	3021.27532667948	-0.0195935014049487	0.107194538922794	-0.182784511243253	0.854967102103257	0.999989041415091
ENSG00000063127	311.459294414104	-0.109908162022909	0.117751127023396	-0.933393716062453	0.350616723695794	0.999989041415091
ENSG00000063169	294.975200438724	0.0731891775755831	0.132123546645408	0.553944996435857	0.579616489369069	0.999989041415091
ENSG00000063176	520.416168607475	0.125626126175364	0.0990214568632595	1.26867580173904	0.204556716449676	0.986444993393643
ENSG00000063177	1750.51177743457	-0.0681413305048424	0.109159673865943	-0.624235380077494	0.532473014807034	0.999989041415091
ENSG00000063180	12.7445164652198	0.24465073605311	0.184719827504079	1.32444220720003	0.185356224846851	0.986117988657164
ENSG00000063241	690.584738639762	-0.0246171772712986	0.0858522999308893	-0.286738704625448	0.774312399396879	0.999989041415091
ENSG00000063244	900.207197055063	0.0528052514630864	0.111347605382703	0.474237872306228	0.635330289324528	0.999989041415091
ENSG00000063245	2281.31042165591	-0.0974018022854994	0.0651989351055544	-1.49391707284498	0.135197295482722	0.959583026506317
ENSG00000063322	320.513593076936	0.0535972600763257	0.0679244294139682	0.789071922116196	0.430069971491373	0.999989041415091
ENSG00000063438	30.1792322754689	0.118398988802151	0.208049639045918	0.569090094773098	0.569295000044537	0.999989041415091
ENSG00000063515	0.181192265530261	-0.62951964630408	2.61917450592628	-0.240350402342302	0.810058624492081	NA
ENSG00000063587	652.545258997203	0.0261678388777159	0.0779195775902879	0.335831374950595	0.736998029072294	0.999989041415091
ENSG00000063601	383.768921123339	0.0334252401908414	0.056733590565632	0.589161374374386	0.555753025316529	0.999989041415091
ENSG00000063660	751.213876003787	0.11645871417421	0.0793750521182929	1.4671954356723	0.142322898226471	0.967062407411901
ENSG00000063761	141.257171096519	-0.0119715549819866	0.119696761452944	-0.100015696637649	0.92033186381512	0.999989041415091
ENSG00000063854	1711.24765469145	0.057572718912237	0.0626778898124057	0.918549094179009	0.358331468856296	0.999989041415091
ENSG00000063978	454.453005473137	0.00340452718515979	0.0383585380996792	0.0887553945959234	0.929276307680802	0.999989041415091
ENSG00000064012	269.92573107955	-0.0966422500379063	0.0755178445152262	-1.2797273367412	0.200641046910416	0.986444993393643
ENSG00000064042	529.276682661888	-0.000387896161896132	0.0675518019788631	-0.00574220302838857	0.995418410036715	0.999989041415091
ENSG00000064102	145.393032370196	-0.00635249214073671	0.0745472631486316	-0.0852142905376845	0.932091029699773	0.999989041415091
ENSG00000064115	909.519989503752	-0.0574545175387458	0.104238694538107	-0.551182243727561	0.581508750898348	0.999989041415091
ENSG00000064195	0.216683133573728	-0.90002325832391	1.9424721348803	-0.463339083306526	0.643121335509916	NA
ENSG00000064199	3.89172247584812	-0.156150046635563	0.29717677087942	-0.52544499414768	0.599273882042795	0.999989041415091
ENSG00000064201	39.5854679292766	-0.027140213531285	0.159330358659602	-0.170339248336647	0.864743346555	0.999989041415091
ENSG00000064205	9.20546094074153	0.0151135339371103	0.257813292863446	0.0586220119577596	0.953253177824128	0.999989041415091
ENSG00000064218	0.0533383647713707	-0.0885159773748671	2.97748704660948	-0.0297284172825073	0.976283648219422	NA
ENSG00000064225	1293.5347128695	-0.137633092829131	0.0957018860742481	-1.43814399564029	0.150393201720608	0.969903874493209
ENSG00000064270	13.0882267204386	-0.303273331011283	0.256137865129759	-1.18402381021504	0.236403637672053	0.999989041415091
ENSG00000064300	392.244974862162	0.0611556775579785	0.123843976048915	0.493812291151114	0.62143875190927	0.999989041415091
ENSG00000064309	274.755365346814	0.0838500430987478	0.15018046522887	0.558328561380889	0.576620045095291	0.999989041415091
ENSG00000064313	473.351546629644	-0.00221022489876331	0.0536560912302791	-0.0411924321747097	0.967142486803466	0.999989041415091
ENSG00000064393	3912.52511343914	-0.117253518897238	0.0948718118882364	-1.23591524778053	0.216490068625245	0.990624505598014
ENSG00000064419	760.265577718998	-0.073078853209835	0.04193156650435	-1.74281237983927	0.0813663931328352	0.905498809739837
ENSG00000064489	4.77906008916785	-0.0577379514458595	0.25514682677716	-0.226293041442709	0.820973510157702	0.999989041415091
ENSG00000064490	51.3466774311837	0.126534463395345	0.0951089605360038	1.33041579554899	0.183381313096707	0.985620711817263
ENSG00000064545	403.870367504156	0.0853538605350547	0.0963856826669396	0.885545012219238	0.375862753819939	0.999989041415091
ENSG00000064547	29.4981133467706	-0.19935139885727	0.175097481886217	-1.13851665203738	0.254904809577469	0.999989041415091
ENSG00000064601	536.793189058536	0.0459794926198173	0.0634971332715172	0.724119188549923	0.468992565168252	0.999989041415091
ENSG00000064607	1887.07085130419	-0.00281718956761007	0.10427944580085	-0.0270157704231597	0.978447155643611	0.999989041415091
ENSG00000064651	387.185188375502	-0.157236706815384	0.138890815680275	-1.13208858372133	0.257597193999908	0.999989041415091
ENSG00000064652	128.364828553697	0.124612339354573	0.0775255554117049	1.60737112675699	0.107972979964176	0.932052618365396
ENSG00000064655	19.2520584176765	0.40222300541766	0.387168256942804	1.03888425304733	0.298858570772886	0.999989041415091
ENSG00000064666	177.342053965722	-0.00526644562085104	0.0814897732547905	-0.0646270741775741	0.948470927689565	0.999989041415091
ENSG00000064687	304.613992285378	0.125083431359305	0.207025811733694	0.6041924449508	0.545715703289456	0.999989041415091
ENSG00000064692	302.538328294221	-0.281019754894141	0.124030934479233	-2.26572311233528	0.0234683415274919	0.680074355793725
ENSG00000064703	130.121197404107	0.0953448211339188	0.0752613529077973	1.26684968380419	0.20520904294172	0.986444993393643
ENSG00000064726	342.740428534816	0.0328446971296292	0.091820292056643	0.357706302103326	0.720563116370667	0.999989041415091
ENSG00000064763	88.932674713084	-0.126322828350743	0.106900506517762	-1.18168596637804	0.237330328731911	0.999989041415091
ENSG00000064787	4.08429223618121	-1.7164097681415	0.55480662999343	-3.09370810540211	0.00197671864543978	0.305619183599574
ENSG00000064835	3.33132843712821	-0.0594000481041389	0.319166161766508	-0.186110105705987	0.852358417159667	0.999989041415091
ENSG00000064886	22.1532895015231	0.0562864877199435	0.16967806430596	0.331725187637977	0.740096779645538	0.999989041415091
ENSG00000064932	924.769796206934	0.10576691923913	0.137444995712876	0.769521790812069	0.441583613581148	0.999989041415091
ENSG00000064933	287.962235905433	0.00440950553345434	0.0554484970812182	0.0795243471972831	0.93661556667285	0.999989041415091
ENSG00000064961	221.215057589312	0.0171832470139454	0.101286877760611	0.169649291140731	0.86528595565055	0.999989041415091
ENSG00000064989	332.298329262715	0.0067399562565273	0.134489263196631	0.050115199506098	0.960030587503621	0.999989041415091
ENSG00000064995	170.218328893332	0.053115608713535	0.0638409152447633	0.83199948669113	0.405409234244688	0.999989041415091
ENSG00000064999	1134.10353124569	-0.0337557713835673	0.100957577304944	-0.334355996693616	0.738110940044463	0.999989041415091
ENSG00000065000	1922.90747204205	0.073328598906035	0.0866176982542811	0.8465775515157	0.397230630780552	0.999989041415091
ENSG00000065029	455.178118211945	0.0855187990765951	0.0771089680836543	1.10906423989253	0.267402470222825	0.999989041415091
ENSG00000065054	2442.96920340138	0.00305379616291021	0.0988526026077835	0.0308924204558046	0.975355334639882	0.999989041415091
ENSG00000065057	364.895553178273	0.0799881803344919	0.0883793791460172	0.905054788881673	0.3654363621596	0.999989041415091
ENSG00000065060	697.143453521109	0.00822572959988502	0.0704704288771925	0.1167259761427	0.907077204997447	0.999989041415091
ENSG00000065135	737.269351584453	-0.0539621823432434	0.0795261680152827	-0.678546240689899	0.497425415489763	0.999989041415091
ENSG00000065150	1505.7568442257	0.00101833467020281	0.0767736253801037	0.0132641211765247	0.989417072822795	0.999989041415091
ENSG00000065154	1409.49772719122	-0.332850789280471	0.184720065560148	-1.8019200473491	0.0715579856255015	0.881654899303518
ENSG00000065183	350.381825595089	0.130992353164681	0.059351113234637	2.20707491444717	0.0273088260098927	0.715878974403228
ENSG00000065243	1021.53425107281	-0.00140696162006825	0.0440029359384729	-0.0319742669451769	0.97449257240452	0.999989041415091
ENSG00000065268	226.541480616707	0.152328248303593	0.108180995617419	1.40808695126361	0.159105324406641	0.976195684894199
ENSG00000065308	666.070251530531	-0.0815560830569779	0.0932025826952789	-0.875041020307574	0.381551586546157	0.999989041415091
ENSG00000065320	461.631143187177	-0.0868190287059549	0.103810544740656	-0.836321868099721	0.402973854017666	0.999989041415091
ENSG00000065325	69.8536984131738	0.0352842498556243	0.17269698829738	0.204313058400681	0.838108866074671	0.999989041415091
ENSG00000065328	5.18890324755515	-0.546520488402568	0.327984770821622	-1.66629836816356	0.0956540016002887	0.918624846063264
ENSG00000065357	104.405472297457	-0.304700050389696	0.141583748819502	-2.15208350485297	0.0313907780691211	0.741085625530913
ENSG00000065361	4270.56355025202	0.054147568591402	0.0826473745942966	0.655163807165129	0.51236229398793	0.999989041415091
ENSG00000065371	0.603894025797111	-0.134838722820646	0.768408738041966	-0.175477862425455	0.860704164110198	NA
ENSG00000065413	437.613507139225	-0.0526447355622334	0.0685506900848141	-0.767967988317826	0.442506203349789	0.999989041415091
ENSG00000065427	396.996966026839	-0.00522792613862909	0.0761430505606887	-0.0686592683131634	0.945260840832332	0.999989041415091
ENSG00000065457	252.221634593692	0.0841184037720161	0.0586695024894952	1.43376712265589	0.151638730111231	0.969903874493209
ENSG00000065485	962.82811956638	-0.0108738085864218	0.0675838372668421	-0.160893625253751	0.872177183204101	0.999989041415091
ENSG00000065491	129.168997884398	0.158828675220089	0.0789572187728686	2.01157889916287	0.0442643455654599	0.808401186325919
ENSG00000065518	103.61981939638	0.0850184335767697	0.111281444261993	0.763994699571011	0.444870401266941	0.999989041415091
ENSG00000065526	1560.04795185986	-0.0370407805849519	0.0708485318451625	-0.522816487798272	0.601101964680479	0.999989041415091
ENSG00000065534	3235.12183305584	-0.0255914331295327	0.10263772152787	-0.24933750231959	0.80309972448742	0.999989041415091
ENSG00000065548	276.175342803626	0.0414047739550833	0.0853155447814718	0.48531336301184	0.62745407782918	0.999989041415091
ENSG00000065559	418.336455337879	0.000933704857187405	0.0744952680746875	0.0125337471938659	0.989999778456192	0.999989041415091
ENSG00000065600	68.4635789287751	-0.0362635367960504	0.0956600053595951	-0.379087756264829	0.704622698044367	0.999989041415091
ENSG00000065609	0.708867860502359	0.247823611693752	0.845276030499869	0.293186607394034	0.769379520287042	NA
ENSG00000065613	693.581500647486	-0.0343422209159506	0.0489882916636264	-0.701029159207231	0.48328481799363	0.999989041415091
ENSG00000065615	219.446224412946	-0.0248444295335325	0.0779413727316176	-0.318757915889953	0.749910093046062	0.999989041415091
ENSG00000065618	20.7494868489932	-0.472398668217216	0.193485084753445	-2.44152498276126	0.0146253763587456	0.607263908135564
ENSG00000065621	111.296542762873	0.0575562209132557	0.17237147786112	0.333908031812715	0.738448958797718	0.999989041415091
ENSG00000065665	285.617226057348	-0.197054874234183	0.110043518803043	-1.79069950122982	0.0733415298079262	0.885563647993414
ENSG00000065675	22.5457892924609	-0.13702209387241	0.168598496128105	-0.812712432311956	0.416382951582215	0.999989041415091
ENSG00000065717	219.995098528347	0.106180049521403	0.130098628529551	0.816150413893757	0.414414113112128	0.999989041415091
ENSG00000065802	346.894046767898	0.0184462816355515	0.0619386601637106	0.297815315778481	0.765844124392098	0.999989041415091
ENSG00000065809	1553.3370538868	-0.0676837617630925	0.0853190858563866	-0.793301534864324	0.427602162796392	0.999989041415091
ENSG00000065833	105.621408274717	0.341048368804057	0.13907944867864	2.45218378447911	0.014199211889565	0.59831589621262
ENSG00000065882	759.460249894918	-0.0865259545178072	0.0875929920828234	-0.987818231348836	0.323241677109194	0.999989041415091
ENSG00000065883	1507.71241490695	0.00521542485011409	0.0854741419275408	0.0610175748185383	0.95134521245321	0.999989041415091
ENSG00000065911	25.9762929969501	-0.12935970943281	0.188888473052359	-0.684847028208818	0.493440455628334	0.999989041415091
ENSG00000065923	564.192197589137	0.0278822039906324	0.0809914298904811	0.344261164771822	0.730649887301989	0.999989041415091
ENSG00000065970	238.618077824544	0.0969678281145018	0.0500691575574544	1.93667784410455	0.0527847357202065	0.838059696869947
ENSG00000065978	464.779700103381	0.092467028595524	0.108202795013332	0.854571534719885	0.392788391713988	0.999989041415091
ENSG00000065989	77.9430517144092	0.161436631021496	0.131231884052354	1.23016317404308	0.218636007062768	0.991265026561084
ENSG00000066027	945.50112470903	0.0359151346520823	0.0720794024485217	0.498271814582986	0.618292471067948	0.999989041415091
ENSG00000066032	1.55350484391272	-2.09341894042317	0.982902084449224	-2.12983467381314	0.0331852649453939	0.759344233343971
ENSG00000066044	446.937430878305	0.062585400667771	0.0544390703509705	1.1496412459706	0.25029166268838	0.999989041415091
ENSG00000066056	398.854709321909	0.0895352733207314	0.0898031574570718	0.997016985327398	0.318756265449498	0.999989041415091
ENSG00000066084	1812.15255074227	0.0786985434218285	0.0614469570345853	1.28075574804352	0.200279471748193	0.986444993393643
ENSG00000066117	313.255911426526	0.0153288724459001	0.0555242732817279	0.276075156681872	0.782490341524901	0.999989041415091
ENSG00000066135	913.02380860258	0.0601960237016745	0.0614468054669001	0.979644478574246	0.327261641350883	0.999989041415091
ENSG00000066136	612.132690623718	0.0494006547859781	0.0682464784845918	0.723856466779181	0.469153858561511	0.999989041415091
ENSG00000066185	50.8746416910972	0.0568441851424599	0.108799121813473	0.522469154116102	0.601343717747869	0.999989041415091
ENSG00000066230	57.2175748557547	0.0505553108425103	0.163332071790389	0.309524701966618	0.756922424648806	0.999989041415091
ENSG00000066248	474.153053047075	0.152842570343084	0.122032813298657	1.25247108717411	0.210398257322607	0.987540711983193
ENSG00000066279	42.6438105694914	0.0398303487932976	0.198738030260787	0.200416340752858	0.841154980668244	0.999989041415091
ENSG00000066294	147.972718192406	-0.0482883601956083	0.175648022122129	-0.274915479333056	0.783381174416433	0.999989041415091
ENSG00000066322	159.696097145576	0.0225132221137534	0.0613679123758459	0.366856574423973	0.713726004939868	0.999989041415091
ENSG00000066336	47.5793911533704	0.138840901315167	0.141461662113055	0.981473702777556	0.326359196302471	0.999989041415091
ENSG00000066379	36.3951927555779	-0.0450153280397265	0.113370002231331	-0.397065600721017	0.691319085865028	0.999989041415091
ENSG00000066382	30.604222729586	0.0524610268758349	0.164533322153875	0.318847429742968	0.74984221012511	0.999989041415091
ENSG00000066405	21.5904995094161	-0.202543922735205	0.171921343277549	-1.17811970796563	0.238748886196174	0.999989041415091
ENSG00000066422	373.655140043429	0.0524731682766707	0.0521940598668376	1.00534751292667	0.314729544044801	0.999989041415091
ENSG00000066427	871.339839877539	-0.079200610985475	0.0449487508245057	-1.7620202905015	0.0780658693280993	0.900074273332688
ENSG00000066455	322.340519392562	0.0837802198746673	0.0558419164080185	1.50031061367079	0.133533961408407	0.957361860606627
ENSG00000066468	1088.58135260671	0.0301556847425142	0.098302317092487	0.306764739982095	0.759022448456117	0.999989041415091
ENSG00000066557	343.668920220255	-0.0312773166719723	0.090293233592779	-0.346397126644423	0.729044284214381	0.999989041415091
ENSG00000066583	692.293180043611	-0.0498561572190039	0.10266661572877	-0.485612161899993	0.627242171924593	0.999989041415091
ENSG00000066629	186.85101348468	0.068608590821415	0.06685477708009	1.02623318509048	0.30478168267282	0.999989041415091
ENSG00000066651	434.484828785508	-0.0376213298642876	0.0917709975989666	-0.409947923075768	0.681844149674153	0.999989041415091
ENSG00000066654	526.44172748493	-0.0396945926447636	0.0614472827289187	-0.645994271542984	0.518283065288009	0.999989041415091
ENSG00000066697	52.477557852392	0.204582428523138	0.0987599489542031	2.07151209259947	0.0383109655639996	0.774556928406789
ENSG00000066735	158.015332216663	-0.00260322730186876	0.129573140684026	-0.0200907941887196	0.983970943837874	0.999989041415091
ENSG00000066739	2121.51223621428	-0.00521551110456385	0.0639813663477459	-0.0815160944862753	0.935031525924056	0.999989041415091
ENSG00000066777	1425.83128890975	0.00614491290549257	0.0401185085583713	0.153169026624006	0.878264982591589	0.999989041415091
ENSG00000066813	11165.9560181332	-0.0135340148689994	0.0992911133329113	-0.136306406633003	0.891579059395611	0.999989041415091
ENSG00000066827	139.714531994446	-0.12536456858389	0.114671878547709	-1.09324596554623	0.27428582027023	0.999989041415091
ENSG00000066855	592.837021974645	-0.0232774923775101	0.0708519763828293	-0.328536952190811	0.742505709537622	0.999989041415091
ENSG00000066923	57.8066783911947	-0.1455339423144	0.0925795182186254	-1.57198854686977	0.115953207395746	0.946343412792263
ENSG00000066926	443.925558316486	-0.0463632212094884	0.0951691739527174	-0.487166372091481	0.626140434057648	0.999989041415091
ENSG00000066933	788.456841366248	-0.0352046851729437	0.0640909223722106	-0.549292846317473	0.582804495890512	0.999989041415091
ENSG00000067048	0.607780257328561	1.70433255186468	0.869727870084315	1.95961588732284	0.050040703014896	NA
ENSG00000067057	59.9910402608099	-0.167922636492301	0.132243732612903	-1.26979655802544	0.204157107105112	0.986444993393643
ENSG00000067064	553.058803423307	-0.011090147027158	0.17043791552078	-0.0650685441280573	0.948119425487676	0.999989041415091
ENSG00000067066	1448.81197785232	-0.000175332218957796	0.0927889417295756	-0.0018895809747328	0.998492333411065	0.999989041415091
ENSG00000067082	765.624846158932	0.0217920327300006	0.173246123284546	0.125786553354551	0.899900886093349	0.999989041415091
ENSG00000067113	384.158817622642	-0.134345854166989	0.106170930640535	-1.26537323687824	0.205737564365695	0.986444993393643
ENSG00000067141	441.774096246487	0.160274352820674	0.0679888322280316	2.35736293106376	0.0184052487023798	0.636009510846609
ENSG00000067167	1655.11969021106	0.0121023757422039	0.123148066208063	0.0982749962289825	0.921713932174797	0.999989041415091
ENSG00000067177	181.378918124573	0.0227114599101571	0.118075640368323	0.192346701142687	0.847470639074967	0.999989041415091
ENSG00000067182	1114.73638045908	0.0709720791108778	0.059040488335352	1.20209166814058	0.229328014107505	0.998020094129442
ENSG00000067191	21.1593487757423	0.0873274245924296	0.180917414396044	0.482692199001154	0.629314303074697	0.999989041415091
ENSG00000067208	1155.37229956256	0.0227517193805381	0.0740340126610141	0.30731441620912	0.758604063727985	0.999989041415091
ENSG00000067221	104.725582870937	-0.0169412032579967	0.0708858674998686	-0.238992677320738	0.81111126088988	0.999989041415091
ENSG00000067225	273.930491335093	-0.0402735968320832	0.0977667570191983	-0.411935488707831	0.680386708092627	0.999989041415091
ENSG00000067248	362.758500236028	0.0122720527694916	0.0485407140227245	0.252819782662166	0.800407479854666	0.999989041415091
ENSG00000067334	153.887905584291	-0.0309987318315345	0.0647647925047981	-0.478635546145507	0.632197925973871	0.999989041415091
ENSG00000067365	420.353156116514	-0.0448000415710679	0.0863143759657826	-0.519033371553631	0.6037374698927	0.999989041415091
ENSG00000067369	432.335826290654	0.126752194153026	0.0795955475031127	1.59245332344839	0.111282883011906	0.936767238977824
ENSG00000067445	696.288828441474	0.0444616997349639	0.141556786788736	0.314090908274996	0.753451994529065	0.999989041415091
ENSG00000067533	157.505434942157	0.0811184965391267	0.227370195426133	0.356768381128828	0.721265208794174	0.999989041415091
ENSG00000067560	1300.15528603891	0.0169747616869901	0.0824700077410044	0.205829514898301	0.836924085248151	0.999989041415091
ENSG00000067596	433.049020818774	0.01580653489134	0.0450516214666187	0.350853851132794	0.725697994677186	0.999989041415091
ENSG00000067601	17.9362595390543	-0.183290807356669	0.141035841478403	-1.29960445114752	0.193736573329313	0.986444993393643
ENSG00000067606	429.83748454983	0.0939367918037714	0.0844078822124414	1.11289122936822	0.265755147326269	0.999989041415091
ENSG00000067646	0.364336841603791	-0.106225999670972	0.946546175787093	-0.11222484691002	0.910645128626995	NA
ENSG00000067704	1167.72411094116	-0.0283532838690874	0.11382102326171	-0.249104102709517	0.803280255971615	0.999989041415091
ENSG00000067715	48.5067616663608	-0.0118581105676222	0.107121908444194	-0.110697342306964	0.911856353560232	0.999989041415091
ENSG00000067798	68.7630077023073	0.0186226228473892	0.161600934642831	0.115238336266735	0.908256213124121	0.999989041415091
ENSG00000067829	203.177067876911	0.109943621394511	0.0624872060517049	1.75945810896935	0.0784997294978504	0.900079893209841
ENSG00000067836	162.8810401271	0.0694494860656789	0.100859956977624	0.688573425438667	0.491091749129555	0.999989041415091
ENSG00000067840	63.6136521604512	0.139637128386976	0.196509432015802	0.710587410255948	0.477339946968262	0.999989041415091
ENSG00000067842	2.02664784158177	0.67318890419569	0.413172071504869	1.62931851067227	0.103245609535176	0.92702163248459
ENSG00000067900	1072.17174469329	-0.00397246568815945	0.0300655749525292	-0.132126716167298	0.894884064713712	0.999989041415091
ENSG00000067955	277.901406627374	0.0301961060901225	0.0722014596963017	0.418220160882277	0.675786156694113	0.999989041415091
ENSG00000067992	158.162228969865	0.00171045877007256	0.100959022267008	0.0169421091019373	0.98648279937497	0.999989041415091
ENSG00000068001	245.615690920844	-0.0358653923779733	0.141044536053275	-0.254284167125953	0.799276030693392	0.999989041415091
ENSG00000068024	621.089541137093	-0.0649498010220177	0.0790892779951125	-0.82122131682668	0.4115202164614	0.999989041415091
ENSG00000068028	149.676046877557	-0.0818316009540493	0.0963795363407604	-0.849055764957457	0.395850263034123	0.999989041415091
ENSG00000068078	1897.27684792703	0.207734180258669	0.144592656188229	1.43668555329839	0.15080736172408	0.969903874493209
ENSG00000068079	163.974153780755	-0.0807174121098335	0.0810722397851171	-0.995623314759478	0.319433202285038	0.999989041415091
ENSG00000068097	191.886230810096	0.0955399814689495	0.0554981891852136	1.72149727534541	0.0851606261736713	0.907084064046676
ENSG00000068120	553.140374951066	0.0258694484548076	0.0511602525679148	0.505655213888284	0.613098713657248	0.999989041415091
ENSG00000068137	658.703878163341	0.187982230657493	0.139533409110439	1.34722022385841	0.177909316376049	0.985389574675735
ENSG00000068305	882.231949429793	0.0029996632549061	0.0539860256864309	0.0555636985083725	0.955689384200284	0.999989041415091
ENSG00000068308	396.482243438632	0.109039090649571	0.058955992557786	1.8494997017088	0.0643856908352716	0.867626568955463
ENSG00000068323	332.223346807143	0.118364224160261	0.0818030990127468	1.44694058768871	0.147913564220805	0.967555112785052
ENSG00000068354	160.411150068981	0.105279148478581	0.0809884057818408	1.29992864364033	0.193625426783346	0.986444993393643
ENSG00000068366	253.413977288731	-0.0664997010022573	0.251283023199072	-0.264640643668056	0.791286306931845	0.999989041415091
ENSG00000068383	410.224652446823	0.115897288553016	0.0621403461223495	1.8650892018661	0.0621689018799506	0.86382152486244
ENSG00000068394	64.137154014891	0.0213913269541698	0.0790665872987349	0.270548251606555	0.786738500997326	0.999989041415091
ENSG00000068400	499.05690312023	0.0446016626799178	0.096125263888161	0.463995217030671	0.642651172419145	0.999989041415091
ENSG00000068438	103.194626903688	0.00611416746466067	0.090621185209457	0.06746951555013	0.946207929776004	0.999989041415091
ENSG00000068489	10.4333703699814	-0.0149129334420634	0.167495804644488	-0.0890346685023923	0.929054358037392	0.999989041415091
ENSG00000068615	60.765961088335	0.0735065169033275	0.161601894224221	0.454861728299658	0.649208717997753	0.999989041415091
ENSG00000068650	1604.40519680128	0.0697102075235279	0.0657552317861697	1.0601469362958	0.28907775744319	0.999989041415091
ENSG00000068654	671.042374989042	0.112876497955203	0.0663596517508772	1.70098086679171	0.088946580051385	0.911867298593219
ENSG00000068697	1478.57826967661	-0.0275576782447696	0.143165865081379	-0.192487770943899	0.847360146175338	0.999989041415091
ENSG00000068724	696.526354729189	-0.0353558539648019	0.159575056256422	-0.221562534861265	0.824654450439835	0.999989041415091
ENSG00000068745	687.1882791289	0.0862958342518927	0.0638806166973452	1.35089231622085	0.176729929951809	0.985114601058447
ENSG00000068781	1.26123170661048	-0.857643484138317	0.536132527490469	-1.59968560041074	0.109668347873361	NA
ENSG00000068784	261.505149270309	0.0184958974034774	0.0506267583429174	0.365338370633895	0.7148588393317	0.999989041415091
ENSG00000068796	153.721149773301	-0.0190675831674423	0.0757826420553481	-0.251608846700228	0.801343419901331	0.999989041415091
ENSG00000068831	214.054611053647	-0.229532669528508	0.203776152051028	-1.12639613231596	0.259997883168337	0.999989041415091
ENSG00000068878	1697.41112017109	-0.0675553049186115	0.0641808674779651	-1.05257699955216	0.292534903230473	0.999989041415091
ENSG00000068885	126.111789028507	-0.00757520822285975	0.0745362318197581	-0.101631220654915	0.919049397249861	0.999989041415091
ENSG00000068903	378.69572421852	0.0466863719347054	0.0643925722980975	0.725027286044368	0.468435291085483	0.999989041415091
ENSG00000068912	377.790160048234	-0.0637439839203905	0.11801635052924	-0.540128411313626	0.589108478436882	0.999989041415091
ENSG00000068971	214.205037017568	-0.0193471131883396	0.140354001551595	-0.137845112889264	0.890362829726159	0.999989041415091
ENSG00000068976	17.0063929072583	-0.239313779574569	0.189037309662632	-1.26596056620602	0.205527200652311	0.986444993393643
ENSG00000068985	0.137130376117108	-0.449185202877177	2.97748704660948	-0.150860506140126	0.880085755383673	NA
ENSG00000069011	6.06090606127777	-0.354552595187723	0.290783781691795	-1.21929975985909	0.222730439748376	0.99479980988223
ENSG00000069018	0.696690942266529	0.754728900145775	0.816434536667667	0.924420594976607	0.35526737603702	NA
ENSG00000069020	1616.50649285226	0.071062468092281	0.0811155757526655	0.876064398642277	0.380995025484103	0.999989041415091
ENSG00000069122	454.963542716887	-0.139720735867748	0.130405546834683	-1.07143246019185	0.283975024020293	0.999989041415091
ENSG00000069188	34.1071273567803	-0.150502466761103	0.164478348752903	-0.915029047301563	0.36017638121051	0.999989041415091
ENSG00000069206	0.901863907660876	-1.18840753730653	0.614004311981868	-1.93550356913719	0.0529285311093217	NA
ENSG00000069248	565.207623329029	-0.00985466675238654	0.039610002986444	-0.248792375899572	0.803521388869672	0.999989041415091
ENSG00000069275	3952.10442621997	-0.0274641870657247	0.121191234512968	-0.226618593135841	0.82072033317385	0.999989041415091
ENSG00000069329	512.473718636317	0.0685106840339029	0.0806077759597639	0.849926489326546	0.395365957234607	0.999989041415091
ENSG00000069345	462.867501909099	-0.0184880363477084	0.0756343615364679	-0.244439643200983	0.806890341932638	0.999989041415091
ENSG00000069399	478.504523664422	0.081679076471385	0.216004262970753	0.378136409661713	0.705329261855594	0.999989041415091
ENSG00000069424	180.211211367322	0.118811839415849	0.154924737283382	0.766900376913488	0.443140749560869	0.999989041415091
ENSG00000069431	3242.24555630808	-0.00577827117663978	0.0880305709349742	-0.0656393695425199	0.947664944322093	0.999989041415091
ENSG00000069482	0.0708344911922045	-0.178683283750444	2.97748704660948	-0.060011439496912	0.952146523711483	NA
ENSG00000069493	123.123822397649	-0.0838644923116646	0.131008567203264	-0.64014509968303	0.522078270903005	0.999989041415091
ENSG00000069509	21.197134650723	0.187047891225129	0.141354363166973	1.32325516548917	0.185750536089375	0.986117988657164
ENSG00000069535	2167.59935790541	0.0525298064024621	0.104903739146674	0.500742936617502	0.616552050204119	0.999989041415091
ENSG00000069667	3362.99454303041	-0.121809849244245	0.125071561074804	-0.973921235151065	0.330095649131446	0.999989041415091
ENSG00000069696	60.1169452499036	0.0447103132355832	0.144607908865093	0.309183042521514	0.757182292490399	0.999989041415091
ENSG00000069702	845.56071268418	-0.130961832798165	0.0987219775684946	-1.32657221850425	0.184650230895031	0.986062014330888
ENSG00000069712	81.3627663994726	-0.150780744147888	0.097660564587889	-1.54392660726627	0.1226061134748	0.950433435540823
ENSG00000069764	2.33690245734302	-0.0776757163847748	0.327612847605488	-0.237096063089419	0.812582266503652	0.999989041415091
ENSG00000069812	0.925462389123201	-0.764023945269061	0.678777695773643	-1.12558787659965	0.26034000200305	NA
ENSG00000069849	68.785521022828	0.0338480499150224	0.128045455987577	0.264344014818506	0.791514847158241	0.999989041415091
ENSG00000069869	966.640464037131	-0.0129711843530157	0.0763681209446954	-0.169850772711944	0.865127496152437	0.999989041415091
ENSG00000069943	188.037314080643	-0.0985082110188969	0.0742550651365853	-1.32661941428104	0.184634610384458	0.986062014330888
ENSG00000069956	758.40287789703	0.013957397441176	0.0866297255150772	0.161115568105394	0.872002378857512	0.999989041415091
ENSG00000069966	368.918134674614	-0.262420475310193	0.0864431942420998	-3.03575634393191	0.00239933170500378	0.336281017911859
ENSG00000069974	279.863062729803	-0.183275663399446	0.121868715542117	-1.50387786220745	0.132612818101654	0.957085741022809
ENSG00000069998	598.751477258156	0.146353592708753	0.0720196328030646	2.03213466956922	0.042140024437428	0.799025039221715
ENSG00000070010	413.063297810242	0.0319215927092454	0.0683483627841238	0.467042536337978	0.640469445516218	0.999989041415091
ENSG00000070018	3129.11989457463	0.00288343453060666	0.0729265115110205	0.0395389066453688	0.968460734738369	0.999989041415091
ENSG00000070019	70.6848542251184	0.19041914888801	0.147867879241262	1.28776546918159	0.197827615865371	0.986444993393643
ENSG00000070031	26.1442055121163	-0.115120615551741	0.164002087977152	-0.701946036002778	0.482712817810238	0.999989041415091
ENSG00000070047	1288.53139595087	0.0772691235186195	0.117249311655395	0.659015583355572	0.509885761844456	0.999989041415091
ENSG00000070061	900.122554109447	0.0560560408718143	0.0674894835423614	0.830589270054636	0.406205698351321	0.999989041415091
ENSG00000070081	226.328896074507	0.0610341482457241	0.149531528847489	0.408169091268869	0.683149538525827	0.999989041415091
ENSG00000070087	259.564210200432	0.0014941708652074	0.154070134522443	0.00969799156623536	0.992262243549369	0.999989041415091
ENSG00000070159	1591.74499996717	0.00589160017984333	0.0717018860699041	0.0821679944945863	0.934513124050926	0.999989041415091
ENSG00000070182	42.1922708966439	-0.243749067756108	0.139893660056968	-1.74238823730002	0.0814405327712859	0.905498809739837
ENSG00000070190	27.9654044470256	-0.190894001403061	0.147215031144511	-1.29670183757033	0.19473379685031	0.986444993393643
ENSG00000070193	2.88668320827411	-0.490681006895631	0.33319271956802	-1.47266425128314	0.140841590509989	0.96664105576407
ENSG00000070214	1632.85342455161	-0.0718809005680223	0.097431624622068	-0.737757384697673	0.460661893836718	0.999989041415091
ENSG00000070269	449.189928416284	-0.0369733063077944	0.0579959294662162	-0.637515540281703	0.52378909073939	0.999989041415091
ENSG00000070366	513.311357415967	0.0765942708678386	0.0691327230554513	1.10793076682952	0.267891716994311	0.999989041415091
ENSG00000070367	840.625775609821	0.00195230617376229	0.0904742190887348	0.0215785910442346	0.98278411142737	0.999989041415091
ENSG00000070371	348.085788991293	-0.00229942036489211	0.0801568971975449	-0.0286864941793497	0.977114628019559	0.999989041415091
ENSG00000070388	8.46459813678929	0.326950953501442	0.209042079521422	1.5640437286596	0.117807299414015	0.946632699134038
ENSG00000070404	127.022147438058	0.0630943171093362	0.124889787191386	0.505199972938124	0.613418389328474	0.999989041415091
ENSG00000070413	1196.08368575121	-0.0197353673420422	0.0471919060520879	-0.418193902154733	0.675805353780146	0.999989041415091
ENSG00000070423	295.044465848645	0.135640009113173	0.0812242915767402	1.66994388599895	0.0949304663340385	0.916680559816702
ENSG00000070444	281.465041342091	0.0733039896733911	0.100298363982622	0.730859275890999	0.464865112834753	0.999989041415091
ENSG00000070476	1449.57423610759	0.0465938976155553	0.0885827983711303	0.525992613377865	0.598893339218646	0.999989041415091
ENSG00000070495	186.019458007369	-0.0362961220523061	0.0828052354366366	-0.438331246338648	0.661146178408869	0.999989041415091
ENSG00000070501	271.960946202356	-0.0679187076663215	0.107574664568083	-0.631363415717059	0.52780293102123	0.999989041415091
ENSG00000070526	5.43893543345231	-0.518240869835344	0.295743448950978	-1.75233254252488	0.079716643418718	0.902207253695369
ENSG00000070540	147.810592783758	0.153848422601327	0.0962406479140307	1.59858049520568	0.109913846484984	0.93599906550421
ENSG00000070601	23.4821657024464	-0.0200649897588503	0.261691009655335	-0.0766743564682532	0.938882605045287	0.999989041415091
ENSG00000070610	927.524206139053	-0.0413318741679544	0.0801230718513625	-0.515854836976667	0.605955799324283	0.999989041415091
ENSG00000070614	4416.87505600215	-0.00810459878804038	0.0599000318724507	-0.135302078057288	0.892373042135902	0.999989041415091
ENSG00000070669	61.1413216672532	0.154341474969167	0.14317630260375	1.07798198558261	0.281041795488102	0.999989041415091
ENSG00000070718	160.611544596086	-0.0811077039088793	0.0837116391046106	-0.968893988654586	0.332598085067205	0.999989041415091
ENSG00000070729	0.779436271093287	0.78291012582194	0.725896499735807	1.07854236259148	0.280791787272738	NA
ENSG00000070731	38.5876049040598	0.176140551867817	0.152324977716993	1.15634713694212	0.247539194997789	0.999989041415091
ENSG00000070748	0.204672579075472	0.617000821283489	1.44481642551969	0.427044439961678	0.669346959580978	NA
ENSG00000070756	2638.48539461164	0.0252689494778015	0.0756835760651962	0.333876262084049	0.738472933053338	0.999989041415091
ENSG00000070759	230.743420272107	-0.106973733421706	0.0644820718204989	-1.65896861564084	0.097122116630847	0.919880965570614
ENSG00000070761	129.019372554219	0.152851804885509	0.0612382303587431	2.49601930019987	0.0125595767763144	0.578044156149837
ENSG00000070770	622.218604071371	-0.0623125749229698	0.0805922367677374	-0.77318334149915	0.439413883500265	0.999989041415091
ENSG00000070778	462.611030370659	-0.0530490530027721	0.0609183271509926	-0.870822550187307	0.383851050544594	0.999989041415091
ENSG00000070785	256.970354484047	-0.0242277009830057	0.0578887234530162	-0.418521942406787	0.675565547054614	0.999989041415091
ENSG00000070808	19.0115101368599	-0.292186168598508	0.249164346410081	-1.17266443938821	0.24093039709633	0.999989041415091
ENSG00000070814	268.998121103031	0.0398807940563924	0.0747405145912527	0.533590038475061	0.593625201743897	0.999989041415091
ENSG00000070831	888.520007995582	0.0383306886025031	0.10543413425169	0.363551034724683	0.716193296713442	0.999989041415091
ENSG00000070882	111.015012551186	-0.487903127639127	0.191183599289268	-2.55201350666545	0.0107102366690943	0.555010813474734
ENSG00000070886	0.426943223205047	0.582931649199367	0.878552098917217	0.663514036239637	0.507001392919079	NA
ENSG00000070915	3.15259890038168	0.128610026939914	0.377771634168519	0.340443843071983	0.733522306336434	0.999989041415091
ENSG00000070950	133.072370756355	-0.0926966704109084	0.0725506074400486	-1.27768289862366	0.201361257489746	0.986444993393643
ENSG00000070961	657.038006825418	-0.00237106304992376	0.0757567912427944	-0.0312983563721	0.975031601192344	0.999989041415091
ENSG00000070985	2.07386100333035	-0.181408823196344	0.43007352302589	-0.421808861703453	0.673164536924801	0.999989041415091
ENSG00000071051	130.723886400031	0.0292956100559329	0.0865891950674414	0.338328702941695	0.735115495908493	0.999989041415091
ENSG00000071054	1482.90085035613	0.101353285397706	0.0587672270833053	1.72465658885066	0.0845893787415114	0.907084064046676
ENSG00000071073	508.069363281728	-0.38776901525829	0.144542430142835	-2.68273485422309	0.00730228595031739	0.494126277627666
ENSG00000071082	686.787072700802	-0.0350560155165153	0.0979302867015259	-0.35796908900471	0.720366446177483	0.999989041415091
ENSG00000071127	689.137499302338	0.0772793005044489	0.0710849914045081	1.08713947877819	0.276975172788987	0.999989041415091
ENSG00000071189	1013.21875396474	0.00448925575229151	0.0667458295783652	0.0672589700457726	0.946375540048413	0.999989041415091
ENSG00000071203	0.0909386754256016	-0.0532311056615504	2.65389842649713	-0.0200577027101259	0.983997341698356	NA
ENSG00000071205	262.591394236454	-0.0547295770885089	0.140925193744534	-0.388359069335194	0.697750329718967	0.999989041415091
ENSG00000071242	463.321397916951	-0.198758062842875	0.0873699310925031	-2.2749023646641	0.0229117874715977	0.67410172227109
ENSG00000071243	178.501201930633	-0.0413500690189963	0.0794452038390119	-0.520485404037584	0.602725298455711	0.999989041415091
ENSG00000071246	230.368781905981	-0.0156576898869077	0.101239879162829	-0.154659310307203	0.877089909601814	0.999989041415091
ENSG00000071282	45.2063734161997	-0.344386351831591	0.129703076466947	-2.6551903101493	0.00792636767717999	0.509265290392433
ENSG00000071462	314.735534110752	-0.0777365235627802	0.0417629607782486	-1.86137481907814	0.0626912640233263	0.86382152486244
ENSG00000071537	3359.59321496872	-0.133589310753761	0.133722199904993	-0.999006229696141	0.317791673469043	0.999989041415091
ENSG00000071539	7.12998286269958	-0.202734073115836	0.21059748858376	-0.962661399616851	0.335717473862153	0.999989041415091
ENSG00000071553	390.445628840772	0.0284837215811417	0.0647186984221128	0.44011579768436	0.659853240696317	0.999989041415091
ENSG00000071564	264.766538655895	0.111245936864558	0.0763294235951939	1.45744500121658	0.144993582681393	0.967062407411901
ENSG00000071575	361.150747388979	-0.0974901337036431	0.103758430635322	-0.939587589236874	0.347429144725093	0.999989041415091
ENSG00000071626	1190.92948365042	0.0487755994299148	0.0549017341741635	0.888416370877925	0.374316822509776	0.999989041415091
ENSG00000071655	562.027816687282	0.101440346462621	0.0656704420908762	1.54468803974618	0.122421739230702	0.950334870770328
ENSG00000071677	0.276041026026974	-0.739288862226806	1.6501484812044	-0.448013539779898	0.65414342495406	NA
ENSG00000071794	481.855359015898	0.045624598965873	0.0813616886013948	0.56076268511825	0.574959327731566	0.999989041415091
ENSG00000071859	152.814477309125	-0.000553795210630673	0.12011421099394	-0.00461057193855782	0.996321308866977	0.999989041415091
ENSG00000071889	542.497744012864	0.000908808028178147	0.0731719985039171	0.0124201613562529	0.990090399788316	0.999989041415091
ENSG00000071894	1566.06438671879	0.173487595521819	0.138040552538398	1.25678717110004	0.208830712701351	0.986444993393643
ENSG00000071909	4.01478339977958	-0.404059706832638	0.346091067851003	-1.16749533393503	0.243010391565727	0.999989041415091
ENSG00000071967	482.836272996465	0.0727063705209442	0.15784980104097	0.460604765045433	0.645082192295199	0.999989041415091
ENSG00000071991	81.7415740034464	-0.253312748788917	0.175317382738712	-1.44488096292452	0.148491324445792	0.968404978917163
ENSG00000071994	314.344059500453	-0.0249878419948816	0.0864476962735414	-0.289051566114776	0.772541916847224	0.999989041415091
ENSG00000072041	0.216597514841275	0.178075369636541	1.09351180325809	0.16284723137507	0.870638719332796	NA
ENSG00000072042	489.563933438132	0.0741244229095632	0.147341998624612	0.503077354735851	0.614909887261178	0.999989041415091
ENSG00000072062	524.010054823846	0.13902169432663	0.0725132254178187	1.91719087829277	0.055213686484485	0.844604409350116
ENSG00000072071	210.169027949872	-0.00487576279924634	0.0790205328336835	-0.0617024793987214	0.950799765459214	0.999989041415091
ENSG00000072080	1745.8164231648	0.0721678860936502	0.139459076912554	0.517484323655046	0.604818109333656	0.999989041415091
ENSG00000072110	951.664821109355	0.0633187616848322	0.0592429267812746	1.06879867563947	0.285160396234513	0.999989041415091
ENSG00000072121	1045.46558309379	0.044317393230242	0.0940019123638306	0.471452038749099	0.637317961814681	0.999989041415091
ENSG00000072133	83.6741015752524	-0.138147443428071	0.101941143426047	-1.35516866679339	0.175363825121509	0.985114601058447
ENSG00000072134	363.457155321151	0.105171080296125	0.070620226409587	1.48924869889468	0.136421891279092	0.961201675732111
ENSG00000072135	894.225817302503	0.0212987472605913	0.0961739147958381	0.221460749578565	0.824733695134488	0.999989041415091
ENSG00000072163	1172.33370698607	0.106041143989715	0.125971983585079	0.841783553547816	0.399909119384441	0.999989041415091
ENSG00000072182	3.76279395407075	-0.213101769624383	0.364208824708418	-0.585108748518078	0.558474596730882	0.999989041415091
ENSG00000072195	69.9454337188298	-0.203525968756929	0.20634961553466	-0.986316200442564	0.323977972371174	0.999989041415091
ENSG00000072201	99.2390226633365	0.101486953812361	0.126686178983454	0.801089389755895	0.423079898229582	0.999989041415091
ENSG00000072210	4456.98289472498	-0.0815781194320688	0.0770738683979636	-1.05844070276644	0.289854571156086	0.999989041415091
ENSG00000072274	1188.87707465996	-0.0504919898046204	0.132335798136321	-0.381544453698069	0.702799292002715	0.999989041415091
ENSG00000072310	3899.20082183813	0.0361193299848886	0.141034813099058	0.256102228883868	0.79787190096584	0.999989041415091
ENSG00000072315	124.712186809322	-0.108001129932982	0.125915007288448	-0.857730402902428	0.391041347937372	0.999989041415091
ENSG00000072364	3290.99737836769	0.153113486313375	0.113156670284645	1.35311056721816	0.176020310251472	0.985114601058447
ENSG00000072401	98.4059915399389	-0.0355153452506704	0.102611569263093	-0.346114434324749	0.729256716059535	0.999989041415091
ENSG00000072415	734.123677395553	0.022004852843355	0.0719386449981507	0.305883615738393	0.759693261187272	0.999989041415091
ENSG00000072422	370.396942805948	0.168734801355373	0.138119284878941	1.22165996952029	0.221836240212733	0.99479980988223
ENSG00000072501	926.24908029676	0.042680400353093	0.0576234934385871	0.740677071211937	0.458889264963896	0.999989041415091
ENSG00000072506	612.237742443966	-0.0406583933474554	0.111007642631096	-0.366266613575181	0.714166139769267	0.999989041415091
ENSG00000072518	474.811864922517	0.013466939959556	0.0698404409399367	0.19282438338466	0.847096506658923	0.999989041415091
ENSG00000072571	9.01189302213869	0.0791685111349007	0.207899804733341	0.380801277021133	0.703350711609475	0.999989041415091
ENSG00000072609	573.107563831233	0.0145255290189373	0.0776089739440958	0.187163008100074	0.851532827545218	0.999989041415091
ENSG00000072657	109.321248230037	0.0112346330145191	0.233975162070577	0.0480163488940345	0.9617032131021	0.999989041415091
ENSG00000072682	124.86193851185	-0.00637170427513355	0.0994219792789437	-0.0640874816750203	0.948900569531314	0.999989041415091
ENSG00000072694	230.879525612772	-0.0271521143987503	0.123954645916118	-0.219048783513323	0.826612046662249	0.999989041415091
ENSG00000072736	746.678780370812	-0.00209514152083925	0.0519027539494129	-0.0403666734694132	0.967800799301449	0.999989041415091
ENSG00000072756	257.639084216469	-0.010734678847624	0.0635284927942575	-0.168974240934524	0.86581690278591	0.999989041415091
ENSG00000072778	8324.47819040624	0.0878861212534447	0.102855158641385	0.854464884545735	0.392847458102467	0.999989041415091
ENSG00000072786	291.38494102513	0.00333875269399717	0.114611604524143	0.0291310178219681	0.976760097645459	0.999989041415091
ENSG00000072803	578.316035445357	0.0491848407499899	0.0871966401942261	0.564068072352709	0.572707805714197	0.999989041415091
ENSG00000072818	362.129193949813	0.0157733085299697	0.0717121293784244	0.219953146931867	0.825907644413307	0.999989041415091
ENSG00000072832	84.0157395661187	0.248218208337204	0.217926364466415	1.1390003634712	0.254703002596956	0.999989041415091
ENSG00000072840	338.074264156401	0.406086524816659	0.238470539480674	1.70287921393145	0.0885906746884399	0.911252201152412
ENSG00000072849	326.715082059489	-0.0622016662880726	0.0937362615814262	-0.66358168374402	0.506958083452889	0.999989041415091
ENSG00000072858	60.6326684861217	-0.242889772229247	0.125870009816024	-1.92968740198133	0.0536455818501165	0.838957293933767
ENSG00000072864	72.6336096800213	-0.0727049625459267	0.116495470600953	-0.624101196131244	0.532561128435382	0.999989041415091
ENSG00000072952	68.4491253310279	-0.226255544356372	0.187336763580414	-1.20774769475108	0.227144326166192	0.997687392873734
ENSG00000072954	102.277185839667	0.0762963487564339	0.0964777901167031	0.790817748459444	0.429050351326144	0.999989041415091
ENSG00000072958	663.173469241335	0.0366111919923177	0.061240879563339	0.597822765665086	0.549958198619398	0.999989041415091
ENSG00000073008	707.316514807291	-0.0202898282386819	0.0856830317396516	-0.236801007465896	0.812811169938475	0.999989041415091
ENSG00000073050	74.0307755984596	-0.0421091814547757	0.149045795112893	-0.28252512204642	0.77754088624436	0.999989041415091
ENSG00000073060	2881.6639385904	-0.0219347083877661	0.0816404378898362	-0.268674555829359	0.788180133550786	0.999989041415091
ENSG00000073067	33.6513317721939	-0.0437244104638245	0.179454134157379	-0.243652288475443	0.807500128059825	0.999989041415091
ENSG00000073111	52.7609394543949	0.19398454666026	0.15021625202977	1.29136857057129	0.196575903597426	0.986444993393643
ENSG00000073146	25.3121423542804	-0.382600622267066	0.261879272606541	-1.46098092628317	0.144020675940291	0.967062407411901
ENSG00000073150	152.204997734571	-0.0636430766079144	0.160170235781015	-0.397346462640708	0.691111989236599	0.999989041415091
ENSG00000073169	1841.76824680246	0.0494091773696176	0.149741439938473	0.329963284645313	0.74142770445843	0.999989041415091
ENSG00000073282	20.6386162945156	0.0139537371675701	0.223527902525476	0.0624250351294722	0.950224358685229	0.999989041415091
ENSG00000073331	366.305594315191	-0.0350145854385063	0.0744972313363836	-0.47001190259544	0.638346513771844	0.999989041415091
ENSG00000073350	1647.96589385274	0.141214296966189	0.11797545736649	1.19698028826037	0.231314237904641	0.999486901396751
ENSG00000073417	1399.63438475712	0.0646123906798871	0.0643775803051036	1.00364739360614	0.315548601961537	0.999989041415091
ENSG00000073464	205.742629032913	0.0859965435263883	0.0758550033941076	1.13369639019842	0.256921924360564	0.999989041415091
ENSG00000073536	113.886326623292	0.16058412379219	0.0796357315284176	2.01648331358501	0.0437494613542711	0.80653600688568
ENSG00000073578	1760.29207262933	0.061915881442906	0.0896769276339371	0.690432679581172	0.489922131654755	0.999989041415091
ENSG00000073584	371.217123422255	0.028887026592714	0.0839378872367887	0.344147649454456	0.730735249904273	0.999989041415091
ENSG00000073598	0.775748482783954	-0.171249928929876	0.58602193008432	-0.292224437582456	0.77011502820474	NA
ENSG00000073605	1777.52770967524	-0.0263748352980545	0.0764176163402545	-0.345140774616926	0.729988540945657	0.999989041415091
ENSG00000073614	1735.9949473235	-0.146438448878042	0.0508347879519102	-2.88067393959769	0.00396825924950107	0.422040847171562
ENSG00000073670	31.388327987018	0.184269439058449	0.1462463606165	1.25999333099069	0.207671768046644	0.986444993393643
ENSG00000073711	175.94894560316	-0.0156936255362179	0.0782801167000203	-0.200480354370931	0.841104921046982	0.999989041415091
ENSG00000073712	1458.12436696262	0.0360434565225006	0.0826073775686686	0.436322488176542	0.662602768016801	0.999989041415091
ENSG00000073734	2212.5810652367	-0.12007858275039	0.103552875441042	-1.15958714076227	0.246216939011914	0.999989041415091
ENSG00000073737	17.3220077304632	0.332499059116625	0.277806165996149	1.19687429515598	0.231355554540154	0.999486901396751
ENSG00000073754	332.825409541396	0.0485370465634111	0.251498631989242	0.192991294543055	0.846965785876802	0.999989041415091
ENSG00000073756	14.5624115990531	0.0916986062141007	0.194122260149815	0.472375533559787	0.636658764773954	0.999989041415091
ENSG00000073792	65.7880128091567	-0.095249080828982	0.154949043739931	-0.614712285600484	0.538744744909667	0.999989041415091
ENSG00000073803	828.306704888244	0.0490798815805405	0.0764759517301289	0.641768823665449	0.521023294990411	0.999989041415091
ENSG00000073849	11186.0798372854	-0.0188454121921281	0.111461795339354	-0.169075082047187	0.865737584387253	0.999989041415091
ENSG00000073861	15.6784741698267	-0.0198539234855383	0.216145498850304	-0.0918544387514105	0.926813690969319	0.999989041415091
ENSG00000073905	2.14809018229692	-0.33442808303382	0.403026044063396	-0.829792734142052	0.406655979564374	0.999989041415091
ENSG00000073910	1094.66632986049	-0.00644228405189602	0.114018438525476	-0.0565021248774298	0.954941802823843	0.999989041415091
ENSG00000073921	2033.69150708486	-0.00627955384334512	0.0670666298878999	-0.0936315698856679	0.92540183062735	0.999989041415091
ENSG00000073969	189.366393474976	0.0819163892157492	0.0993725720564985	0.824336006611316	0.409748664966605	0.999989041415091
ENSG00000074047	30.6503884123591	0.621847301304796	0.229707471598264	2.70712701236095	0.00678682863503666	0.484631874611015
ENSG00000074054	1851.39688310817	-0.0777861066084942	0.0610720317265556	-1.27367805539489	0.202777536706454	0.986444993393643
ENSG00000074071	215.823705419303	-0.00365452922261087	0.068336291479166	-0.0534786003674935	0.95735058067889	0.999989041415091
ENSG00000074181	398.389850576335	-0.461884089294639	0.232036205570804	-1.99056905002568	0.046528285681509	0.816444831211138
ENSG00000074201	600.408475601678	-0.0472468249602492	0.065837602168304	-0.7176267574185	0.472987454748004	0.999989041415091
ENSG00000074211	1.98885629902028	0.590058332098535	0.476406799465187	1.2385598458312	0.215508546264735	0.989809554031498
ENSG00000074219	79.6972701775418	0.00741392959599978	0.0917057780310926	0.0808447379780814	0.935565428725898	0.999989041415091
ENSG00000074266	281.225891441291	-0.010517251699673	0.092601150003275	-0.113575821675012	0.909574054813155	0.999989041415091
ENSG00000074276	785.377611804453	0.552722926420063	0.188460829052862	2.93282656771625	0.0033589146645538	0.401341972706775
ENSG00000074317	0.196715487055633	-0.504067964856237	1.74685926031189	-0.288556712214034	0.772920625541021	NA
ENSG00000074319	237.439616956211	0.0622365265518401	0.10108239357138	0.615700957930834	0.538091904965388	0.999989041415091
ENSG00000074356	811.873722424358	0.0110273416089693	0.0490554043720001	0.22479361346909	0.822139834652478	0.999989041415091
ENSG00000074370	214.976940743858	-0.0961069293836057	0.154681977863749	-0.621319501540516	0.534389424951274	0.999989041415091
ENSG00000074410	6.62962062415268	-0.262443357501736	0.502771913120624	-0.521992877193144	0.601675289913324	0.999989041415091
ENSG00000074416	1956.75263431303	-0.193438647010636	0.176447998406527	-1.096292668421	0.272950716824007	0.999989041415091
ENSG00000074527	490.9838217309	-0.00299312099193296	0.0915377071100934	-0.0326982299035861	0.973915235470195	0.999989041415091
ENSG00000074582	372.505428931527	0.0231267701347926	0.10919233707855	0.211798471885036	0.832264260737822	0.999989041415091
ENSG00000074590	395.407380941768	0.115478219758053	0.0744152627569445	1.55180826459255	0.12070810785109	0.950334870770328
ENSG00000074603	693.84111086371	0.0062415776083932	0.0598935905416306	0.104211110937736	0.917001816730284	0.999989041415091
ENSG00000074621	260.794847181457	0.0608565344795262	0.048351674934187	1.25862308932131	0.208166503169187	0.986444993393643
ENSG00000074657	243.667651093597	-0.055494156273245	0.0989984143540105	-0.560556011279153	0.575100246144023	0.999989041415091
ENSG00000074660	746.539308712559	0.125331951525476	0.114457425341904	1.09500935523482	0.273512537957067	0.999989041415091
ENSG00000074695	4531.95013249146	-0.0947357382052825	0.129992509354034	-0.728778440204355	0.466137201751663	0.999989041415091
ENSG00000074696	1191.58248994995	7.92311437513131e-05	0.129247525766525	0.000613018649923232	0.999510881914376	0.999989041415091
ENSG00000074706	40.8915978022543	-0.0515546638521259	0.140568676286323	-0.366757838333163	0.713799659453431	0.999989041415091
ENSG00000074755	2466.33917805434	-0.00374976703546148	0.0737328838880031	-0.050856101616169	0.959440186049936	0.999989041415091
ENSG00000074771	0.108160226908207	-0.359015915758901	2.15259959812004	-0.166782487589631	0.867541198555923	NA
ENSG00000074800	1876.89520474531	0.0711240242651876	0.0955853951260796	0.744088824149057	0.456822740018612	0.999989041415091
ENSG00000074803	9.92414452509335	-0.0807928405123503	0.316714057938085	-0.255097108850611	0.798648097118344	0.999989041415091
ENSG00000074842	315.636509120612	-0.0410768849790732	0.0968806961850217	-0.423994527254686	0.671569804530037	0.999989041415091
ENSG00000074855	424.031644705073	0.0627890828635538	0.162967893318257	0.385284988257988	0.700026282322205	0.999989041415091
ENSG00000074935	1016.92889578458	-0.134431627385496	0.116744510800756	-1.15150276842503	0.249525456983421	0.999989041415091
ENSG00000074964	5713.97488647445	0.16207904433485	0.130307808769076	1.24381682008081	0.213566988437872	0.988442894655257
ENSG00000074966	85.9349753954779	-0.194204403111698	0.10303102880597	-1.88491181115378	0.0594417452131036	0.859963610951072
ENSG00000075035	3.53859066756777	-0.821265359344157	0.399725032694065	-2.0545757512583	0.0399199997898345	0.784143329560721
ENSG00000075043	0.365830051070477	0.612508567797371	1.0193816613635	0.600862847560055	0.547931340327291	NA
ENSG00000075073	6.06353145403961	-0.16285727122298	0.216309345180998	-0.752890593269136	0.451515661264278	0.999989041415091
ENSG00000075089	168.764264725856	0.00242205063688285	0.0660656785442	0.0366612542284331	0.970755102507023	0.999989041415091
ENSG00000075131	37.019696653333	0.14185927068756	0.105053683395881	1.35035027903764	0.176903651603505	0.985114601058447
ENSG00000075142	164.985079440299	-0.0477591773289423	0.107977143924362	-0.442308210730204	0.658266190208522	0.999989041415091
ENSG00000075151	592.970401432579	0.16222682644897	0.0616454398958398	2.63161114144176	0.00849810666165613	0.521777465767526
ENSG00000075188	79.2568219018691	0.0482387290328399	0.0659333308388365	0.731628880554386	0.464395115678701	0.999989041415091
ENSG00000075213	17.4830153561369	-0.0355220884181654	0.214412522699245	-0.165671705975831	0.868415313670124	0.999989041415091
ENSG00000075218	7.6435739588452	-0.107380441720441	0.245338749284942	-0.437682355654823	0.661616561720495	0.999989041415091
ENSG00000075223	86.0438258396195	0.297231413396478	0.388239494398453	0.765587781987546	0.443921616637866	0.999989041415091
ENSG00000075234	3984.04324207078	-0.0451659852436169	0.0743107351886882	-0.607798928767593	0.543320839865138	0.999989041415091
ENSG00000075239	3826.6014420647	0.0970080111119431	0.114830916508715	0.844790010054314	0.398228093276864	0.999989041415091
ENSG00000075240	1264.80605496854	-0.0238966121902603	0.180394952117151	-0.132468297531638	0.894613896917395	0.999989041415091
ENSG00000075275	329.23379554925	-0.245433328364578	0.172285012017139	-1.42457736451365	0.154279407004945	0.972029529856853
ENSG00000075290	6.32826004849205	0.187081669889558	0.241663667803089	0.774140654200427	0.438847618436995	0.999989041415091
ENSG00000075292	2919.58200986978	-0.00223395612712684	0.0637755208032702	-0.0350284262517898	0.972057073906116	0.999989041415091
ENSG00000075303	221.834541306215	-0.0508882220304711	0.0817321934646973	-0.622621513913625	0.533533270088971	0.999989041415091
ENSG00000075336	105.75747678674	-0.0152491026291222	0.0743706343960209	-0.205041986705684	0.837539321208114	0.999989041415091
ENSG00000075340	7.74963610150215	-0.36297856782664	0.301014273522118	-1.2058516813156	0.227874684105073	0.998020094129442
ENSG00000075388	0.0988618696690486	0.378003220473352	2.97748704660948	0.126953774963955	0.898976984658952	NA
ENSG00000075391	464.85227552345	0.078229573064689	0.0782318783316715	0.999970532894881	0.31732476842657	0.999989041415091
ENSG00000075399	453.163932204182	-7.63094702405023e-05	0.14610664565542	-0.000522286100664248	0.999583276002904	0.999989041415091
ENSG00000075407	400.240468628825	-0.0288567291895519	0.0563364475951544	-0.512221313578777	0.608496128023341	0.999989041415091
ENSG00000075413	1004.64607972952	-0.00335272625942439	0.0545108128450769	-0.0615057102331798	0.950956466909843	0.999989041415091
ENSG00000075415	2071.33964214446	0.0146941085304924	0.0863584760600498	0.170152476061235	0.864890225231395	0.999989041415091
ENSG00000075420	1914.24149593494	-0.121858149897617	0.113350867611991	-1.07505264374991	0.282351159728969	0.999989041415091
ENSG00000075426	523.106385477933	-0.160385045551143	0.141553650304441	-1.13303362510399	0.257200132949606	0.999989041415091
ENSG00000075429	0.0956004147761697	0.162387665749621	2.58939542343892	0.0627125792683906	0.94999538030463	NA
ENSG00000075461	4.77925257161976	0.100051832073201	0.324463455162332	0.308360866166406	0.757807756305048	0.999989041415091
ENSG00000075539	1554.11491747072	-0.0357376595910575	0.0588509324819645	-0.607257320893083	0.543680157110203	0.999989041415091
ENSG00000075568	1022.42794109093	0.0081078454083445	0.0461456090167673	0.175701341494886	0.860528581340881	0.999989041415091
ENSG00000075618	271.522447001392	0.195913747748918	0.0889587742093524	2.20229819363138	0.0276442517145239	0.717517722486472
ENSG00000075624	3963.40574076611	0.130994552521136	0.10438206112053	1.25495272956793	0.209495920475513	0.986444993393643
ENSG00000075643	987.99785777764	-0.075193534503663	0.0933717535251361	-0.805313509330426	0.420638787986148	0.999989041415091
ENSG00000075651	1241.21463082734	-0.225077128412368	0.0950551079188189	-2.36785937484383	0.0178913348020868	0.635729355146104
ENSG00000075673	2.57851623011923	-0.694227706040484	0.894691533101831	-0.775940847046631	0.437783913213639	0.999989041415091
ENSG00000075702	40.3794110639078	-0.0429465183295289	0.168293371737393	-0.255188412271775	0.798577580529036	0.999989041415091
ENSG00000075711	1233.53538523283	-0.00164086823389284	0.0473790263154469	-0.0346327977060572	0.972372548392129	0.999989041415091
ENSG00000075785	720.423808231356	0.0394762818177019	0.084761667461061	0.465732718576319	0.641406829664626	0.999989041415091
ENSG00000075790	346.761805488137	0.0632552574139793	0.0921222058025335	0.686645058733925	0.492306426749769	0.999989041415091
ENSG00000075826	468.267468415864	0.175366016121294	0.119885656432605	1.46277729412841	0.143528328042807	0.967062407411901
ENSG00000075856	461.032802958507	0.00488035278081264	0.0398253354692868	0.12254392143354	0.902468263809931	0.999989041415091
ENSG00000075884	142.117061297677	-0.0572659115510653	0.0802888590137397	-0.713248541011966	0.475691974000107	0.999989041415091
ENSG00000075886	30.2564708216857	-0.0636427560959948	0.122797327424828	-0.518274765669918	0.604266576529621	0.999989041415091
ENSG00000075891	1.30463375462803	0.987086482242032	0.524010376466607	1.88371552658545	0.0596034650825834	NA
ENSG00000075914	168.431267328688	0.04817467781938	0.0592132271367099	0.813579670436735	0.415885788065678	0.999989041415091
ENSG00000075945	266.02913069112	-0.0748048085937762	0.0615583764056136	-1.21518488565846	0.22429558371898	0.996504949586637
ENSG00000075975	239.121173686774	-0.0695999189341449	0.0501823307636214	-1.38694073940065	0.165459833859742	0.982905659125385
ENSG00000076003	69.4837587563481	0.0736898440875342	0.106135996253084	0.694296437485907	0.487496324678161	0.999989041415091
ENSG00000076043	179.158328115487	0.00663733630446701	0.0874391301736897	0.0759080778969616	0.939492230171975	0.999989041415091
ENSG00000076053	264.873516728641	-0.155743850608189	0.107158684316886	-1.45339457647342	0.146114231456805	0.967062407411901
ENSG00000076067	324.281504150786	-0.0474841903465347	0.0817588536347778	-0.580783465466013	0.561386400190302	0.999989041415091
ENSG00000076108	1784.65218118274	0.0561040300614643	0.0809251512275189	0.693282980759953	0.488131981489106	0.999989041415091
ENSG00000076201	684.340794266536	0.111034059921654	0.0880923293651236	1.2604282429795	0.207514918550196	0.986444993393643
ENSG00000076242	372.777067753438	-0.0119272619931324	0.0572984997143574	-0.208160109821231	0.835103954075683	0.999989041415091
ENSG00000076248	251.627048140009	0.0343166113808609	0.10043751840447	0.341671239254092	0.732598318647311	0.999989041415091
ENSG00000076258	604.099280380899	-0.118692756894812	0.104072582054709	-1.14048056223316	0.254086146251285	0.999989041415091
ENSG00000076321	470.382131496553	-0.0310058702890493	0.0570598797433114	-0.543391791720063	0.586860076029883	0.999989041415091
ENSG00000076344	53.2537564461069	-0.0197993021818778	0.196313987872465	-0.100855279832329	0.919665343548617	0.999989041415091
ENSG00000076351	675.500747710572	0.120924254988227	0.0841978613487956	1.43619152613972	0.150947849616724	0.969903874493209
ENSG00000076356	597.308484208296	0.211325008324043	0.0942962385808883	2.24107569405079	0.0250211723236999	0.693684002195567
ENSG00000076382	111.84821233046	-0.0182487188812345	0.0854544496934596	-0.213549077276794	0.830898713678373	0.999989041415091
ENSG00000076513	507.301061841758	0.0184816610659821	0.0443578582267844	0.416649085523756	0.67693510046098	0.999989041415091
ENSG00000076554	405.892730171406	0.0238595638525916	0.109878064299792	0.217145833471302	0.82809469606059	0.999989041415091
ENSG00000076555	9269.13309427253	0.0711858386140914	0.0923233052809632	0.771049502587183	0.44067759035455	0.999989041415091
ENSG00000076604	609.014589315752	0.0810472953878751	0.0813741024865211	0.995983893048773	0.319257971243537	0.999989041415091
ENSG00000076641	534.676986758738	-0.213943909395584	0.117637851395312	-1.81866556433987	0.0689624684039799	0.876254126294128
ENSG00000076650	178.646654704236	0.0613066062746274	0.0716912750118931	0.855147383896536	0.392469560428784	0.999989041415091
ENSG00000076662	7.92415308513825	0.040179632437937	0.215837538799471	0.186156831946026	0.852321775284917	0.999989041415091
ENSG00000076685	551.94345055921	-0.0537111215707053	0.0661845684228511	-0.811535420576389	0.417058260383542	0.999989041415091
ENSG00000076706	136.680602947207	-0.237353297968169	0.162527730495833	-1.46038646601451	0.14418389024928	0.967062407411901
ENSG00000076716	33.0230210530143	-0.053402239919157	0.205901135950619	-0.259358646432938	0.795358533621684	0.999989041415091
ENSG00000076770	3734.79054045537	-0.00192980631684574	0.121717450361192	-0.0158548039834808	0.987350226661639	0.999989041415091
ENSG00000076826	922.457624992514	0.0907764866458382	0.131847198755452	0.688497651089343	0.491139448962204	0.999989041415091
ENSG00000076864	253.774745167615	0.0123953950725792	0.149835857034717	0.082726493630341	0.93406901820245	0.999989041415091
ENSG00000076924	488.542365945188	0.0877611267406459	0.0830708128118974	1.05646163519995	0.290757359619337	0.999989041415091
ENSG00000076928	1258.77175825091	0.0483938307644187	0.164210336566212	0.294706361221698	0.768218203342849	0.999989041415091
ENSG00000076944	200.444104750646	0.0919864853362166	0.107773443598989	0.853517177000361	0.393372566259685	0.999989041415091
ENSG00000076984	442.334969226741	0.0827275063202674	0.0660573626215733	1.25235860223777	0.210439223897573	0.987540711983193
ENSG00000077009	1.35941052960615	-0.715584185167942	0.575737764886026	-1.24289950878869	0.213904866742973	0.988978912158302
ENSG00000077044	1009.61308595441	-0.0879344708404019	0.0993807044668079	-0.884824386305	0.376251354709648	0.999989041415091
ENSG00000077063	169.051217275901	-0.130807355709278	0.101952201920894	-1.28302629315229	0.199482864548407	0.986444993393643
ENSG00000077080	18.5397392352926	-0.0967042196439828	0.196618831532111	-0.491836000094373	0.622835284703504	0.999989041415091
ENSG00000077092	98.6540934427636	-0.02777999027217	0.0972513077748521	-0.285651585647402	0.775144989217065	0.999989041415091
ENSG00000077097	866.805610751865	0.119361912992495	0.0711262652490992	1.67816927508375	0.0933140579973019	0.916438568592645
ENSG00000077147	2098.14935049882	-0.0393514056289613	0.122768916588743	-0.320532319762847	0.748564834060071	0.999989041415091
ENSG00000077150	338.49073963684	0.142322733005455	0.1245233461758	1.14294015842239	0.253063437612156	0.999989041415091
ENSG00000077152	2.37529392857543	0.347620932746739	0.325527836694734	1.06786853092605	0.285579819457293	0.999989041415091
ENSG00000077157	1310.72282196542	-0.0466008185028487	0.0698384223491204	-0.667266197250168	0.504602113955895	0.999989041415091
ENSG00000077232	631.737921946052	0.0400223965462063	0.0689716855507341	0.580272850034478	0.561730633239257	0.999989041415091
ENSG00000077235	1030.6936106229	0.06400642831105	0.0667875668375741	0.95835843917944	0.337882044873469	0.999989041415091
ENSG00000077238	1107.83474344787	-0.0392713609485344	0.097044914232515	-0.404672014593594	0.685718615737679	0.999989041415091
ENSG00000077254	878.474467558492	0.0072999727317959	0.0597864918125636	0.122100703862706	0.902819264449374	0.999989041415091
ENSG00000077264	12.9950694024344	-0.301424642586514	0.288101421338508	-1.0462448994042	0.295447977880459	0.999989041415091
ENSG00000077274	5.21114357756568	-0.225438258716988	0.340466319731244	-0.662145550534761	0.507877945786189	0.999989041415091
ENSG00000077279	0.649013679780871	-0.973650576293779	1.04823787378134	-0.928845065272732	0.35296938588185	NA
ENSG00000077312	164.748344556781	0.0449951297684788	0.0949821697840126	0.473721856120962	0.635698265543859	0.999989041415091
ENSG00000077327	0.630099394944616	-0.626391252235711	0.709200840120212	-0.883235349988496	0.377109125776213	NA
ENSG00000077348	86.2384789369844	-0.00669071065376116	0.0698544684979962	-0.0957807109212074	0.923694737370947	0.999989041415091
ENSG00000077380	351.394659867591	0.0613536031548607	0.0741208629434297	0.827750794019854	0.407811646569243	0.999989041415091
ENSG00000077420	204.568066585271	0.217360280902013	0.158265225021632	1.37339254957811	0.169630344693292	0.983746980750199
ENSG00000077454	209.046145660375	0.047433189482805	0.114977361129001	0.41254373049653	0.679940934863254	0.999989041415091
ENSG00000077458	572.892934295339	0.046802509649626	0.0945679587960377	0.494908743357448	0.620664538600437	0.999989041415091
ENSG00000077463	86.6976930746351	0.126934771071051	0.0976572165331245	1.29979919126607	0.193669802774928	0.986444993393643
ENSG00000077498	0.209929329294475	0.616965192595857	1.42694651004429	0.432367428108225	0.665474387459151	NA
ENSG00000077514	112.323074662808	-0.0174040663990359	0.0690261430662007	-0.25213731531174	0.800934928026485	0.999989041415091
ENSG00000077522	5.40222249369975	0.400410919886925	0.276363144838779	1.44885787907976	0.14737727615364	0.967533183552605
ENSG00000077549	548.793922309576	0.0767221526966369	0.0560889001032287	1.36786694970723	0.17135372666907	0.983746980750199
ENSG00000077585	137.823352482819	-0.108388659015698	0.120754653693418	-0.897594052904034	0.369402010756424	0.999989041415091
ENSG00000077616	77.2329706889369	-0.049443321171988	0.102315535936774	-0.483243534027339	0.628922827816891	0.999989041415091
ENSG00000077684	450.180179239539	-0.0351380924102192	0.0716030423211534	-0.490734629020623	0.623614150763095	0.999989041415091
ENSG00000077713	130.729626139599	0.132119902730249	0.0728595739900656	1.81334992088018	0.0697778682816998	0.876984560392858
ENSG00000077721	239.608215548743	0.00253904056833922	0.077723527276204	0.0326675931641175	0.973939666999578	0.999989041415091
ENSG00000077782	329.63293706839	-0.0356552694226618	0.122317059377087	-0.291498745998638	0.770669902804471	0.999989041415091
ENSG00000077800	1.29268118276539	0.594698320192453	0.485229333373256	1.22560257447377	0.220348268560862	NA
ENSG00000077935	22.5633708999513	-0.0186144108757995	0.131387159278253	-0.141676028145017	0.88733591068509	0.999989041415091
ENSG00000077942	175.158983741543	-0.170360934731204	0.316318171612775	-0.538574606266231	0.590180413347346	0.999989041415091
ENSG00000077943	28.6007339237185	-0.342713194963496	0.228784774910603	-1.49797203549672	0.134140516149592	0.957361860606627
ENSG00000077984	50.086505058505	0.0122979823570533	0.177917151845099	0.0691219605839932	0.944892540814681	0.999989041415091
ENSG00000078018	126.194117821111	-0.328129217008414	0.128009228727594	-2.56332469361783	0.0103675042281407	0.554375190859975
ENSG00000078043	707.331826847239	0.0513615111433451	0.0723027366684769	0.710367456474688	0.477476298588723	0.999989041415091
ENSG00000078053	20.0650077040094	-0.0829694076689616	0.173206937927928	-0.479018962297489	0.631925138821091	0.999989041415091
ENSG00000078061	706.587065554439	0.00585648062112876	0.0517096328101696	0.113257052948498	0.909826764878207	0.999989041415091
ENSG00000078070	613.609344756266	0.0312789233208577	0.0580250581650574	0.539058887832255	0.589846222114514	0.999989041415091
ENSG00000078081	8.71480318552659	-0.518382672144623	0.307306713100195	-1.68685762479783	0.0916307318827547	0.91580821547194
ENSG00000078098	7.42871731450801	-0.457624868562097	0.310139473508842	-1.47554538409652	0.140065976194844	0.965832700753647
ENSG00000078114	280.997287618925	0.23195377570081	0.145316121981142	1.59620125102781	0.110443868400905	0.93599906550421
ENSG00000078124	146.289119747536	0.0613633961298351	0.116194194820452	0.528110687669522	0.597422513268154	0.999989041415091
ENSG00000078140	1225.62952352856	0.00235184177493464	0.117411688492617	0.0200307295221508	0.98401885886568	0.999989041415091
ENSG00000078142	648.693932995013	0.0181338848831004	0.0513105429344504	0.353414402694327	0.723777789822714	0.999989041415091
ENSG00000078177	891.388438549369	-0.123372121489382	0.0635402175567546	-1.94163832346316	0.0521809000447597	0.835908822829084
ENSG00000078237	35.9211714420172	-0.0927445328373595	0.213100477405005	-0.435215040185457	0.663406346565201	0.999989041415091
ENSG00000078246	87.9500138100243	0.166553024251505	0.0804033567097271	2.07146854394147	0.0383150311238811	0.774556928406789
ENSG00000078269	560.629439225422	-0.103365302604136	0.111477251636868	-0.927232247713136	0.353805963013535	0.999989041415091
ENSG00000078295	1.1329723852718	-0.224931019322541	0.55854165826136	-0.402711267808942	0.687160643737373	NA
ENSG00000078304	1232.69517226351	-0.00078934546238974	0.0640999092138377	-0.0123142992255493	0.990174859088735	0.999989041415091
ENSG00000078319	81.9438706610212	0.0362883809095519	0.0677250539865078	0.535819150720519	0.592083545367087	0.999989041415091
ENSG00000078328	0.741407550264203	0.204637255025639	0.884181995937803	0.231442458640646	0.816971083187435	NA
ENSG00000078369	1351.15407786272	0.020844322135091	0.0718226586173562	0.290219305945518	0.771648467499442	0.999989041415091
ENSG00000078399	0.547211419479172	-0.999358676400523	0.702158414568504	-1.42326668122984	0.154658861859033	NA
ENSG00000078401	34.0251047270986	0.154109418724801	0.149572979010427	1.03032927300364	0.302855461975718	0.999989041415091
ENSG00000078403	1042.33630558934	0.0197633930254142	0.0610420897126902	0.323766652131924	0.746114705148073	0.999989041415091
ENSG00000078487	129.157515033385	-0.0793227396381614	0.0826060035884218	-0.960253930614789	0.336927430106466	0.999989041415091
ENSG00000078549	64.5859943540485	-0.0108627753292239	0.382067719280536	-0.0284315444122821	0.977317965562184	0.999989041415091
ENSG00000078579	0.702351475952583	0.0193098532506097	0.649847939921571	0.0297144178881911	0.976294813187561	NA
ENSG00000078589	6.66494524152957	0.0422225473189188	0.214480916827373	0.196859226188883	0.843937702032573	0.999989041415091
ENSG00000078596	27.7190809570029	-0.0703335965213404	0.205916376539697	-0.341563879975236	0.732679123605273	0.999989041415091
ENSG00000078618	1608.92525779689	0.0117577639462034	0.0418457644442334	0.280978591318903	0.77872682028405	0.999989041415091
ENSG00000078668	473.648334368799	0.0722996937769329	0.0439483369171234	1.64510647839243	0.0999478548544184	0.921336033886858
ENSG00000078674	2004.92770166154	0.0155541361361784	0.0525090357394901	0.296218277809294	0.767063391206076	0.999989041415091
ENSG00000078687	573.947498505972	0.0273381266821775	0.0861609197177017	0.317291490988587	0.751022433274113	0.999989041415091
ENSG00000078699	697.758565021634	0.108502541758144	0.076732725563485	1.41403216113279	0.157352459738685	0.975421541130356
ENSG00000078725	11.607576459873	0.00778038899057265	0.257129233046298	0.0302586714796902	0.975860756849153	0.999989041415091
ENSG00000078747	2796.38171093484	-0.026105754569034	0.0685377272835689	-0.380896122525682	0.703280329783164	0.999989041415091
ENSG00000078795	27.7792989021848	-0.136790357355266	0.114250527760901	-1.19728424923809	0.231195781482772	0.999259603859905
ENSG00000078804	462.354825603399	0.124736804014488	0.0908293109592959	1.37331003281955	0.169655984937844	0.983746980750199
ENSG00000078808	1251.66574536191	-0.0290754644910967	0.0640819762538672	-0.453722968466381	0.650028233175917	0.999989041415091
ENSG00000078814	467.043416727253	0.0906316217748724	0.11792871565221	0.768528863166446	0.442173049759897	0.999989041415091
ENSG00000078898	5.09740245333302	0.226804225037075	0.367639451250935	0.616920257783401	0.537287324236619	0.999989041415091
ENSG00000078900	33.9518227724243	0.0263914049114071	0.12299229958064	0.214577701217006	0.830096580825899	0.999989041415091
ENSG00000078902	2196.89111540706	0.114276838464715	0.0488705816994248	2.33835641997401	0.0193687664683772	0.644016332112199
ENSG00000078967	226.023684949826	-0.0175761534062661	0.0796090676002045	-0.220780797164128	0.825263116288667	0.999989041415091
ENSG00000079101	3.28018763218931	0.461385874368352	0.411427233160198	1.12142764790852	0.262105872974933	0.999989041415091
ENSG00000079102	163.270827154869	-0.115948708875553	0.127294775445629	-0.910867774970681	0.362365046722386	0.999989041415091
ENSG00000079112	6.45826373257342	-1.66403610116066	0.435100654163671	-3.82448540409389	0.000131045508830851	0.0965568187507267
ENSG00000079134	451.375883336634	0.0325822047533533	0.0678881341614233	0.479939611771917	0.631270333613606	0.999989041415091
ENSG00000079150	55.9487422949574	-0.164826916007364	0.119464999219354	-1.37970884430108	0.167676308682854	0.983746980750199
ENSG00000079156	367.230002926158	-0.0656781766476552	0.126351061874505	-0.519807080947909	0.603198043528226	0.999989041415091
ENSG00000079215	35.2048659625541	-0.0563533007540211	0.269625112099437	-0.209006128231995	0.834443454632089	0.999989041415091
ENSG00000079246	1859.16808120764	-0.0520220284195266	0.104995930170436	-0.49546709415385	0.620270444177642	0.999989041415091
ENSG00000079257	34.2375576750103	-0.0849598246233176	0.114679874172603	-0.740843371483347	0.458788414303537	0.999989041415091
ENSG00000079263	32.8459664011559	-0.0992090257529937	0.149970792064884	-0.661522316359253	0.508277407886272	0.999989041415091
ENSG00000079277	579.112107501304	-0.0422742039673629	0.070631999634137	-0.59851348094825	0.549497366511461	0.999989041415091
ENSG00000079308	5736.16639637958	0.172913927207979	0.0782142409055157	2.21077293861181	0.0270515646975988	0.713152241714397
ENSG00000079313	735.08052249059	0.142729067974324	0.142753070029961	0.99983186312118	0.317391883108202	0.999989041415091
ENSG00000079332	1121.1315821851	0.0033221957066375	0.0804787533435656	0.0412804071710079	0.967072352567174	0.999989041415091
ENSG00000079335	94.058736827651	-0.186316419815491	0.0987051172006707	-1.8876064899118	0.0590787981809141	0.857841978095703
ENSG00000079337	259.245070906267	-0.0481476001109388	0.143982396845564	-0.334399212443881	0.738078333615567	0.999989041415091
ENSG00000079385	428.732929876917	-0.049841925524619	0.0866964946867438	-0.574901277205155	0.56535806609444	0.999989041415091
ENSG00000079387	163.057762005732	0.0848293649385622	0.0627008639558703	1.35292178746159	0.176080618162337	0.985114601058447
ENSG00000079393	0.654530630936853	-2.13110029558722	1.11409267839984	-1.91285728459153	0.0557663252433639	NA
ENSG00000079432	1308.24728518053	0.145054737894383	0.123937589832033	1.17038533741837	0.241845933582723	0.999989041415091
ENSG00000079435	40.3871080748266	0.0317962017649719	0.127854292394662	0.248690921277973	0.803599872028437	0.999989041415091
ENSG00000079459	618.483644773516	0.125320317073022	0.117600168745033	1.0656474255979	0.28658305202196	0.999989041415091
ENSG00000079462	13.7561789982469	0.013180977358645	0.168673286128754	0.0781450202409854	0.937712695688705	0.999989041415091
ENSG00000079482	101.332884871312	0.0639980236647367	0.0848007836733568	0.754686700906563	0.450436988000053	0.999989041415091
ENSG00000079557	9084.93735029535	0.205298070997961	0.0843247397361084	2.43461256613937	0.0149077421605915	0.611605269553015
ENSG00000079616	138.102683976807	0.0161804118915374	0.0828074827552818	0.195397944161095	0.845081425915198	0.999989041415091
ENSG00000079689	25.6252551501031	-1.00313064270891	0.270288133980632	-3.71133807442985	0.000206166533779579	0.123428599236691
ENSG00000079691	178.599564447663	0.096086699846198	0.0923344304649043	1.04063781367796	0.298043674526244	0.999989041415091
ENSG00000079739	2692.44931193577	0.0733498347404744	0.0769404060041547	0.953333086603593	0.340421332579727	0.999989041415091
ENSG00000079785	595.414720609446	-0.0159409917840728	0.0537821462895042	-0.296399323639187	0.7669251417928	0.999989041415091
ENSG00000079805	1472.31674150571	0.046282893045088	0.0530840575520564	0.871879339662405	0.383274205777691	0.999989041415091
ENSG00000079819	662.305126245271	-0.0557010343557347	0.0907267428129835	-0.613942842305627	0.539253098227693	0.999989041415091
ENSG00000079841	5.08597746242043	-0.686896261601381	0.511813116454526	-1.34208413094159	0.179568718637354	0.985389574675735
ENSG00000079931	13.4263388144385	-0.0946948651529043	0.296400249028593	-0.319483082295823	0.749360218125579	0.999989041415091
ENSG00000079950	731.086830416724	0.0205592034673936	0.0705145396284588	0.291559777256152	0.770623232870591	0.999989041415091
ENSG00000079974	198.33777530809	0.00350658369224243	0.067982240780837	0.0515808783583207	0.958862655914135	0.999989041415091
ENSG00000079999	532.920526527042	0.105259020893162	0.0533770883029496	1.97198881092481	0.0486108838403405	0.830140187014971
ENSG00000080007	6.50470942640204	0.00467632485729431	0.27978135389257	0.0167142119810097	0.986664609223902	0.999989041415091
ENSG00000080031	284.277102994531	0.0169544693763641	0.214053827594979	0.079206569519721	0.936868319290948	0.999989041415091
ENSG00000080166	40.1556272003007	-0.278703067302337	0.190217686465319	-1.46517956600818	0.142871933079784	0.967062407411901
ENSG00000080189	611.316480116375	0.0295635792827376	0.0588428079733618	0.502416188162215	0.615374794214984	0.999989041415091
ENSG00000080200	396.543964794907	-0.0326566991502648	0.0848532717359194	-0.384860813050309	0.700340540436126	0.999989041415091
ENSG00000080224	4.22244937947663	0.166531203615661	0.347049137159876	0.479849063963944	0.631334722261037	0.999989041415091
ENSG00000080293	148.374980133805	0.105465417187802	0.198820710882118	0.53045488430193	0.595796581406896	0.999989041415091
ENSG00000080298	203.048254014953	-0.0101889359055082	0.0568401500827018	-0.179255964150049	0.857736722251623	0.999989041415091
ENSG00000080345	1373.75096267134	-0.00353325492790813	0.0428594248173205	-0.0824382255004098	0.934298239929289	0.999989041415091
ENSG00000080371	779.403664109412	0.00817968941868038	0.0900357081659402	0.0908493928165125	0.927612262500172	0.999989041415091
ENSG00000080493	2049.83349574292	-0.0501721755395503	0.0857586220944987	-0.585039431770077	0.558521203199947	0.999989041415091
ENSG00000080503	1756.33587081072	-0.0241343605519881	0.0610168258434181	-0.395536152829744	0.692447246091386	0.999989041415091
ENSG00000080511	1.98590796620888	-1.35414401823323	0.495527553873078	-2.73273203003375	0.00628114121773328	0.483336317250441
ENSG00000080546	286.131958365756	0.0634188406542027	0.0919271035532917	0.689881854239405	0.490268487911467	0.999989041415091
ENSG00000080561	95.9063325044446	0.0880018973484691	0.0826175835682572	1.06517152339324	0.286798317566124	0.999989041415091
ENSG00000080572	0.0752762425156668	0.468170526848929	2.97748704660948	0.15723679717836	0.875058229021148	NA
ENSG00000080573	648.366431260879	-0.31409652176502	0.312347546553088	-1.00559945237679	0.314608287444163	0.999989041415091
ENSG00000080603	285.823484311583	0.0424893609211162	0.0827043563925473	0.513749973694795	0.607426807896683	0.999989041415091
ENSG00000080608	201.326565878671	0.0114467532681293	0.0655684376546054	0.174577184962486	0.861411877018251	0.999989041415091
ENSG00000080618	5231.97087672156	-0.0838426500389417	0.125142850718442	-0.669975548404107	0.502873377581711	0.999989041415091
ENSG00000080644	1.41491965395999	-0.687596093489359	0.526188797142141	-1.30674787685306	0.191298352690787	0.986444993393643
ENSG00000080709	385.992564844253	-0.075267636576553	0.139583196210186	-0.539231358932447	0.589727224957551	0.999989041415091
ENSG00000080802	384.750299676607	-0.0184400016335979	0.0570638926544233	-0.323146577911707	0.746584236804879	0.999989041415091
ENSG00000080815	571.07721507597	-0.0441649644432779	0.0743215471495628	-0.594241725813396	0.552350448518433	0.999989041415091
ENSG00000080819	737.546689673413	-0.0459574329284103	0.0579534693642914	-0.793005723945967	0.427774487889135	0.999989041415091
ENSG00000080822	341.801472292948	-0.0209891904040052	0.072834831286831	-0.288175177084541	0.773212648992349	0.999989041415091
ENSG00000080823	134.143338047552	0.0196739877004205	0.0834169784771827	0.235851118795942	0.813548199790394	0.999989041415091
ENSG00000080824	2795.50500165048	-0.0781217142407775	0.168356792676879	-0.464024723913064	0.642630032153242	0.999989041415091
ENSG00000080839	102.2245506266	-0.0300628266099428	0.0825760182562657	-0.36406243900797	0.715811384259019	0.999989041415091
ENSG00000080845	529.482962260641	0.00844760903203384	0.0768020377791302	0.10999199078972	0.912415726798036	0.999989041415091
ENSG00000080854	24.2076179432954	-0.130641661465566	0.28497372974631	-0.458434051383845	0.646640632479221	0.999989041415091
ENSG00000080910	72.9542254840502	-0.0934274456667373	0.183985639956349	-0.50779748728707	0.611595372139396	0.999989041415091
ENSG00000080947	171.546849151301	0.168178093164086	0.106310185156413	1.58195654458364	0.113659491118705	0.940265633470612
ENSG00000080986	5.23549803198695	-0.296392206204445	0.266806883835635	-1.11088665308589	0.26661714120121	0.999989041415091
ENSG00000081014	308.015564142915	-0.00817614711070942	0.061767876679694	-0.132368919739754	0.894692496781462	0.999989041415091
ENSG00000081019	406.470126574887	-0.0227681059089654	0.0530278139578893	-0.429361578567922	0.667660110024958	0.999989041415091
ENSG00000081026	847.853065472947	-0.0309148733031031	0.0627209109445843	-0.492895795636918	0.62208621817152	0.999989041415091
ENSG00000081041	1235.44064134389	0.056678947410138	0.256997355830683	0.220542920478449	0.825448349425194	0.999989041415091
ENSG00000081051	44.1975886100024	-0.118879135245217	0.263839362827594	-0.450573917292617	0.652296668715369	0.999989041415091
ENSG00000081052	207.285567409116	-0.0851146174458975	0.124255652725464	-0.684995938445984	0.493346483933609	0.999989041415091
ENSG00000081059	401.749024874699	-0.107386592256544	0.0617283619435549	-1.73966372791068	0.0819180819705874	0.905657145304693
ENSG00000081087	298.936607564214	0.0161537099424141	0.065007437295556	0.248490182269012	0.803755165332955	0.999989041415091
ENSG00000081138	0.47898957303442	-0.869398628431255	0.859158335370327	-1.01191898238002	0.311576792326099	NA
ENSG00000081148	26.8391447682533	-0.0738890207141407	0.138610260158684	-0.533070355899708	0.593984878699433	0.999989041415091
ENSG00000081154	595.052570978012	0.0131561752769471	0.06342471001937	0.207429805716561	0.835674207167488	0.999989041415091
ENSG00000081177	308.525555223714	0.0207582570242696	0.0443327169306421	0.468237871744824	0.639614492068115	0.999989041415091
ENSG00000081181	26.3422894828467	-0.0581653674190754	0.101032505948122	-0.575709439979068	0.564811593590997	0.999989041415091
ENSG00000081189	248.390817946647	-0.114062756520526	0.145357870800809	-0.784702994699417	0.432627726553711	0.999989041415091
ENSG00000081237	374.755484212307	-0.0326048717189256	0.149893351373181	-0.2175204665199	0.827802758833756	0.999989041415091
ENSG00000081248	2.26633234354366	-0.38090708656458	0.45912843986315	-0.829630781918269	0.406747567469525	0.999989041415091
ENSG00000081277	1.06263281094179	0.625182300962447	0.681516252051983	0.917340267499242	0.35896436282444	NA
ENSG00000081307	624.675226820505	-0.0141271251429664	0.058670471108856	-0.240787654777055	0.809719698221331	0.999989041415091
ENSG00000081320	155.901482151401	-0.172454326084985	0.158596520637494	-1.08737773938412	0.276869904937995	0.999989041415091
ENSG00000081377	1641.88232583642	-0.0366711095865092	0.0599417843175425	-0.611778745061098	0.540684154246847	0.999989041415091
ENSG00000081386	250.2807741817	-0.0132112792379473	0.0567262978778665	-0.232895142679531	0.815842830327238	0.999989041415091
ENSG00000081479	179.313052273296	0.280674266226156	0.274172487434043	1.02371419121212	0.305970290462046	0.999989041415091
ENSG00000081665	348.450621039672	0.00999024466645356	0.0705518461030923	0.141601463579784	0.887394810813892	0.999989041415091
ENSG00000081692	196.173204059934	0.0884017721275389	0.0696335277241928	1.26952884647298	0.204252508868701	0.986444993393643
ENSG00000081721	75.6602540054189	0.000302688466323248	0.0778158561036147	0.00388980448817792	0.996896392880905	0.999989041415091
ENSG00000081760	150.29982774319	0.048663438263903	0.0770037420447615	0.631961992647259	0.527411713076718	0.999989041415091
ENSG00000081791	855.301747471453	0.056995364712138	0.0499039613593416	1.14210101081422	0.253412035347844	0.999989041415091
ENSG00000081800	0.261959396628756	-0.739289138624338	1.07423913634708	-0.688197919448616	0.49132815394389	NA
ENSG00000081803	449.390281466931	0.0322782203332664	0.0803410042236497	0.40176520875208	0.687856829002892	0.999989041415091
ENSG00000081818	10.6423293075514	0.110850413317898	0.184040628350204	0.602314903570991	0.546964542140492	0.999989041415091
ENSG00000081842	3.50340788479137	-1.00248510909466	0.407867578147554	-2.45786908007674	0.0139764114620048	0.597718370673133
ENSG00000081853	41.8863379486016	0.319888662200038	0.149077869451624	2.14578235774856	0.0318903468244353	0.746599347317046
ENSG00000081870	171.527784847432	0.0600851939241086	0.084210750585393	0.713509777628449	0.475530364924301	0.999989041415091
ENSG00000081913	1450.16283808967	0.0749221299645398	0.0695733984610806	1.0768789741736	0.281534337518972	0.999989041415091
ENSG00000081923	520.593463513172	-0.0897286589633578	0.0943252697203728	-0.951268511920065	0.34146808712218	0.999989041415091
ENSG00000081985	132.655465921828	-0.11219237027327	0.0927864268725515	-1.20914635960035	0.226606621233422	0.997687392873734
ENSG00000082014	100.424730581466	0.0988204095615489	0.14350783387429	0.688606377043597	0.491071006922987	0.999989041415091
ENSG00000082068	314.034937214464	0.0278353636398713	0.0494047244294204	0.56341501670831	0.573152314006371	0.999989041415091
ENSG00000082074	144.291262050965	-0.088078032291497	0.149404096553505	-0.589528897287997	0.555506533087983	0.999989041415091
ENSG00000082126	12.7455946070569	-0.242876271824823	0.189221938107037	-1.28355239489956	0.19929861565696	0.986444993393643
ENSG00000082146	947.965611035393	0.00588408018474494	0.0861071005462381	0.0683344363869886	0.945519411913568	0.999989041415091
ENSG00000082153	1788.45566929296	0.00405299912280814	0.134191091944973	0.0302031905699831	0.975905003986869	0.999989041415091
ENSG00000082175	60.5207258134605	-0.333590410898367	0.171734166249675	-1.94248132554693	0.0520788585054722	0.835908822829084
ENSG00000082196	84.2027714022814	-0.108811419453074	0.0991477120650238	-1.09746778001002	0.272436958002053	0.999989041415091
ENSG00000082212	237.128403195445	-0.0178307342602022	0.127450675293076	-0.13990301910288	0.88873661585272	0.999989041415091
ENSG00000082213	158.677311390052	0.0597859649255433	0.087763129874025	0.681219607953362	0.495732542775091	0.999989041415091
ENSG00000082258	1148.91705134812	-0.0342146395746722	0.0694867196660145	-0.49239106032237	0.622442917791866	0.999989041415091
ENSG00000082269	282.240587963448	-0.174626472722111	0.0711996587647745	-2.45263075345673	0.0141815828560658	0.59831589621262
ENSG00000082293	17.8730751481066	0.0163038047901924	0.379026872598986	0.0430149046646674	0.96568965264627	0.999989041415091
ENSG00000082397	118.895991611763	-0.0233575817579749	0.135525838376095	-0.172347812327534	0.863164097873592	0.999989041415091
ENSG00000082438	4740.0740543619	0.0259620490543206	0.0984608873197131	0.263678804457846	0.792027429282404	0.999989041415091
ENSG00000082458	44.1943102550984	-0.214893947643695	0.145334040923141	-1.47862088110067	0.139241668713441	0.964089730003116
ENSG00000082482	1.4525294849112	-0.651275186854479	0.620498777085811	-1.04959946885506	0.293902301389149	0.999989041415091
ENSG00000082497	4.23118563976623	-0.673422710411203	0.393154339167886	-1.71287111274546	0.0867362537579427	0.907917652076842
ENSG00000082512	93.4959128444899	-0.13088601407808	0.120876134908683	-1.08281104600969	0.278892301598195	0.999989041415091
ENSG00000082515	127.764522124765	0.127096867616175	0.0801714008924027	1.58531429164809	0.112894943509418	0.938849554563249
ENSG00000082516	388.147052919428	0.0388403272411531	0.048816094886994	0.795645930528975	0.426237862132363	0.999989041415091
ENSG00000082556	3.14073476242171	-1.08462863153845	0.540139832412521	-2.00805155711991	0.0446378132579093	0.808401186325919
ENSG00000082641	2480.85395518949	0.0816584641386051	0.0560713005672264	1.45633262136842	0.145300691827	0.967062407411901
ENSG00000082684	51.7801608986563	-0.16164995974229	0.173263592508556	-0.932971303445111	0.350834785046988	0.999989041415091
ENSG00000082701	772.623363015891	-0.0324371456115335	0.0497791367689097	-0.651621295927988	0.514645506160661	0.999989041415091
ENSG00000082781	916.438465190006	0.0298253037597433	0.0711215781936283	0.419356607618351	0.674955531616297	0.999989041415091
ENSG00000082805	845.654056821584	0.0770145403705553	0.0462911856678764	1.66369772688711	0.0961728507763446	0.918624846063264
ENSG00000082898	2002.00252328937	-0.0317347955217724	0.0521013571348198	-0.609097291643556	0.542459952673772	0.999989041415091
ENSG00000082929	4.27219998783628	0.00402647269998647	0.284521834209009	0.0141517177800444	0.988708939754594	0.999989041415091
ENSG00000082996	538.531314525294	-0.0918290419483692	0.0864984959900775	-1.06162588028008	0.288405559899537	0.999989041415091
ENSG00000083067	102.744813450879	-0.205363031132378	0.105571743994688	-1.9452461744187	0.051745356910453	0.835716187832791
ENSG00000083093	156.916670227213	-0.174173073514854	0.11591113027153	-1.50264321559837	0.132931073011537	0.957128450703685
ENSG00000083097	1024.30818395988	0.0739244894899951	0.0663083554382887	1.11485934165257	0.264910702212623	0.999989041415091
ENSG00000083099	260.198533835353	0.00655788646989621	0.0719062896939804	0.0912004568418888	0.927333311960456	0.999989041415091
ENSG00000083123	1336.44900184555	-0.0324626777380698	0.0816879352509194	-0.397398681192697	0.69107348785984	0.999989041415091
ENSG00000083168	932.234407186085	-0.0216631835183802	0.0441973880821924	-0.490146238463094	0.624030420588086	0.999989041415091
ENSG00000083223	2014.16838140797	0.0107267349819384	0.111805164608872	0.095941319164135	0.923567177975189	0.999989041415091
ENSG00000083290	251.667211721512	-0.00839713125634143	0.0840242322458771	-0.0999370185468545	0.920394326899907	0.999989041415091
ENSG00000083307	29.602561205704	-0.452651159309435	0.237714747103429	-1.90417786370017	0.0568870236686613	0.849984758849672
ENSG00000083312	1482.39452731194	-0.00188078451838498	0.0794644462561724	-0.0236682517401786	0.981117230349415	0.999989041415091
ENSG00000083444	968.780968308294	0.0224005942812131	0.0790527378703544	0.28336266250449	0.776898846911433	0.999989041415091
ENSG00000083454	8.13449556716854	-0.32518278403136	0.227038016501449	-1.43228340804891	0.15206272954946	0.969903874493209
ENSG00000083457	87.0642894955898	0.0271565610432521	0.0661808519948003	0.410338643651577	0.681557548231158	0.999989041415091
ENSG00000083520	561.790267193215	-0.0359118342168666	0.0621944835018622	-0.577411889203829	0.563661244560132	0.999989041415091
ENSG00000083535	290.857333489632	-0.0287597250395868	0.0733710611600036	-0.391976408476213	0.695075645125154	0.999989041415091
ENSG00000083544	315.425751340532	-0.0379537620334338	0.0575337950471384	-0.659677707725307	0.50946067518807	0.999989041415091
ENSG00000083622	1.75101912167743	-0.0364866246672386	0.379089119635825	-0.0962481452970472	0.923323493856867	0.999989041415091
ENSG00000083635	61.3616162766105	-0.0430629454917454	0.0911373916556154	-0.472505792731804	0.636565807994003	0.999989041415091
ENSG00000083642	675.415256931084	0.0197687431002379	0.069691196438253	0.28366198473509	0.776669430277537	0.999989041415091
ENSG00000083720	22.8019854723505	-0.335327612238737	0.181222300665407	-1.85036615806935	0.0642607931923069	0.866998687030406
ENSG00000083750	227.907964127366	0.0505534514502543	0.0561976636217144	0.899565003103096	0.368351788522503	0.999989041415091
ENSG00000083782	0.123343947617841	-0.3590178965016	2.97748704660948	-0.120577483925722	0.904025703923221	NA
ENSG00000083799	906.431063273236	0.0505073969687051	0.055078159012655	0.91701316591029	0.359135741035379	0.999989041415091
ENSG00000083807	10026.0998808709	-0.115567699917693	0.0827828718658	-1.39603395379954	0.162704270742554	0.980879471346572
ENSG00000083812	616.566326663649	-0.280832052307064	0.170841265861436	-1.64381861074968	0.100213675914095	0.921579454999888
ENSG00000083814	112.100242714654	0.165411911544334	0.0955285781410409	1.73154374076536	0.0833548304864879	0.906710709851026
ENSG00000083817	34.8035344755203	-0.00563521354018811	0.0895397784909718	-0.0629353080291158	0.949818018820552	0.999989041415091
ENSG00000083828	320.834172276642	-0.000942558713625666	0.0677671564950922	-0.0139087835815264	0.988902754123488	0.999989041415091
ENSG00000083838	478.439689621011	-0.307861570238864	0.180892946621042	-1.70189925029975	0.0887742563581399	0.911534613121587
ENSG00000083844	902.484367925234	0.00680368358511714	0.0416509604960335	0.163349980506814	0.870242883579382	0.999989041415091
ENSG00000083845	1025.81556659572	-0.0505775873301249	0.131766912113757	-0.38384133405555	0.701096050213261	0.999989041415091
ENSG00000083857	1029.61368966676	0.119152853688032	0.162612158849296	0.732742585371238	0.463715445221403	0.999989041415091
ENSG00000083896	645.988451706465	-0.0251268278118202	0.0465890577691999	-0.53932895437159	0.589659893478761	0.999989041415091
ENSG00000083937	214.70874251167	0.100351823727155	0.105641489548678	0.949928140505007	0.342148766974265	0.999989041415091
ENSG00000084070	714.37308631675	-0.0223346776018468	0.0689434072885746	-0.323956683898159	0.745970828444891	0.999989041415091
ENSG00000084072	301.487973260681	0.108925007149622	0.102083980706893	1.06701371160644	0.285965644304368	0.999989041415091
ENSG00000084073	443.316718036013	-0.045287676728671	0.104713817603528	-0.432489978544579	0.665385334251871	0.999989041415091
ENSG00000084090	1114.64394150699	-0.0261289754252628	0.0857404664659737	-0.304744964685165	0.760560400584155	0.999989041415091
ENSG00000084092	221.282283518122	0.0649578443726936	0.0647015323891509	1.00396145151557	0.31539719453657	0.999989041415091
ENSG00000084093	533.09688106504	0.125219643599362	0.0861012728105905	1.4543297620562	0.145854902832232	0.967062407411901
ENSG00000084110	2314.85836622398	-0.0880164634994902	0.282935851666158	-0.311082752437264	0.755737712662134	0.999989041415091
ENSG00000084112	832.430071130617	0.0941597918783762	0.0432967167353802	2.1747559394367	0.0296484104736267	0.728370429159753
ENSG00000084207	81.0871272317552	-0.0930918543037799	0.13228617089526	-0.703715692077041	0.481609845992951	0.999989041415091
ENSG00000084234	4270.6510187225	-0.141985025476626	0.100302048322589	-1.4155745356264	0.156900111249632	0.974945736282514
ENSG00000084444	145.997269139344	0.078545610728638	0.0803319905906617	0.977762534590655	0.328191784892109	0.999989041415091
ENSG00000084453	1083.90391928598	-0.02958412786807	0.133357232448428	-0.221841195448554	0.824437509034842	0.999989041415091
ENSG00000084463	309.282093963595	0.00103977412831783	0.0457841369060099	0.0227103577479769	0.981881313679296	0.999989041415091
ENSG00000084623	422.0675530763	-0.0326354392893171	0.0931072581039813	-0.350514449183652	0.725952648242035	0.999989041415091
ENSG00000084628	0.371687347243195	-0.88478759547113	1.357820223753	-0.651623521282949	0.514644070221358	NA
ENSG00000084636	130.664387908732	0.201529325190029	0.203131264261616	0.992113773931306	0.321142028157001	0.999989041415091
ENSG00000084652	811.133169505147	0.121940565841485	0.0896379697093931	1.36036733358439	0.173713710369038	0.984754922647101
ENSG00000084674	195771.574790838	-0.0251070940050274	0.133513815242048	-0.188048659679979	0.85083850663245	0.999989041415091
ENSG00000084676	603.95615388322	0.0810562100661336	0.062356148404454	1.29989122388361	0.193638253427078	0.986444993393643
ENSG00000084693	203.476150293949	0.0260167526004471	0.059534013216183	0.43700653114	0.662106611511268	0.999989041415091
ENSG00000084710	31.3519866154313	-0.117985418667894	0.129779421639706	-0.909122703562704	0.363285359615171	0.999989041415091
ENSG00000084731	31.167174198423	0.123413892717952	0.139867424328692	0.88236337596327	0.377580334392783	0.999989041415091
ENSG00000084733	1017.51851591136	-0.0195685947435971	0.0508563871173329	-0.384781457213025	0.700399338386819	0.999989041415091
ENSG00000084734	3456.1436040486	0.0381238059957413	0.0959420672928668	0.39736277392655	0.691099962640341	0.999989041415091
ENSG00000084754	2229.60717430432	0.124542126080596	0.107736089006842	1.15599264117232	0.247684167002958	0.999989041415091
ENSG00000084764	279.939681847739	0.123581349542945	0.112727010887138	1.09628871173275	0.272952447806883	0.999989041415091
ENSG00000084774	947.789383368149	0.0528110356148926	0.124298381409342	0.424873075707835	0.670929202980802	0.999989041415091
ENSG00000085063	1256.51115202805	-0.0347414463703703	0.104213088196501	-0.333369320222647	0.738855518829556	0.999989041415091
ENSG00000085117	394.47232616437	-0.142051331449625	0.0762950724298688	-1.86186770554809	0.0626217401167041	0.86382152486244
ENSG00000085185	251.39634103367	0.0413445233323848	0.113436618406188	0.364472459716143	0.715505235562546	0.999989041415091
ENSG00000085224	1300.02140154654	-0.0260800632009103	0.0395983114363592	-0.658615538261652	0.510142682408438	0.999989041415091
ENSG00000085231	55.4717480741153	-0.0281554156237149	0.1234071629068	-0.228150578625477	0.819529180729129	0.999989041415091
ENSG00000085265	39.8953643219497	0.304412129167648	0.184909798216677	1.64627365398419	0.0997074311185822	0.921018281275291
ENSG00000085274	232.13647048647	-0.0320746459961044	0.0652052164805376	-0.491903067382317	0.622787869769559	0.999989041415091
ENSG00000085276	81.5438366573203	-0.350258268398806	0.179737234003062	-1.94872403785205	0.0513283895358528	0.835318457796889
ENSG00000085365	318.003012407525	-0.0381122634441627	0.117347322177285	-0.324781705598563	0.745346291414271	0.999989041415091
ENSG00000085377	273.876770018169	0.0547608279897574	0.0616360579449971	0.888454418006826	0.374296364478194	0.999989041415091
ENSG00000085382	200.566763326636	0.0511667786387887	0.0563241389719801	0.908434280091578	0.363648821206984	0.999989041415091
ENSG00000085415	501.228877344835	0.0313407957036963	0.0510174405968747	0.614315327014194	0.539006976223845	0.999989041415091
ENSG00000085433	142.03398954077	0.0357224695982074	0.0651170501315781	0.548588572824246	0.583287829658976	0.999989041415091
ENSG00000085449	565.461077123538	0.0589834535537207	0.0479399236037947	1.23036185958903	0.218561629142895	0.991265026561084
ENSG00000085465	122.647743827921	0.280353128321597	0.122634674178022	2.28608368881564	0.0222493630399995	0.671635408861391
ENSG00000085491	74.0628211150479	-0.126653967106382	0.115764037103205	-1.09407006075184	0.273924252030494	0.999989041415091
ENSG00000085511	654.412486052993	0.0376347583744931	0.0521948080946675	0.721044098988421	0.470882382868716	0.999989041415091
ENSG00000085514	58.5599723075762	-0.211395451060731	0.168350452178258	-1.25568686228948	0.209229524296085	0.986444993393643
ENSG00000085552	657.389212050845	0.197933661417811	0.168312663073831	1.17598793699192	0.239599696527343	0.999989041415091
ENSG00000085563	561.393297134048	-0.102369924082367	0.109965176331813	-0.930930386302218	0.351889575076101	0.999989041415091
ENSG00000085644	113.717890112441	0.0193656978175892	0.0974017843477937	0.198822823906797	0.842401341516149	0.999989041415091
ENSG00000085662	88.2686860761151	0.0390469147921016	0.0958745032705474	0.407271103996393	0.683808883365835	0.999989041415091
ENSG00000085719	1181.39419849231	-0.0134536757109795	0.0918669087077983	-0.146447462968104	0.8835681611372	0.999989041415091
ENSG00000085721	656.315036827212	-0.0638349217234959	0.07624754430383	-0.837206264232295	0.402476636962037	0.999989041415091
ENSG00000085733	1437.03705537918	0.0149450768351382	0.054246799011543	0.275501543085669	0.782930940461137	0.999989041415091
ENSG00000085741	185.801761525013	0.58767527380031	0.217302858411521	2.70440655082129	0.00684265132891489	0.484631874611015
ENSG00000085760	313.512537799679	-0.0546323760397349	0.0545092218859853	-1.00225932694485	0.31621836105998	0.999989041415091
ENSG00000085788	467.604028666173	-0.0289707378732758	0.0457890597833446	-0.632699994504226	0.526929573460732	0.999989041415091
ENSG00000085831	26.7559265828194	-0.073123937142933	0.147767814227043	-0.494856999309601	0.620701066031971	0.999989041415091
ENSG00000085832	1332.04810333949	-0.0041357586822631	0.0391856378083907	-0.105542717014996	0.915945175970539	0.999989041415091
ENSG00000085840	8.55824596063804	0.217818789026429	0.218185853101098	0.998317654103364	0.318125349620362	0.999989041415091
ENSG00000085871	553.353824533402	0.00590752816499182	0.105040831621761	0.056240302687855	0.955150375051162	0.999989041415091
ENSG00000085872	412.921008744812	0.0617011392617979	0.0911818837028084	0.676681998179618	0.49860774059925	0.999989041415091
ENSG00000085978	515.407979793267	0.0530192963610158	0.051615897257377	1.0271892804002	0.304331344733975	0.999989041415091
ENSG00000085982	1420.31601432641	-0.0298296069784329	0.0725551653054945	-0.411130025723668	0.680977194293884	0.999989041415091
ENSG00000085998	584.365924695807	0.0817101510647402	0.049605896387609	1.64718626242082	0.0995197666095583	0.920886758700898
ENSG00000085999	6.0411249415105	-0.243959552405533	0.257517520511771	-0.947351278937082	0.343459808897273	0.999989041415091
ENSG00000086015	822.266487452888	-0.0607911413326662	0.129794650909458	-0.468363995794193	0.639524310802611	0.999989041415091
ENSG00000086061	792.885946902556	-0.177920485070223	0.133818187963658	-1.3295687811775	0.183660389778393	0.985620711817263
ENSG00000086062	1323.17180395292	-0.0671256655889419	0.104078886283042	-0.644949883556538	0.518959663662127	0.999989041415091
ENSG00000086065	215.004447055205	-0.023299367727791	0.0908453591309505	-0.25647284518085	0.797585745777949	0.999989041415091
ENSG00000086102	1148.5895997022	0.0372180375356423	0.051042706855685	0.729154855381597	0.465906942653922	0.999989041415091
ENSG00000086159	3.62752993926301	-0.108145998626437	0.361488139581598	-0.299168871077235	0.764811199480084	0.999989041415091
ENSG00000086189	171.5486474777	0.0457292944964366	0.0775132135406041	0.589954827153206	0.555220934979509	0.999989041415091
ENSG00000086200	271.103113061085	0.0626573099715591	0.0682020466435804	0.918701315504537	0.358251821562109	0.999989041415091
ENSG00000086205	534.893496495586	0.00651404469101702	0.0909411269714308	0.0716292496909941	0.94289696196944	0.999989041415091
ENSG00000086232	731.693497117711	0.0306765298045431	0.0783304212468841	0.39162983316349	0.695331741528234	0.999989041415091
ENSG00000086288	4.21277928368338	-0.422624380254353	0.371566441367374	-1.13741267564176	0.255365810811608	0.999989041415091
ENSG00000086289	113.196067567295	0.076093182451859	0.0954656610864277	0.797073854471816	0.425408139923004	0.999989041415091
ENSG00000086300	303.785146000402	0.0619175528087342	0.200359305263467	0.309032578882794	0.757296744577139	0.999989041415091
ENSG00000086475	390.889714870935	-0.0470741085999692	0.0565226292636874	-0.83283649775669	0.404936947612712	0.999989041415091
ENSG00000086504	158.553149607594	0.0262680658170795	0.0646539624212466	0.40628702145017	0.684531720398719	0.999989041415091
ENSG00000086506	1.78945475624306	-0.0234351103608489	0.382653046713122	-0.0612437573989013	0.9511650817499	0.999989041415091
ENSG00000086544	189.942421550046	0.0669784922544599	0.0886189534028816	0.755803241660514	0.449767172893553	0.999989041415091
ENSG00000086548	2.81650361291881	-1.37352105342003	0.96925044379222	-1.41709613053783	0.156454823721523	0.974360386100075
ENSG00000086570	44.6145684889848	-0.374193873509568	0.137563671304618	-2.72015038535109	0.00652522328507545	0.483767857667253
ENSG00000086589	293.823815834925	0.00654327952206073	0.0434745663783756	0.150508218186976	0.880363667418936	0.999989041415091
ENSG00000086598	1926.69181560893	-0.0487344049781818	0.156509685469697	-0.311382677895789	0.755509720850443	0.999989041415091
ENSG00000086619	585.27676387498	-0.0922202418315552	0.0987290068502211	-0.934074440467732	0.350265495369781	0.999989041415091
ENSG00000086666	783.181049314473	0.0992173177932847	0.0947850584539413	1.04676116058416	0.29520974774727	0.999989041415091
ENSG00000086696	1050.67671474752	-0.41387026708884	0.169912148839451	-2.43578972966732	0.0148593194151491	0.610868827986394
ENSG00000086712	347.486095953514	-0.045195491109947	0.0589556364570044	-0.766601699617092	0.443318364649023	0.999989041415091
ENSG00000086717	5.30685163669596	-0.16035368297559	0.245847090306752	-0.652249667773211	0.514240123767167	0.999989041415091
ENSG00000086730	133.82587785169	0.0403846952688445	0.0677849307643351	0.595776890430827	0.551324283917683	0.999989041415091
ENSG00000086758	5468.21323208472	0.0456630513627064	0.0469406366061691	0.972782958736124	0.330661184010989	0.999989041415091
ENSG00000086827	215.833088002121	0.0253992357211607	0.0564438534003635	0.449991171598449	0.652716806342074	0.999989041415091
ENSG00000086848	180.763116157897	-0.111805766828393	0.13087168628342	-0.854315933442341	0.392929961151329	0.999989041415091
ENSG00000086967	1.40914201710751	0.0449467341757036	0.455264838849695	0.0987265660341116	0.921355375260191	0.999989041415091
ENSG00000086991	6.85122310551999	-0.187144749764395	0.312353077853387	-0.599144887735787	0.549076270540709	0.999989041415091
ENSG00000087008	548.852097364902	0.00199571266804385	0.0785831276450944	0.0253961979861263	0.97973894369887	0.999989041415091
ENSG00000087053	184.510431815096	-0.00170523254604789	0.0632556827915459	-0.0269577762944612	0.978493411416729	0.999989041415091
ENSG00000087074	104.243381770669	0.173292713528653	0.150346922778682	1.152618958379	0.249066818222958	0.999989041415091
ENSG00000087076	480.518609837426	-0.0518165849216996	0.196791000136123	-0.263307696418319	0.792313428057343	0.999989041415091
ENSG00000087077	513.525978788076	0.410687217624362	0.0847235897858161	4.8473774383568	1.25104272559868e-06	0.00377780783783738
ENSG00000087085	22.3216909933975	0.268236140456048	0.28453429979118	0.942719878246337	0.345824202955028	0.999989041415091
ENSG00000087086	12325.2682024006	-0.0132725952548787	0.0908749222613713	-0.146053442738631	0.883879199511739	0.999989041415091
ENSG00000087087	854.176266468148	0.0523401401532914	0.122145014552682	0.428508198594687	0.668281165839708	0.999989041415091
ENSG00000087088	129.583149046414	0.232678577711988	0.121349810688544	1.917420195316	0.0551845706018713	0.844604409350116
ENSG00000087095	386.656844605731	0.084541679907634	0.0514389698122612	1.64353369082214	0.100272560608147	0.921579454999888
ENSG00000087111	200.871468926047	0.0859983233219086	0.0519641137701672	1.65495602796714	0.0979334178221393	0.919880965570614
ENSG00000087116	776.108929430478	0.123372651776506	0.125306384226517	0.984567965455652	0.324836331496844	0.999989041415091
ENSG00000087128	5.1620968785249	-0.0464924887935471	0.325196050708273	-0.142967568924306	0.886315794283202	0.999989041415091
ENSG00000087152	589.114263499519	0.139010920704571	0.075778367254523	1.83444069516125	0.0665886034592108	0.87386890839858
ENSG00000087157	494.781682854243	0.0147711625147698	0.0861376704974184	0.17148318998495	0.863843847110419	0.999989041415091
ENSG00000087191	262.589643559674	0.0836700439164103	0.0675412546500115	1.23879907694898	0.215419915826146	0.989809554031498
ENSG00000087206	293.709312086192	-0.00667293319226659	0.0473752521206988	-0.140852721485594	0.887986292469341	0.999989041415091
ENSG00000087237	187.199251397285	-0.106139478579777	0.197580533860509	-0.53719603093446	0.591132212615431	0.999989041415091
ENSG00000087245	92.4467233893489	0.204590780059494	0.185940620679998	1.10030169476304	0.271200693982222	0.999989041415091
ENSG00000087250	0.0554244817264818	0.127101959491591	2.97748704660948	0.04268766160925	0.965950515214517	NA
ENSG00000087253	98.1971197901616	-0.18593910434539	0.147790631442995	-1.2581251093518	0.208346513784082	0.986444993393643
ENSG00000087258	1107.36594690911	0.239472378657372	0.145896317414163	1.64138741060591	0.100717021528824	0.922299788277763
ENSG00000087263	200.46701749922	-0.0277565257675226	0.0654835612349569	-0.423870132351711	0.67166052749693	0.999989041415091
ENSG00000087266	2721.96650953791	0.128338231854656	0.0867166245236036	1.47997264145958	0.138880548004793	0.964020359100998
ENSG00000087269	283.101819985091	-0.0365901793212768	0.0647184250503273	-0.565374996267647	0.571818727784483	0.999989041415091
ENSG00000087274	1908.92924223803	-0.00462735217193261	0.0382655313275823	-0.12092742505831	0.903748519516638	0.999989041415091
ENSG00000087299	476.206876816423	0.00953745968184186	0.0834656308609023	0.114268107524836	0.909025263378578	0.999989041415091
ENSG00000087301	223.397015730551	-0.125298618955727	0.0955721059097204	-1.31103754346574	0.189845079844818	0.986361933391376
ENSG00000087302	237.692505055404	-0.104370807879545	0.103879139330544	-1.00473308262053	0.315025393626269	0.999989041415091
ENSG00000087303	259.045669418298	-0.0447535778041936	0.116521133539727	-0.384081208658473	0.700918258659937	0.999989041415091
ENSG00000087338	302.613836567149	-0.0972222949597582	0.0917884570418407	-1.05919957795391	0.289508897228142	0.999989041415091
ENSG00000087365	792.697051074667	0.00861546731658307	0.0791287407096059	0.108879115721062	0.913298371394261	0.999989041415091
ENSG00000087448	336.003012001531	-0.0502403728598107	0.0778615745434232	-0.64525246444627	0.518763592134687	0.999989041415091
ENSG00000087460	1675.37200249628	0.140238912336137	0.0826215988212849	1.69736381692977	0.0896278988772975	0.912485099368987
ENSG00000087470	442.945979595581	0.0152880661175516	0.071847252103686	0.212785676138158	0.831494136686377	0.999989041415091
ENSG00000087494	1.17712173922232	-1.56815032997012	0.67621415330764	-2.31901435706374	0.020394257874469	NA
ENSG00000087495	13.096333502947	-0.14257297801996	0.190290933997974	-0.749236839740761	0.453714468515679	0.999989041415091
ENSG00000087502	338.852910612587	-0.0618163393718905	0.0864039063463043	-0.715434544407431	0.474340573350188	0.999989041415091
ENSG00000087510	0.788521295440999	0.0818215785292112	0.862697829679872	0.0948438441760928	0.924438861196904	NA
ENSG00000087586	23.2585806088951	0.109390319677122	0.131096168264547	0.834428047175084	0.404039817836175	0.999989041415091
ENSG00000087589	40.2475639962776	0.100463615442305	0.101529018363256	0.989506419562349	0.322415430557573	0.999989041415091
ENSG00000087842	77.304586397007	0.0291946244235947	0.0879398461618027	0.33198402883124	0.73990131888917	0.999989041415091
ENSG00000087884	58.4345686744759	-0.0442666422104221	0.0919448282045765	-0.481447875588273	0.630198217324207	0.999989041415091
ENSG00000087903	78.1841868621535	0.171868325779823	0.120845668424593	1.42221337363918	0.154964317534695	0.97265071991261
ENSG00000087995	152.612507976338	0.0752168008980891	0.0765530642350911	0.982544613329933	0.325831615411448	0.999989041415091
ENSG00000088002	1.52984746245749	-0.301315578937108	0.462788818736089	-0.65108655770903	0.514990613324386	0.999989041415091
ENSG00000088035	161.638205421523	0.0113084030188306	0.0851095469862895	0.132868795796226	0.89429714540227	0.999989041415091
ENSG00000088038	379.85656325589	0.0177009457576279	0.0934163295467931	0.189484492095799	0.849713108446421	0.999989041415091
ENSG00000088053	16.7313011423805	0.0545113155804097	0.164212877090344	0.331955182481941	0.739923101025119	0.999989041415091
ENSG00000088179	766.640444102988	0.0563029045764369	0.059206254878002	0.950962101765302	0.341623614699658	0.999989041415091
ENSG00000088205	663.151829341681	-0.0136089992365157	0.0647194438094424	-0.210276826182028	0.833451620979796	0.999989041415091
ENSG00000088247	852.904102860249	0.102567284206974	0.056374860186668	1.81937984178327	0.0688534999570767	0.876254126294128
ENSG00000088256	497.241178954022	0.0935273624693918	0.056744582992716	1.64821657921774	0.0993082358674072	0.920252903038201
ENSG00000088280	268.407678007344	0.0599992893325108	0.119466797615727	0.502225643693094	0.615508806449209	0.999989041415091
ENSG00000088298	402.238171635762	-0.00745728891628483	0.0677494364803092	-0.110071600646483	0.912352590675989	0.999989041415091
ENSG00000088305	72.8076383552757	0.0131821483960943	0.112313518688384	0.117369204972274	0.906567486248941	0.999989041415091
ENSG00000088320	4.24154423063703	-0.214114827813698	0.347152826811781	-0.616773971798266	0.537383822206762	0.999989041415091
ENSG00000088325	30.5814748186615	0.146698471275586	0.260003369867335	0.564217576681557	0.572606067251272	0.999989041415091
ENSG00000088340	46.37656341621	0.0813395499138234	0.207939163256306	0.391169939515262	0.695671626406734	0.999989041415091
ENSG00000088356	87.8833856258364	-0.0564883638210441	0.0727416749307655	-0.776561219889546	0.437417688738908	0.999989041415091
ENSG00000088367	238.495288323428	-0.514989967474731	0.213049470683917	-2.41723185615784	0.015639051904101	0.620648013259885
ENSG00000088386	480.512006671279	0.207278282588697	0.113462894838054	1.82683760082577	0.0677241905517393	0.875345299370529
ENSG00000088387	727.867218829236	-0.0373845105304452	0.0851617690212807	-0.438982315187738	0.660674350583148	0.999989041415091
ENSG00000088448	1742.83150644439	0.0344415170675902	0.0598931375670976	0.575049470884804	0.565257839820338	0.999989041415091
ENSG00000088451	229.444839351122	-0.0313060566126517	0.108670696027462	-0.288081863437596	0.773284075281116	0.999989041415091
ENSG00000088538	27.1920330433652	-0.283673160031757	0.199696389293595	-1.42052222894576	0.155455701813877	0.973149896909635
ENSG00000088543	76.3892610405621	0.0908113209696308	0.0754264754309396	1.20397142317458	0.228600623944068	0.998020094129442
ENSG00000088682	440.950236144633	-0.0285352213271721	0.0560793429217302	-0.508836584747412	0.610866773295227	0.999989041415091
ENSG00000088726	0.547077733425278	0.793037213078615	0.636150235842326	1.24661938076397	0.212537091952367	NA
ENSG00000088727	44.8596841783478	-0.0733422534626674	0.0967273518367838	-0.758236962657926	0.448309137096773	0.999989041415091
ENSG00000088756	29.3475217961031	0.143181034793878	0.144613706304068	0.990093113946078	0.322128608819476	0.999989041415091
ENSG00000088766	1380.13096105699	-0.0229042389906773	0.0636763814818245	-0.359697559089707	0.719073317601376	0.999989041415091
ENSG00000088782	0.0377325370471871	0.00165132900071045	2.97748704660948	0.000554604931897469	0.999557489310179	NA
ENSG00000088808	510.992063944722	0.0950041564062807	0.0713911556598061	1.33075526692684	0.183269551348231	0.985620711817263
ENSG00000088812	3617.31259283979	0.036213522025	0.0628685914652893	0.57601929963699	0.564602136639305	0.999989041415091
ENSG00000088826	37.3301428959519	-0.300020705635349	0.184273815052288	-1.6281244600608	0.103498498011959	0.927032106541064
ENSG00000088827	749.698529124152	-0.000978919316186574	0.16746424636601	-0.00584554218246113	0.995335958705105	0.999989041415091
ENSG00000088832	526.467877479307	0.0222385338475006	0.0933406195576976	0.238251406010371	0.81168610856077	0.999989041415091
ENSG00000088833	368.742966718742	0.0876556818944799	0.0590544652877597	1.48431928842896	0.137724235582769	0.962023158879931
ENSG00000088836	9.42776035251495	-0.255138247242536	0.242640927117027	-1.05150540872885	0.29302652658265	0.999989041415091
ENSG00000088854	423.170592753706	0.0230682939480221	0.0818763436592033	0.281745531334912	0.778138639173076	0.999989041415091
ENSG00000088876	102.134302786604	0.0261618331828584	0.0659361150674022	0.396775472078008	0.691533039666233	0.999989041415091
ENSG00000088881	158.487798192565	-0.132418644958998	0.150167652465799	-0.881805387409627	0.377882057781199	0.999989041415091
ENSG00000088882	4.72934909355675	-0.254421696166296	0.533212420784559	-0.477148855219735	0.633256127605706	0.999989041415091
ENSG00000088888	3071.05864023471	-0.0385689168309889	0.0495497267303844	-0.778388083568138	0.436340261691769	0.999989041415091
ENSG00000088899	245.413464820241	-0.0449483450421662	0.0933564637523647	-0.481470090398831	0.630182432223847	0.999989041415091
ENSG00000088926	3281.00423516516	-0.0597973204486282	0.0729539896600649	-0.819657988922315	0.412411105694418	0.999989041415091
ENSG00000088930	553.577878832204	-0.000545244939815587	0.0717462882273828	-0.00759962575468104	0.993936434308693	0.999989041415091
ENSG00000088970	211.891124071755	0.100319422345929	0.0693053449282159	1.4474990702353	0.147757196657254	0.967533183552605
ENSG00000088986	254.170681082468	0.0260041880928973	0.136152219576082	0.190993493707726	0.848530690597388	0.999989041415091
ENSG00000088992	24.0325964811868	-0.25344159057027	0.219455397074262	-1.15486606366991	0.248145278433052	0.999989041415091
ENSG00000089006	778.43506836524	0.00699407082841104	0.0630524879926885	0.110924581266675	0.911676152854715	0.999989041415091
ENSG00000089009	728.929424363257	-0.00792047534678785	0.109759654965538	-0.0721619920295367	0.942472992250386	0.999989041415091
ENSG00000089012	4.48800858009781	-0.433674484288689	0.368753139528252	-1.17605638515645	0.239572345028697	0.999989041415091
ENSG00000089022	560.294253927253	0.0673857539473012	0.0555620404319476	1.21280200337198	0.225205529299835	0.996735699605119
ENSG00000089041	195.11630553513	0.093892637654486	0.125614666962464	0.747465562142855	0.454782582992468	0.999989041415091
ENSG00000089048	96.4559959390578	-0.0251769867614748	0.0741006073960387	-0.3397676165718	0.734031536833059	0.999989041415091
ENSG00000089050	457.348482041686	0.102580088814839	0.106816303251911	0.960341124827343	0.336883558780686	0.999989041415091
ENSG00000089053	1844.66575215113	-0.0108956985365956	0.04870710300625	-0.223698349195547	0.822992030551343	0.999989041415091
ENSG00000089057	4737.82534340781	-0.137899955835373	0.151172866828505	-0.91220044131207	0.361663211674425	0.999989041415091
ENSG00000089060	518.332952600034	-0.07986103332757	0.0706866346163353	-1.12978972278183	0.258564839750502	0.999989041415091
ENSG00000089063	775.246140013789	0.0319066827956139	0.099607661411774	0.320323580971477	0.74872304912506	0.999989041415091
ENSG00000089091	46.4157055878712	0.00823884739279072	0.105352337093177	0.0782027966356745	0.937666737439281	0.999989041415091
ENSG00000089094	824.987072253674	0.0838074975071788	0.142037268876171	0.590038784681522	0.55516464753007	0.999989041415091
ENSG00000089101	1.1166551045819	-0.186850980517289	0.519561095191676	-0.359632355552635	0.7191220840683	NA
ENSG00000089116	0.195485732853921	-0.935305058870368	2.97748704660948	-0.314125651675098	0.753425607666125	NA
ENSG00000089123	120.514823899057	-0.0712718915924312	0.0627699440876384	-1.13544615386183	0.256188430882025	0.999989041415091
ENSG00000089127	236.900119581072	-0.034229930704532	0.149286051042176	-0.229290884617622	0.818642837799915	0.999989041415091
ENSG00000089154	2354.41950500397	0.0431212186761875	0.0726011695923887	0.593946611580597	0.552547821888716	0.999989041415091
ENSG00000089157	4866.29387244405	-0.0502249041304206	0.12848028441414	-0.390915262675843	0.69585987190112	0.999989041415091
ENSG00000089159	781.091412032781	0.0561152313479136	0.0919342896198923	0.610384129576955	0.541607378672234	0.999989041415091
ENSG00000089163	34.3093286312668	-0.242806073116553	0.123822585613151	-1.96091909980893	0.049888460892549	0.831453940948979
ENSG00000089169	0.570777946757655	0.948326425912539	0.941315988922856	1.0074474852995	0.313719781826763	NA
ENSG00000089177	247.268117555559	0.117500802544466	0.101091200231283	1.1623247352454	0.245103582853248	0.999989041415091
ENSG00000089195	60.8717258587706	-0.0391047345113424	0.0747127293309208	-0.523401231109334	0.600695067647173	0.999989041415091
ENSG00000089199	0.454723451361495	-0.0171047679339879	0.954033224124424	-0.0179289017420605	0.985695572460983	NA
ENSG00000089220	7856.81010532097	0.0284315071453415	0.0907744408656721	0.313210490466302	0.754120748887205	0.999989041415091
ENSG00000089225	0.375177660043923	1.54867478489811	1.32646531217276	1.16752000273672	0.243000435211875	NA
ENSG00000089234	235.906557721272	0.0184714548281313	0.0380081888412701	0.485986188536156	0.626976958404396	0.999989041415091
ENSG00000089248	757.072126774954	-0.043593217428795	0.110263934763849	-0.39535336302081	0.692582122285301	0.999989041415091
ENSG00000089250	16.3876850795893	-1.08765746934749	0.318928348338093	-3.41035055370643	0.000648794296964883	0.194721950735922
ENSG00000089280	1422.68354913424	0.0691738208188531	0.073412545547768	0.942261575357622	0.346058735545298	0.999989041415091
ENSG00000089289	131.498650639103	0.0162210271833985	0.083872678869505	0.193400609138004	0.846645238417638	0.999989041415091
ENSG00000089327	31.3606272034359	-0.0918350020962669	0.110868489558575	-0.828323741596103	0.407487180811586	0.999989041415091
ENSG00000089335	574.590821740098	-0.0282760548736777	0.0573894214447404	-0.492704999664518	0.622221044457595	0.999989041415091
ENSG00000089351	305.955178672184	0.120953662327094	0.134848388759675	0.896960382245695	0.369740057707597	0.999989041415091
ENSG00000089356	4.25591038647399	0.0202728264382493	0.30045675645375	0.0674733584876795	0.946204870526851	0.999989041415091
ENSG00000089472	50.5017677291726	-0.194567322344129	0.164056663889027	-1.18597634336719	0.235631641970962	0.999989041415091
ENSG00000089486	362.076463629657	0.0918918168923847	0.0638503333105851	1.43917521065079	0.150100887016484	0.969479718426416
ENSG00000089505	10.3021082364676	0.0424974484048011	0.16107894802589	0.263829935107167	0.791910966686915	0.999989041415091
ENSG00000089558	4.84055278810305	-0.598935263427545	0.297214494883315	-2.0151616887416	0.0438877102831675	0.807655441814944
ENSG00000089597	3788.11296886495	0.0147980309434113	0.0600765286103262	0.246319674017712	0.805434781375442	0.999989041415091
ENSG00000089639	155.753876341115	0.0368566009418834	0.151291343254723	0.243613416002457	0.807530236830948	0.999989041415091
ENSG00000089682	272.464419273806	0.024822673054292	0.0627467550191578	0.395600904727474	0.692399469565652	0.999989041415091
ENSG00000089685	22.6316033740696	-0.356450187571519	0.215737419721563	-1.65224089558299	0.0984854527035048	0.920252903038201
ENSG00000089692	132.209505865576	0.302901512660988	0.159569562189273	1.89824117146917	0.0576643195408872	0.850975087371517
ENSG00000089693	1144.20101833573	0.149356210242762	0.0548159300620944	2.72468623762426	0.00643626196320787	0.483767857667253
ENSG00000089723	46.2192920510736	0.178034469350383	0.100863807358791	1.76509765011232	0.0775473555510935	0.898863437629122
ENSG00000089737	605.820821494156	-0.0116478560661866	0.0398937236295243	-0.291972145151333	0.770307921429207	0.999989041415091
ENSG00000089775	538.3661391987	0.0149202673682639	0.0543186579168064	0.274680338956746	0.783561837590634	0.999989041415091
ENSG00000089818	344.497622837776	-0.0217424313495953	0.0572304901761793	-0.379909927080182	0.704012278123092	0.999989041415091
ENSG00000089820	285.466235150539	0.00696881064513951	0.163079221474647	0.0427326705519188	0.965914636013665	0.999989041415091
ENSG00000089847	303.58525493708	0.0756613305530787	0.179136012562171	0.422368062517967	0.672756385620631	0.999989041415091
ENSG00000089876	289.627185896624	0.0526879064951907	0.0536996139078306	0.981159875481108	0.326513907502011	0.999989041415091
ENSG00000089902	530.043425613601	0.111278149130365	0.0447237742578376	2.48812071380278	0.0128420135786853	0.581524332104278
ENSG00000089916	974.5414459079	-0.0300379470043073	0.0515697382880239	-0.582472356879946	0.560248556011564	0.999989041415091
ENSG00000090006	1243.34061344804	0.0225795936859191	0.132005646359342	0.171050211173949	0.864184284520113	0.999989041415091
ENSG00000090013	536.916625480154	-0.072375312507931	0.0896853150856391	-0.806991784985323	0.419671216112257	0.999989041415091
ENSG00000090020	93.7523013321065	0.091117905637222	0.0985084015365042	0.92497598393632	0.354978399967914	0.999989041415091
ENSG00000090054	299.224536365788	0.0441079162025958	0.047155893544279	0.935363809004676	0.349600841380219	0.999989041415091
ENSG00000090060	2281.92524461822	-0.058487266820052	0.0620171336292509	-0.943082393483371	0.345638760637429	0.999989041415091
ENSG00000090061	82.9305285675161	-0.0101206719270617	0.0754702165245931	-0.134101535587403	0.893322285389382	0.999989041415091
ENSG00000090097	239.105771099624	0.0410921562747497	0.127866438087788	0.321367802914298	0.74793167964609	0.999989041415091
ENSG00000090104	53.7346527093325	0.268342963742298	0.416291669842974	0.644603250993509	0.519184327573068	0.999989041415091
ENSG00000090238	151.012219834612	-0.0568021426927855	0.118967968331177	-0.477457449173734	0.633036413794187	0.999989041415091
ENSG00000090263	108.61304762945	0.0282534474323118	0.0898079012166772	0.314598682850247	0.753066379355686	0.999989041415091
ENSG00000090266	240.091912540578	0.0300288798058972	0.081592662631768	0.368034071169109	0.712847829293505	0.999989041415091
ENSG00000090273	272.241872124587	-0.112320439192976	0.0683622229760656	-1.64301911645413	0.100378978113332	0.921838129939326
ENSG00000090316	674.888041289287	0.0401625023554801	0.0818778110107493	0.490517538997316	0.623767721884319	0.999989041415091
ENSG00000090339	173.903827028975	0.194244587578054	0.108711876943243	1.78678349633744	0.0739724877648602	0.886482450125245
ENSG00000090372	478.341773924781	0.0718249576340153	0.0733616568244085	0.979053101348688	0.32755374266781	0.999989041415091
ENSG00000090376	177.048998725203	0.0205687880137512	0.126311419950775	0.162841871477394	0.870642939582754	0.999989041415091
ENSG00000090382	178.74868352346	-0.099601420974149	0.292939352183193	-0.340006968103971	0.733851280433975	0.999989041415091
ENSG00000090402	6.65075975707233	-4.51480030388622	1.54094293396544	-2.92989454987013	0.00339077048637128	0.403696140665932
ENSG00000090432	242.749723529342	0.0648367359413269	0.0749059544072891	0.865575192978486	0.38672316437693	0.999989041415091
ENSG00000090447	137.194462562651	0.107465687360845	0.0770595994437998	1.39457884723656	0.163142877468682	0.980879471346572
ENSG00000090470	331.950081637632	0.0230318078295876	0.0615441765891108	0.374232122453365	0.708231627182852	0.999989041415091
ENSG00000090487	771.391213095178	-0.0441755862543846	0.0809974663762917	-0.545394667644999	0.585482107071683	0.999989041415091
ENSG00000090512	1396.06341798222	-0.168656895037625	0.127350611655534	-1.32435088332218	0.185386538791565	0.986117988657164
ENSG00000090520	191.170882001174	-0.0246821095896163	0.123508349259846	-0.199841628015677	0.841604443497699	0.999989041415091
ENSG00000090530	105.26630071774	0.00383548654067004	0.0834194616687181	0.0459783180560649	0.963327531314544	0.999989041415091
ENSG00000090534	130.543247510659	-0.00453741590336815	0.0845604164884017	-0.053658864180151	0.957206957185641	0.999989041415091
ENSG00000090539	4687.84777510468	0.0701523572299456	0.226264662681644	0.310045574057008	0.756526299685653	0.999989041415091
ENSG00000090554	10.0192318821486	0.0422467817550842	0.188543182935839	0.224069526658308	0.822703203833053	0.999989041415091
ENSG00000090565	962.773840201428	-0.0480196231436391	0.118587700731307	-0.40492920300766	0.685529551692024	0.999989041415091
ENSG00000090581	389.28318048127	0.0329988404721398	0.0530862198207024	0.621608405789537	0.53419939242711	0.999989041415091
ENSG00000090612	300.874874624283	-0.00185902468271119	0.0650944076511138	-0.0285589000621219	0.977216391701741	0.999989041415091
ENSG00000090615	1417.05770842869	0.065629470370602	0.0791935044179756	0.828722896567578	0.407261226472072	0.999989041415091
ENSG00000090621	1140.85238316861	0.0246943362714499	0.0507935864911282	0.486170360814414	0.626846383869003	0.999989041415091
ENSG00000090659	79.2943536190015	-0.0463802515162498	0.200898299331368	-0.230864331209438	0.817420201790296	0.999989041415091
ENSG00000090661	617.308073372075	0.0751249822627813	0.0679255756543415	1.1059896296658	0.26873100799588	0.999989041415091
ENSG00000090674	253.229534948925	0.0399628979841646	0.108529128766987	0.368222784409936	0.712707122535401	0.999989041415091
ENSG00000090686	970.388220478849	0.00842352367763021	0.0611031729168048	0.137857385722003	0.890353130023193	0.999989041415091
ENSG00000090776	178.140129823686	-0.0905185919187634	0.0808857649490449	-1.11909174594302	0.263101000791025	0.999989041415091
ENSG00000090857	828.656797517748	0.0518657887870485	0.10259028922353	0.505562360527519	0.61316391043241	0.999989041415091
ENSG00000090861	1203.51617512494	-0.107037599998122	0.0832012047456161	-1.28649098682386	0.198271762397525	0.986444993393643
ENSG00000090863	1940.00237842159	0.0878923592033461	0.048642566060749	1.8069021912532	0.0707775308330796	0.878884950161646
ENSG00000090889	4.91545750470475	0.0244935790746064	0.300511336697026	0.0815063396403599	0.935039283351673	0.999989041415091
ENSG00000090905	2662.76685857789	0.0150832392464977	0.0751239317967566	0.200778086100505	0.840872098759816	0.999989041415091
ENSG00000090924	151.236284170683	-0.187125133236644	0.134391889597566	-1.39238412226353	0.163806109919198	0.981875407078745
ENSG00000090932	0.195195404166508	0.268242180476764	1.59486417934683	0.168191237818521	0.866432833960715	NA
ENSG00000090971	42.9220148303744	0.0171769039183591	0.145068609999114	0.118405380174691	0.905746463006318	0.999989041415091
ENSG00000090975	1577.88793584574	0.0652395680432945	0.16420152550333	0.397314019119582	0.691135910643714	0.999989041415091
ENSG00000090989	375.416971696722	-0.0310691452988386	0.0604776837703668	-0.513729087522728	0.607441412427509	0.999989041415091
ENSG00000091009	216.685326335361	0.0612630963318059	0.105121642334194	0.58278290722517	0.56003945296075	0.999989041415091
ENSG00000091010	0.609356190414594	-0.208414819639133	0.884236890199866	-0.235700208789101	0.813665307867294	NA
ENSG00000091039	884.841353459308	0.0458154218601489	0.0773759478937522	0.59211451500484	0.553773907804358	0.999989041415091
ENSG00000091073	251.379286824818	0.108798410169135	0.0752023745668695	1.44674168596088	0.14796928454038	0.96772902630002
ENSG00000091106	64.1431635532116	-0.11212290126828	0.103369373857497	-1.08468202025534	0.278062513835968	0.999989041415091
ENSG00000091127	121.658167840495	0.00906578345868487	0.0865109053361818	0.104793533525689	0.91653964129637	0.999989041415091
ENSG00000091128	2.80669127424906	-0.119167303865133	0.313397488122129	-0.380243327983199	0.703764799254035	0.999989041415091
ENSG00000091129	29.7641421444297	-0.190407038663583	0.374536291526609	-0.508380744326496	0.611186354066866	0.999989041415091
ENSG00000091136	986.88823448416	-0.115992589885937	0.127080942948607	-0.91274574452005	0.361376279156907	0.999989041415091
ENSG00000091137	6.0748602276181	-0.25722904968625	0.263445995948004	-0.97640143954596	0.328865568413069	0.999989041415091
ENSG00000091138	10.471521570998	-0.240905494551584	0.400011147698753	-0.602246952209965	0.547009766219182	0.999989041415091
ENSG00000091140	769.204424389627	0.0471260729124975	0.107982927596363	0.436421515525616	0.662530931391312	0.999989041415091
ENSG00000091157	735.230297133957	0.0286971617768903	0.0491180515805544	0.584248781322819	0.559052946163943	0.999989041415091
ENSG00000091164	438.875060286207	0.043518962162462	0.073003242627379	0.596123687061274	0.551092601209251	0.999989041415091
ENSG00000091181	4.5643995661519	-0.362840478937758	0.266064101220878	-1.36373331566643	0.172651514563457	0.984754922647101
ENSG00000091262	7294.21567647759	0.111609528377079	0.0841155635567312	1.32685942598251	0.184555188211712	0.986062014330888
ENSG00000091317	1339.63131401504	0.0579362217569712	0.153710452152814	0.376917906007932	0.706234614100177	0.999989041415091
ENSG00000091409	277.616100279637	-0.133436843836085	0.142318924698119	-0.937590303742989	0.34845499625433	0.999989041415091
ENSG00000091428	776.947980926946	-0.20397436516562	0.114706131334345	-1.77823419544223	0.0753653988993033	0.890577180803328
ENSG00000091436	672.988038871215	-0.0117137805709234	0.0847245229671543	-0.138257262014501	0.890037101030312	0.999989041415091
ENSG00000091482	4.19379437783413	0.292087769839174	0.394112510336403	0.74112788145156	0.458615905704084	0.999989041415091
ENSG00000091483	1409.97213417266	-0.187542596783237	0.116932117843641	-1.60385871941544	0.108745197854503	0.933193483112864
ENSG00000091490	271.795372284066	-0.141610862213068	0.125722970834357	-1.12637222357435	0.26000799880225	0.999989041415091
ENSG00000091513	93212.7589390124	0.127812408649758	0.109871061573414	1.16329456382249	0.244710010527596	0.999989041415091
ENSG00000091527	1092.56531841037	-0.056196871009778	0.09919742818647	-0.5665154030419	0.57104346509718	0.999989041415091
ENSG00000091536	280.350705530426	0.0658704668296789	0.173355464528193	0.379973409023783	0.703965153939356	0.999989041415091
ENSG00000091542	920.993493782513	0.0490566621647113	0.0842196055183702	0.582485062269865	0.560240000341484	0.999989041415091
ENSG00000091583	26854.460493069	0.0975413267205728	0.153556418147155	0.635214912522233	0.525288258593187	0.999989041415091
ENSG00000091592	385.00962794665	-0.000795196942195761	0.156273464213214	-0.00508849628565745	0.995939984896835	0.999989041415091
ENSG00000091622	328.86329100015	0.0675158712879566	0.103292194335109	0.653639626135895	0.513344008262652	0.999989041415091
ENSG00000091640	109.525887282908	0.0384105666100702	0.0796575807817906	0.482195997331251	0.629666720000216	0.999989041415091
ENSG00000091651	9.63519111277141	-0.178203645093937	0.182643572896197	-0.975690752585186	0.329217736192511	0.999989041415091
ENSG00000091656	1146.11551804921	0.0936322760520236	0.0716703422440414	1.30642987211085	0.191406412806817	0.986444993393643
ENSG00000091664	0.0675804357418752	-0.394301220616903	2.97748704660948	-0.132427518388669	0.894646149824181	NA
ENSG00000091704	1.59785300207464	-0.69210784621169	0.530639650616803	-1.30428972921115	0.192134815873827	0.986444993393643
ENSG00000091732	241.97417839419	0.0600968599252613	0.0505977569480317	1.18773763008874	0.234936793454832	0.999989041415091
ENSG00000091831	1836.30272198306	0.00820398588236607	0.10083465616771	0.0813607760879461	0.935155041803924	0.999989041415091
ENSG00000091844	63.6503318727318	-0.0648480522634545	0.119746811885248	-0.541543037701894	0.588133341717119	0.999989041415091
ENSG00000091879	197.646819364954	-0.0737762813236586	0.0923785777296618	-0.798629759591652	0.424505126350633	0.999989041415091
ENSG00000091947	170.345138933019	0.006861103805804	0.0584124770670829	0.117459559161041	0.906495889264525	0.999989041415091
ENSG00000091972	13.6287617775528	-0.11968091810844	0.275636308474867	-0.434198668421627	0.664144179968515	0.999989041415091
ENSG00000091986	118.439389069213	-0.0351827689495112	0.263962858273926	-0.133286816105774	0.893966553792005	0.999989041415091
ENSG00000092009	9.08857967825713	-0.131817346539953	0.207705518258564	-0.634635746055913	0.525666008930829	0.999989041415091
ENSG00000092010	613.436210078436	0.0471634257060028	0.123856379930258	0.380791249773004	0.703358152659346	0.999989041415091
ENSG00000092020	161.925804225991	-0.0618604410995336	0.0833385196051735	-0.742279097260247	0.457918253657911	0.999989041415091
ENSG00000092036	143.839167891105	-0.122710441091898	0.0873256616018131	-1.40520482571815	0.159960379578892	0.976195684894199
ENSG00000092051	8.78904163829946	0.23738728000579	0.22289937669074	1.06499750483893	0.28687705888727	0.999989041415091
ENSG00000092054	2.68804358580166	-0.0565166287262504	0.573638372099048	-0.0985230965624661	0.921516932772739	0.999989041415091
ENSG00000092067	0.423188054868547	-1.01773407161827	0.90916971592217	-1.11941043987148	0.262965079182149	NA
ENSG00000092068	138.568600357579	0.211707225887572	0.135723371715399	1.55984354950675	0.118796857235676	0.946632699134038
ENSG00000092094	288.556769399712	0.0731928916812504	0.0719688378374469	1.0170081090731	0.309149571818228	0.999989041415091
ENSG00000092096	55.1785251533384	0.177957952053551	0.147387535018065	1.20741521344894	0.227272279521985	0.997687392873734
ENSG00000092098	277.631137404205	0.0796364049160466	0.0814408413102092	0.97784359339696	0.328151686584611	0.999989041415091
ENSG00000092108	504.116937422668	0.0526376367977134	0.0799014671388278	0.658781855735592	0.510035860278366	0.999989041415091
ENSG00000092140	233.401124242491	0.0268508018330273	0.086698945538745	0.309701596324812	0.756787888731959	0.999989041415091
ENSG00000092148	5937.78682039565	0.0476709034167961	0.0546866190134882	0.871710562414515	0.383366296593124	0.999989041415091
ENSG00000092199	2822.18426355219	-0.0196665427368177	0.0777558276999626	-0.252926929319114	0.800324679304862	0.999989041415091
ENSG00000092200	24.7160896992719	-0.0288620335720077	0.178344818776487	-0.161832756174316	0.871437557341758	0.999989041415091
ENSG00000092201	468.008529559821	-0.00455615742597305	0.0445694754505202	-0.102225960254596	0.91857732238918	0.999989041415091
ENSG00000092203	609.690468116143	0.0278893394952699	0.0346590684218448	0.804676546865638	0.421006356918699	0.999989041415091
ENSG00000092208	73.4269652589659	0.00887978231296292	0.0823428616604288	0.107839126961387	0.914123305026478	0.999989041415091
ENSG00000092295	51.9871833543553	0.208146451625397	0.165688612750026	1.25625079581918	0.209025055332909	0.986444993393643
ENSG00000092330	228.704774037859	0.0335058814266487	0.0454472071705094	0.737248414428217	0.460971296326158	0.999989041415091
ENSG00000092345	0.317129407406325	-0.146541780394047	0.943455509797535	-0.155324526564581	0.876565480855026	NA
ENSG00000092377	0.284229771709185	-1.17166105670948	1.84409110141609	-0.635359639125073	0.525193885108571	NA
ENSG00000092421	684.384705785571	0.0781742210281829	0.0590069699281525	1.32483028908905	0.185227446275456	0.986117988657164
ENSG00000092439	3103.25781533144	0.0115837353779762	0.0824290728369945	0.140529730340208	0.888241464141233	0.999989041415091
ENSG00000092445	77.1506918476563	0.160810209155914	0.132422728783194	1.21437015105766	0.224606408350698	0.996580421473365
ENSG00000092470	21.6372063672841	0.101583612441854	0.144621436749284	0.702410477486536	0.482423213059703	0.999989041415091
ENSG00000092529	391.984597618581	-0.143508509056731	0.178168929733968	-0.805463159435318	0.420552457447843	0.999989041415091
ENSG00000092531	264.222246664449	-0.0650865685416831	0.0805230990457537	-0.808296865284587	0.418919706654276	0.999989041415091
ENSG00000092607	127.728284724942	0.436491064314015	0.23495096496646	1.85779643159297	0.0631979280753231	0.86382152486244
ENSG00000092621	1740.99140837353	0.00240610586926478	0.0861753147771811	0.0279210569231585	0.97772511399337	0.999989041415091
ENSG00000092758	31.3818287257087	-0.0939675203423952	0.191813237859086	-0.489890694673677	0.624211248059234	0.999989041415091
ENSG00000092820	455.355952779197	0.0023309082688001	0.095665669500728	0.0243651487619847	0.980561347326802	0.999989041415091
ENSG00000092841	967.643113729995	0.0323813549544877	0.0660791626408986	0.490038821019287	0.624106428382346	0.999989041415091
ENSG00000092847	971.709597380409	0.0831595685474801	0.0485640802153954	1.71236782779873	0.0868289040816844	0.907917652076842
ENSG00000092850	2.23264365057049	-0.374291858213229	0.426582353186408	-0.87741992939326	0.380258592254065	0.999989041415091
ENSG00000092853	4.49985556226924	-0.301541200102046	0.366487696361905	-0.822786694056642	0.410629304657366	0.999989041415091
ENSG00000092871	404.191427797829	0.0441806244037034	0.0542393267271571	0.814549646346967	0.415330143268285	0.999989041415091
ENSG00000092929	495.151227540905	0.0710695124665839	0.164725333404027	0.431442517055159	0.666146640783154	0.999989041415091
ENSG00000092931	378.898276175664	0.0266170485912925	0.0476214045421078	0.558930355944398	0.576209251317503	0.999989041415091
ENSG00000092964	706.510057146866	0.101504358607057	0.0905067201313502	1.12151184420058	0.262070052762228	0.999989041415091
ENSG00000092969	15.2758973753142	0.0422543226886071	0.191703956094096	0.22041445335571	0.825548390038685	0.999989041415091
ENSG00000092978	204.457335481876	0.0641683408263357	0.0709957048438366	0.903834125845802	0.366083363398899	0.999989041415091
ENSG00000093000	629.181205091404	0.017266406293057	0.0587769330414314	0.293761606800513	0.768940074605684	0.999989041415091
ENSG00000093009	6.10575963729801	-0.223660997765314	0.329043021954055	-0.679731776219051	0.496674311887834	0.999989041415091
ENSG00000093010	829.500722653365	0.174503060145448	0.125673978339358	1.38853772635602	0.164973365123732	0.98239771599799
ENSG00000093072	244.08039659472	0.0291162202824737	0.135727662930651	0.214519425545184	0.830142020146263	0.999989041415091
ENSG00000093100	60.6096269248648	-0.036240423768266	0.143302471343104	-0.252894618136045	0.800349648431143	0.999989041415091
ENSG00000093134	206.646043539827	-0.171792931492684	0.181740938594515	-0.945262706472387	0.344524772867162	0.999989041415091
[truncated: 52,312 more rows]
