# Supplementary material for: A systems biology approach to study non-alcoholic fatty liver (NAFL) in women with obesity
Source: iScience. 2022 Aug 5;25(8):104828. doi: 10.1016/j.isci.2022.104828 (PMC9382345; doi:10.1016/j.isci.2022.104828)
Supplement: Table S5. Differentially significant genes in subcutaneous adipose tissue between individuals with and without NAFL — GeneName: Official Gene Symbol, GeneStableID: Ensemble Gene ID Identifier, pvalue: Wald test p value, as calculated by DESeq2, padj: Wald test adjusted p value, as calculated by DESeq2, log2FoldChange: Fold change ratio, in log2 scale, between individuals without and with NAFL as related to Figure 3 [file mmc6.xlsx]

## Sheet: Transcriptomics_SubcutaneousAdi
Table 5: Transcriptomics_SubcutaneousAdipose_Tissue_StatsSummary	baseMean:"mean of normalized counts for all samples”	log2FoldChange:"log2 fold change (MLE): NAFL vs non_NAFL”	lfcSE:"standard error: NAFL vs non_NAFL"	stat:”LRT statistic: NAFL vs non_NAFL”	pvalue:"LRT test p-value: NAFL vs non_NAFL”	padj:"BH adjusted p-values”
ENSGeneID	baseMean	log2FoldChange	lfcSE	stat	pvalue	padj
ENSG00000000003	621.972965715949	0.0476500237606946	0.0873556934048645	0.545471301336396	0.58542941331959	0.999986396614422
ENSG00000000005	599.95482452353	0.398855126979565	0.246773468589378	1.61628042617193	0.106033696852272	0.999986396614422
ENSG00000000419	145.039944193064	-0.148159547288575	0.107133914242832	-1.38293787112785	0.166683916860644	0.999986396614422
ENSG00000000457	388.703943811532	-0.0300445797152625	0.0552429890019267	-0.543862311907391	0.586536225423079	0.999986396614422
ENSG00000000460	143.206888354924	-0.0762180252090841	0.102501415406039	-0.743580221864857	0.457130472268964	0.999986396614422
ENSG00000000938	435.656717600203	0.240806968852222	0.15702503244919	1.53355783530974	0.125138468107973	0.999986396614422
ENSG00000000971	3430.63523441367	0.085753576154646	0.113608693027734	0.754815268702301	0.450359831140941	0.999986396614422
ENSG00000001036	456.353725437215	0.0364318042855497	0.0753321089543725	0.483615881610534	0.62865850152789	0.999986396614422
ENSG00000001084	1120.45389646839	-0.115815737602383	0.0842074573465751	-1.37536200773426	0.169019241354641	0.999986396614422
ENSG00000001167	488.555225320539	-0.0162776480571311	0.0761001750311505	-0.213897642817091	0.830626878456249	0.999986396614422
ENSG00000001460	139.867315273649	-0.0400440029805324	0.0789053075666527	-0.50749441597077	0.611807953456428	0.999986396614422
ENSG00000001461	488.982734718379	0.086794269105477	0.0851648281777042	1.01913279181839	0.308139928187149	0.999986396614422
ENSG00000001497	581.684216098496	0.0184620943916109	0.0676838140196747	0.272769711030827	0.785030244028714	0.999986396614422
ENSG00000001561	605.473304827733	0.0265998033494888	0.0932440913333247	0.285270658645823	0.775436790308238	0.999986396614422
ENSG00000001617	972.985632231536	-0.0219269844127028	0.164366593402785	-0.133402925489672	0.893874731882852	0.999986396614422
ENSG00000001626	22.4987499939241	0.337063426792544	0.245505054095541	1.37293885062493	0.169771357471853	0.999986396614422
ENSG00000001629	1318.02057827643	0.0161547930882042	0.0602687428694116	0.268045960792776	0.788663941121408	0.999986396614422
ENSG00000001630	50.9393644176611	-0.0865502726706332	0.183846200145361	-0.470775423164586	0.637801116976669	0.999986396614422
ENSG00000001631	710.971643010615	-0.101068664197971	0.0736850563162383	-1.37163041260645	0.170178521249974	0.999986396614422
ENSG00000002016	415.195145361686	-0.0338192532931119	0.136306248988465	-0.248112273238286	0.804047539799142	0.999986396614422
ENSG00000002079	39.0213455242235	-0.0492344612596794	0.212090277283724	-0.23213917153692	0.816429921257721	0.999986396614422
ENSG00000002330	268.199996193952	-0.256987651251856	0.178435757603834	-1.44022506869069	0.14980373296849	0.999986396614422
ENSG00000002549	888.054104774106	0.14711956449424	0.0750706104779271	1.95974914227582	0.0500251182301276	0.972177150205225
ENSG00000002586	3123.47942382201	-0.0143220865608796	0.103821512091783	-0.137949123185744	0.890280626813258	0.999986396614422
ENSG00000002587	77.0647341911479	0.108420048344989	0.16626256125578	0.652101396286052	0.514335763385372	0.999986396614422
ENSG00000002726	25.244202007795	0.219763968782479	0.196565540839615	1.11801879334381	0.263558966943959	0.999986396614422
ENSG00000002745	8.47772412373351	0.0768901124504449	0.287668379745742	0.267287327576304	0.789247943072497	0.999986396614422
ENSG00000002746	27.3701959179908	-0.0158571041264259	0.271842715554108	-0.0583319074565	0.953484252302024	0.999986396614422
ENSG00000002822	493.955156616391	0.0555345188377407	0.0640547426918715	0.866985277029113	0.385950076677205	0.999986396614422
ENSG00000002834	5059.2274214167	0.0743878905547518	0.102811784333516	0.723534671020217	0.46935146118509	0.999986396614422
ENSG00000002919	485.14963015694	0.0870244711662804	0.078720749708986	1.10548326188447	0.26895024324536	0.999986396614422
ENSG00000002933	380.154936056348	0.115261597979127	0.217157721133617	0.530773657862282	0.595575636385071	0.999986396614422
ENSG00000003056	664.639450089416	0.116173985062125	0.0720684840567401	1.61199429379784	0.106963181442611	0.999986396614422
ENSG00000003096	68.3191622082879	0.28690612711298	0.144604052948558	1.9840808142151	0.0472468315686764	0.969669187769073
ENSG00000003137	1827.64895465296	0.122590270571435	0.195172897957649	0.628111135584188	0.529931138769824	0.999986396614422
ENSG00000003147	388.435092413768	0.0208382352985299	0.0826923393952523	0.25199716746345	0.801043253205921	0.999986396614422
ENSG00000003249	69.3159026349115	0.351384947222852	0.182604828941953	1.92429164802948	0.0543180368819707	0.987808795158126
ENSG00000003393	848.890988966769	-0.0819422564018245	0.0384977469362884	-2.128494858087	0.0332960758267902	0.930008112805603
ENSG00000003400	883.503105618453	0.0885250208459336	0.0667376911160835	1.32646214403722	0.184686666331901	0.999986396614422
ENSG00000003402	7625.23527037944	-0.0541526079362054	0.0621130444685696	-0.871839537081582	0.383295922247763	0.999986396614422
ENSG00000003436	1046.52817429539	0.0129079846559566	0.09259380806938	0.139404404301902	0.889130592215016	0.999986396614422
ENSG00000003509	184.859792393808	-0.0284205752268557	0.119299091049798	-0.23822960407127	0.81170301726096	0.999986396614422
ENSG00000003756	2484.91183602689	0.010011880790045	0.114995456657636	0.0870632725939104	0.930621218717707	0.999986396614422
ENSG00000003987	70.4368517276692	-0.115698191561418	0.152874575768978	-0.756817744084924	0.449159060697935	0.999986396614422
ENSG00000003989	911.424333434426	0.0588048189378514	0.106919341909218	0.549992338970631	0.582324628193653	0.999986396614422
ENSG00000004059	697.566048329947	-0.072107886081616	0.160728581320849	-0.448631385215011	0.653697589279857	0.999986396614422
ENSG00000004139	332.051063566395	-0.00646364519512881	0.0711609898487743	-0.0908312996891251	0.927626639286236	0.999986396614422
ENSG00000004142	1027.00764846971	-0.0436515377970282	0.11043281045794	-0.395276889323155	0.692638553275706	0.999986396614422
ENSG00000004399	9614.62509391915	0.0422831415142885	0.057494048806739	0.735435099664305	0.462074552014022	0.999986396614422
ENSG00000004455	1374.94692626796	-0.00741338583755134	0.0705342025803925	-0.105103418856998	0.916293746476716	0.999986396614422
ENSG00000004468	109.16896072511	0.0664547501191179	0.164888927663204	0.403027365517568	0.686928093059407	0.999986396614422
ENSG00000004478	617.18867812658	-0.0577844905701238	0.0729013526708149	-0.792639484085418	0.427987897479788	0.999986396614422
ENSG00000004487	764.757186226876	-0.0386824433804394	0.0631454024172063	-0.612593188097237	0.540145363489837	0.999986396614422
ENSG00000004534	1490.59679131209	-0.0637808239309891	0.103405480526558	-0.616803128869056	0.537364587966486	0.999986396614422
ENSG00000004660	258.050856958007	-0.0397780724308536	0.128888402209019	-0.308624141110427	0.757607454804733	0.999986396614422
ENSG00000004700	474.518908606822	-0.0194955687563257	0.0798162743561587	-0.244255559578388	0.807032899499465	0.999986396614422
ENSG00000004766	542.393968524414	-0.0692315743329447	0.0504913065882295	-1.37115830448887	0.170325612837067	0.999986396614422
ENSG00000004776	3679.52863699829	-0.111730723289719	0.155959594013239	-0.716408144023731	0.473739367679497	0.999986396614422
ENSG00000004777	209.334549233114	-0.0601496154840835	0.16892461214449	-0.356073722594281	0.721785355581119	0.999986396614422
ENSG00000004779	326.552836764789	-0.183540919814332	0.110018965970163	-1.66826617752533	0.0952628989533198	0.999986396614422
ENSG00000004799	6438.04066430349	-0.028037445866705	0.174111083252017	-0.161031942039682	0.872068242826035	0.999986396614422
ENSG00000004809	6.31679835407453	1.22245151831447	0.394761609734658	3.09668287941208	0.00195699106665597	0.493565580045391
ENSG00000004838	62.012876526066	-0.131116320746728	0.184709387824093	-0.709851958751531	0.477795944427838	0.999986396614422
ENSG00000004846	52.4946114193859	-0.0888338332980403	0.267441231252474	-0.332162071203515	0.739766882121539	0.999986396614422
ENSG00000004848	0.192929582572942	0.222032594681093	1.05739931158931	0.209979893354923	0.833683365978098	NA
ENSG00000004864	389.734218789776	0.0898523361556136	0.0764467949828206	1.17535779198861	0.239851602342537	0.999986396614422
ENSG00000004866	293.167273063007	-0.054738999973769	0.0522598229740222	-1.04743944503944	0.294896947162654	0.999986396614422
ENSG00000004897	1291.51056273618	-0.0226651275432128	0.0626029990201954	-0.36204539555527	0.717318107462228	0.999986396614422
ENSG00000004939	240.021984648736	-0.281491777690556	0.376846046073949	-0.746967576343677	0.455083132924407	0.999986396614422
ENSG00000004948	10.7236490086873	0.245706090804446	0.207726409063959	1.18283511428146	0.236874501131022	0.999986396614422
ENSG00000004961	162.660393056498	0.0707520687592943	0.117779608194066	0.600715776220919	0.54802930946595	0.999986396614422
ENSG00000004975	534.260083749566	-0.0685504618878253	0.0746804849523883	-0.91791666767468	0.358662494831785	0.999986396614422
ENSG00000005001	2.68272292398253	1.23091938606617	0.543189529644859	2.26609556865161	0.0234455325123006	0.866881476046708
ENSG00000005007	2280.65492008095	-0.0361953883959903	0.0417917415923268	-0.866089495601112	0.386441085236168	0.999986396614422
ENSG00000005020	837.441217829446	0.0248649758641441	0.0808555091816608	0.307523582694645	0.758444875720387	0.999986396614422
ENSG00000005022	940.125918404643	-0.0466416263105633	0.16303260871857	-0.286087713845498	0.77481094140113	0.999986396614422
ENSG00000005059	272.728873782528	0.0425150749550025	0.107183446103958	0.396657100516874	0.691620339210404	0.999986396614422
ENSG00000005073	18.9764344388548	0.00346936988489896	0.224948467904829	0.0154229540534892	0.98769475091718	0.999986396614422
ENSG00000005075	133.320972382665	-0.140579777271031	0.105365048045362	-1.33421642071011	0.182132939505432	0.999986396614422
ENSG00000005100	353.375807812036	0.0234617853593032	0.0455631268649634	0.514929219604208	0.606602481595789	0.999986396614422
ENSG00000005102	883.080339814092	0.119110492970764	0.0963394712270249	1.23636232847987	0.216323912441201	0.999986396614422
ENSG00000005108	586.632837673619	-0.00217611864657012	0.113120211547694	-0.0192372222151707	0.984651864056902	0.999986396614422
ENSG00000005156	466.537756011132	0.0687230750940536	0.0513359253704027	1.33869360682987	0.18067043840459	0.999986396614422
ENSG00000005175	219.678293912927	0.0617985771872936	0.0930881915252958	0.663871283507537	0.506772697095294	0.999986396614422
ENSG00000005187	36.0070947944617	0.123430934036271	0.161946274493733	0.762172111844705	0.445957288396828	0.999986396614422
ENSG00000005189	144.94669498528	0.09486791678472	0.114938263384185	0.825381504744163	0.409155031907798	0.999986396614422
ENSG00000005194	357.744749760144	-0.0205013700761742	0.0705887051242416	-0.290434142970752	0.771484126495627	0.999986396614422
ENSG00000005206	890.222524548834	0.0113881904659687	0.102860030420322	0.110715410246648	0.911842025501326	0.999986396614422
ENSG00000005238	472.182875307738	0.0506743374138707	0.0540371756090213	0.937768061390144	0.348363617901341	0.999986396614422
ENSG00000005243	481.872298502866	-0.196022066259379	0.120530180676158	-1.6263318046959	0.103879089433117	0.999986396614422
ENSG00000005249	4956.56176366622	-0.244425396254446	0.104766984552012	-2.33303838322366	0.0196461308791877	0.827008557009615
ENSG00000005302	414.064126170587	0.0481702902426626	0.0652314022765122	0.738452471686436	0.460239538834828	0.999986396614422
ENSG00000005339	2745.2827347702	-0.086132322094553	0.0615029337282093	-1.40045875657224	0.161375985660899	0.999986396614422
ENSG00000005379	235.625530953551	-0.0197349460898046	0.144193185582904	-0.136864623733956	0.891137801814249	0.999986396614422
ENSG00000005381	4.18730086621806	1.2268679306741	0.42654974713174	2.87625989447646	0.00402418223441421	0.566990742936884
ENSG00000005421	6.25621025269409	0.0190139495306937	0.243000197676749	0.0782466422351927	0.937631860583377	0.999986396614422
ENSG00000005436	498.631539255351	-0.051386129024285	0.0798879132851613	-0.643227828981605	0.520076278280792	0.999986396614422
ENSG00000005448	78.449710255004	0.0372605655220483	0.115813599083652	0.321728759116923	0.747658188671244	0.999986396614422
ENSG00000005469	230.848591089045	0.0446230369620227	0.0624696435528916	0.7143155367013	0.475032087113835	0.999986396614422
ENSG00000005471	73.8374331243311	-0.0164465150205694	0.154797507021027	-0.106245348113619	0.915387691941754	0.999986396614422
ENSG00000005483	2065.39020331266	-0.0611379303279506	0.0443687405025164	-1.37795054886634	0.168218556548228	0.999986396614422
ENSG00000005486	671.270599956459	0.110603777631462	0.0802402109436502	1.37840836072995	0.168077243494008	0.999986396614422
ENSG00000005513	28.1865712000429	0.22256499054221	0.203779179756234	1.09218709589688	0.274750873186597	0.999986396614422
ENSG00000005700	1288.67973400846	0.0299392019155381	0.0611999444766745	0.489203089505237	0.624697922472082	0.999986396614422
ENSG00000005801	266.421194539901	-0.0186089615768914	0.116659833949881	-0.159514727107242	0.873263356321199	0.999986396614422
ENSG00000005810	6588.76120808092	-0.0963072195017059	0.0557014119933018	-1.72899063157119	0.083810771802538	0.999986396614422
ENSG00000005812	1327.16474684124	-0.0326796572673313	0.0656986676752887	-0.497417351427099	0.618894772112272	0.999986396614422
ENSG00000005844	297.574558500098	0.403637110629004	0.16057670462358	2.51367165352658	0.0119481616933025	0.766618816871741
ENSG00000005882	490.759758674801	-0.176324807867287	0.0909726893214091	-1.93821694381625	0.0525967604075336	0.979760394954714
ENSG00000005884	900.791917546836	0.365524371782854	0.145808096092902	2.50688666526418	0.0121799758332712	0.774475515966811
ENSG00000005889	2020.53331688928	-0.0127440992892213	0.0525615896656658	-0.242460309330142	0.808423507977276	0.999986396614422
ENSG00000005893	1557.56346930737	0.0466545910863856	0.0704706297714818	0.662043055918111	0.507943628415116	0.999986396614422
ENSG00000005961	89.0424779499397	-0.0421517793328207	0.189319878175771	-0.222648460050695	0.823809117309777	0.999986396614422
ENSG00000005981	3.15170672690541	0.20514147506014	0.39479390582936	0.519616620295064	0.603330811637727	0.999986396614422
ENSG00000006007	881.98689178949	0.0237192635342024	0.105909216692804	0.22395844549584	0.822789637619085	0.999986396614422
ENSG00000006015	460.272872915654	-0.0472088642720047	0.103697168407799	-0.455257023859623	0.648924340417668	0.999986396614422
ENSG00000006016	55.5951669880374	0.0731795926001926	0.245834060963548	0.297678817627487	0.765948311985551	0.999986396614422
ENSG00000006025	230.744849536097	0.178085165302602	0.0828348256234202	2.14988278133408	0.0315644879568485	0.92085777402512
ENSG00000006042	352.53232619623	0.0737984484635167	0.169712893687076	0.434842909458543	0.663676456420354	0.999986396614422
ENSG00000006047	198.357999448097	-0.18981569082147	0.113064069787401	-1.67883299423405	0.0931845963412839	0.999986396614422
ENSG00000006059	0.0542420888834554	0.296509169803879	2.97748704660948	0.0995836976491699	0.920674836873347	NA
ENSG00000006062	438.398643389001	0.0838247963640553	0.065884584750024	1.272297559165	0.203267415508758	0.999986396614422
ENSG00000006071	12.8179819247746	0.445805124914191	0.331455348136401	1.34499300560609	0.178627493314713	0.999986396614422
ENSG00000006116	0.0534296239921592	0.296509169803879	2.97748704660948	0.0995836976491699	0.920674836873347	NA
ENSG00000006118	193.313383215616	0.209567259362416	0.110243404425624	1.9009505417061	0.0573084910890051	0.995723659429054
ENSG00000006125	3202.8966226954	0.0342506770615658	0.0844891940429291	0.405385297487428	0.685194316476303	0.999986396614422
ENSG00000006128	1.03602461499962	0.458180027705801	0.61601747124753	0.743777650945379	0.457011003032798	0.999986396614422
ENSG00000006194	421.642041390456	-0.0695670360989384	0.0723966549342282	-0.96091506109142	0.33659487733048	0.999986396614422
ENSG00000006210	544.317481154176	0.192091459737232	0.134492232133447	1.42827177964177	0.153213647217381	0.999986396614422
ENSG00000006282	849.021743065864	0.04086772040221	0.132627658496328	0.30813874621289	0.757976759435998	0.999986396614422
ENSG00000006283	18.5617882514168	0.169927408376328	0.270464012543598	0.628281029990769	0.529819856427789	0.999986396614422
ENSG00000006327	64.7033041650783	0.288742944753766	0.24602420815128	1.17363631377372	0.240540729397274	0.999986396614422
ENSG00000006377	1.01237769195722	-0.457618852043592	0.584895584289093	-0.782394096204029	0.433983002344215	0.999986396614422
ENSG00000006432	28.3014890040742	0.0955756161688216	0.200089572679496	0.477664152553892	0.632889262494617	0.999986396614422
ENSG00000006451	754.828907550365	-0.0839319633997366	0.0860817996633577	-0.975025658478	0.329547532553845	0.999986396614422
ENSG00000006453	264.337182412753	0.0426186702069735	0.152090316474619	0.280219485335122	0.779309118152813	0.999986396614422
ENSG00000006459	1516.30821761674	-0.0520569727404625	0.0549099366749261	-0.948042847848223	0.343107641513709	0.999986396614422
ENSG00000006468	110.577826302889	0.00271471316346035	0.145447029915457	0.018664617387088	0.985108654569797	0.999986396614422
ENSG00000006530	369.060417949993	0.0272493272932073	0.0772031194780131	0.352956298624277	0.724121203260482	0.999986396614422
ENSG00000006534	294.1469531924	0.131497966347494	0.126408164659314	1.04026481756062	0.2982168849518	0.999986396614422
ENSG00000006555	10.5508455785794	0.291633678202683	0.291926443256595	0.998997127322056	0.317796082882768	0.999986396614422
ENSG00000006576	455.497679750042	0.111348344025466	0.0822936839934116	1.35306063141347	0.176036261332489	0.999986396614422
ENSG00000006606	2.6188854297284	0.111260079768446	0.427873200342347	0.260030494266586	0.794840251426775	0.999986396614422
ENSG00000006607	1038.26500215976	9.7338581516861e-05	0.0436151959695826	0.00223175843540278	0.99821931587914	0.999986396614422
ENSG00000006611	0.949672234400757	-0.16103693705778	0.792883692754689	-0.203102849168577	0.83905464482862	0.999986396614422
ENSG00000006625	68.3947191727946	-0.154941791248349	0.130241775980225	-1.18964740830833	0.234185004111305	0.999986396614422
ENSG00000006634	46.8829501283437	-0.0281616450454155	0.109494744370885	-0.257196317569592	0.797027226571211	0.999986396614422
ENSG00000006638	98.5441316485037	0.155797244268856	0.149337197846734	1.04325811998128	0.296828761963151	0.999986396614422
ENSG00000006652	845.210947436387	-0.130928217307408	0.0884944457911546	-1.47950773787991	0.139004664818991	0.999986396614422
ENSG00000006659	0.0844590894124077	-0.315059978247295	2.52871718964201	-0.124592809167362	0.90084592148963	NA
ENSG00000006695	200.175510594208	-0.0328666262088974	0.0656813244928793	-0.500395302053639	0.616796760671557	0.999986396614422
ENSG00000006704	332.623509228789	-0.0067367471378925	0.075901679351769	-0.0887562330033675	0.929275641358132	0.999986396614422
ENSG00000006712	355.731000163098	0.00907624151328362	0.0925952370693054	0.0980206088407146	0.921915928681749	0.999986396614422
ENSG00000006715	1294.16808702032	0.0308885201422865	0.0583764108850015	0.529126742703234	0.596717531080292	0.999986396614422
ENSG00000006740	158.269077456463	0.0556560917850727	0.083421368490491	0.667168290237492	0.504664643390524	0.999986396614422
ENSG00000006744	1101.0772639457	0.0357092974230789	0.0418147843725841	0.853987362577237	0.393111991543885	0.999986396614422
ENSG00000006747	284.229592585552	-0.046815958180317	0.246325306285479	-0.190057444305213	0.849264116732498	0.999986396614422
ENSG00000006756	644.213853491255	-9.78126982785784e-05	0.0728551642680327	-0.00134256369141833	0.998928789480528	0.999986396614422
ENSG00000006757	171.205188872569	-0.034219189550075	0.134969913317277	-0.253531981380437	0.799857150687411	0.999986396614422
ENSG00000006788	6.19302120095474	0.542003389646954	0.321719574738469	1.68470752855979	0.0920450132757728	0.999986396614422
ENSG00000006831	2667.84050361248	-0.0229346472318704	0.0794969974911962	-0.288497024487123	0.772966307853623	0.999986396614422
ENSG00000006837	32.9097951442099	-0.0691387090216021	0.182533645697453	-0.378772410737901	0.704856876531062	0.999986396614422
ENSG00000007001	34.5822945949831	-0.371834546979895	0.273279728351821	-1.36063713625035	0.173628389736328	0.999986396614422
ENSG00000007038	1.61995383823234	0.749787185290588	0.479404064694869	1.56399838989228	0.117817946541839	0.999986396614422
ENSG00000007047	550.802936064167	-0.0273938037468262	0.107848334307696	-0.254003030484185	0.799493216878301	0.999986396614422
ENSG00000007062	2.00139018784927	0.99755709235059	0.450939359380525	2.21217569857059	0.0269545272841764	0.890648530319681
ENSG00000007080	250.323593093994	-0.016667164546856	0.194340667089853	-0.085762618789149	0.931655122836745	0.999986396614422
ENSG00000007129	29.6112760813863	0.324728771433349	0.149493288722958	2.1721963186932	0.0298408582454233	0.909603533624341
ENSG00000007168	3335.85219183067	-0.0275886316458805	0.0511162879828996	-0.539722908970033	0.589388138676467	0.999986396614422
ENSG00000007171	23.2145297403966	-0.157589397334205	0.217680452490577	-0.723948317504651	0.46909746494213	0.999986396614422
ENSG00000007174	83.9295469954554	-0.140029397659459	0.136539179604989	-1.02556202596622	0.305098074673614	0.999986396614422
ENSG00000007202	3496.71005196999	0.00533849149259617	0.0453503786429623	0.117716580375777	0.906292228885734	0.999986396614422
ENSG00000007216	0.302335419979621	1.75292203431989	2.30781941358519	0.759557712358758	0.447519004447668	NA
ENSG00000007237	2871.59452872497	0.196400964093783	0.196084989214615	1.00161141798989	0.31653130422323	0.999986396614422
ENSG00000007255	176.103601985287	0.0393258949524374	0.123014974349164	0.319683804028729	0.749208038527029	0.999986396614422
ENSG00000007264	125.658488458717	0.337124734466151	0.270051753860273	1.24837083872665	0.211895283091005	0.999986396614422
ENSG00000007306	0.247571443481873	0.703094103452268	1.29261080184304	0.543933334341458	0.586487349151931	NA
ENSG00000007312	38.8859014985915	0.0499981849885426	0.147434288598488	0.339121824806331	0.734517957772772	0.999986396614422
ENSG00000007314	1494.8758419918	-0.194377567844632	0.147408872435741	-1.31862868654236	0.187293278498505	0.999986396614422
ENSG00000007341	318.135115703269	-0.0687203235411705	0.103258786683901	-0.665515504763188	0.505720829967792	0.999986396614422
ENSG00000007350	5.96174491313118	0.342639830803696	0.246604028098143	1.38943322802226	0.164701052044035	0.999986396614422
ENSG00000007372	31.9331300900123	-0.072862283043601	0.154920530021635	-0.470320383188888	0.638126136824207	0.999986396614422
ENSG00000007376	240.399556403007	0.0935435132529734	0.100557542556364	0.930248600700844	0.352242383599447	0.999986396614422
ENSG00000007384	634.978376007846	0.0245798154560633	0.0745756236211704	0.329595841945942	0.741705364848534	0.999986396614422
ENSG00000007392	1020.10856596433	0.0283363482199298	0.117058638443924	0.242069689145616	0.808726164377454	0.999986396614422
ENSG00000007402	48.9894444677558	0.0211895649736385	0.11049905594379	0.191762407313392	0.847928319027573	0.999986396614422
ENSG00000007516	253.388005318989	-0.15184194357561	0.127932057855108	-1.18689518578355	0.235268966511004	0.999986396614422
ENSG00000007520	458.00118567835	-0.138667319012592	0.207284660577078	-0.668970480625743	0.503514308593315	0.999986396614422
ENSG00000007541	581.099170716801	0.0215117351763432	0.0671085766649474	0.32055120590241	0.748550519697153	0.999986396614422
ENSG00000007545	441.008272081214	0.00517618115385599	0.0422712604886221	0.122451544950954	0.902541418645379	0.999986396614422
ENSG00000007866	350.557190761303	0.0409239386585872	0.0873711003919538	0.46839216256862	0.639504171712536	0.999986396614422
ENSG00000007908	86.3980480866044	1.66319752416237	0.476321595420623	3.49175334511898	0.000479861151206691	0.310572992220273
ENSG00000007923	398.168655164055	-0.015982710353268	0.0461696660045395	-0.346173402070887	0.729212402466967	0.999986396614422
ENSG00000007933	268.705861410869	0.0683974777438362	0.190035019821701	0.359920386295167	0.718906671234294	0.999986396614422
ENSG00000007944	888.968433628574	-0.0650016576282231	0.100815945612764	-0.644755720269643	0.519085501058485	0.999986396614422
ENSG00000007952	2.69931488477168	-0.453159497077768	0.376337452068376	-1.20413074645421	0.228539047802477	0.999986396614422
ENSG00000007968	47.2426722378755	-0.268641038977129	0.272790081548084	-0.984790346674598	0.324727063315613	0.999986396614422
ENSG00000008018	840.438898504439	-0.0833048895371132	0.0825646725216009	-1.00896529947864	0.312991276364953	0.999986396614422
ENSG00000008056	5.07143605441085	0.360959848361986	0.227353885426702	1.58765638724199	0.112364060068532	0.999986396614422
ENSG00000008083	572.39949847558	0.141162131515603	0.0612045649220246	2.30639874158807	0.0210883622469165	0.841769384666564
ENSG00000008086	420.360689314666	-0.0662223411505871	0.0553414184489583	-1.19661445272973	0.231456864577804	0.999986396614422
ENSG00000008118	4.33957801293531	-0.16374524966652	0.358251221844917	-0.45706822386611	0.647622009096945	0.999986396614422
ENSG00000008128	65.0967208425516	0.026869298618968	0.158450191278148	0.169575678023644	0.865343851614843	0.999986396614422
ENSG00000008130	1837.84146223728	-0.0014014398321928	0.0783041725338398	-0.0178973838410355	0.985720716073225	0.999986396614422
ENSG00000008196	0.450397878464058	0.0549665529261461	0.857341597618752	0.0641127796421107	0.948880426099427	NA
ENSG00000008197	0.0381700688471764	-0.260177334419918	2.97748704660948	-0.0873815168116974	0.930368260623719	NA
ENSG00000008226	251.294910440172	0.0748552105174423	0.186465386775771	0.401442926281313	0.688094050461564	0.999986396614422
ENSG00000008256	1603.21624654752	-0.0284485889792315	0.0878496307692111	-0.323832766627882	0.74606464758786	0.999986396614422
ENSG00000008277	682.676093172085	-0.024430400458589	0.100278846293783	-0.243624666233358	0.807521522907161	0.999986396614422
ENSG00000008282	1371.95524908666	0.0161762979670896	0.0614985659419529	0.263035368700434	0.792523318397147	0.999986396614422
ENSG00000008283	580.94987740175	0.139344097886518	0.0981579388705489	1.41959070748507	0.155726872300845	0.999986396614422
ENSG00000008294	3260.46067013161	-0.0201448922483809	0.0525502392092153	-0.383345395787433	0.701463684318148	0.999986396614422
ENSG00000008300	83.9710490237815	0.129497496469983	0.136379721487243	0.949536302448725	0.34234791763615	0.999986396614422
ENSG00000008311	456.929249292887	-0.149703285072048	0.11447640085956	-1.30772180072034	0.190967686179381	0.999986396614422
ENSG00000008323	1028.43366089889	-0.202501021915039	0.135447356392086	-1.49505333517806	0.134900523175972	0.999986396614422
ENSG00000008324	108.235067388164	-0.0375491144207043	0.146048003762832	-0.257101182168025	0.797100664978859	0.999986396614422
ENSG00000008382	157.935222099789	-0.00214800698870178	0.0824497759634335	-0.0260523083732141	0.979215616541386	0.999986396614422
ENSG00000008394	6633.45228671133	-0.0372597144151767	0.0985203339569262	-0.378193139615898	0.705287121463512	0.999986396614422
ENSG00000008405	254.080387087644	0.11125684626447	0.0695567403718173	1.59951207704306	0.109706867299968	0.999986396614422
ENSG00000008438	16.4489112882141	-0.149280554459284	0.205853996331695	-0.725176858936204	0.468343537553312	0.999986396614422
ENSG00000008441	7356.1602190631	-0.0115957984883405	0.14652550943593	-0.0791384280660761	0.936922518171277	0.999986396614422
ENSG00000008513	1548.56246413706	0.0816916199161687	0.0936792029408255	0.872035813197205	0.383188840406539	0.999986396614422
ENSG00000008516	110.907948536641	-0.0598189940029903	0.287846331951585	-0.207815724443735	0.835372854319376	0.999986396614422
ENSG00000008517	231.193062942901	0.120116931497479	0.120121102439368	0.999965277192733	0.317327311960315	0.999986396614422
ENSG00000008710	7984.89041060821	-0.0159888973952772	0.0898722181144843	-0.17790700764623	0.858796007338064	0.999986396614422
ENSG00000008735	47.7380525701072	0.278724503322313	0.211594352887904	1.31725870524519	0.187751922025757	0.999986396614422
ENSG00000008838	1031.18911150986	0.0123326215144632	0.0473972079608636	0.260197215090104	0.794711652336764	0.999986396614422
ENSG00000008853	414.20554890156	0.0614167705567544	0.0756675073882968	0.811666363497173	0.416983100159743	0.999986396614422
ENSG00000008869	1371.42298256721	-0.0490153986781629	0.0650887934183787	-0.753054344748734	0.451417257920248	0.999986396614422
ENSG00000008952	2517.75226474337	-0.0671128273760113	0.0957188455835916	-0.70114539061591	0.483212285832167	0.999986396614422
ENSG00000008988	7529.47313295876	-0.126202639272552	0.173961090752956	-0.725464750343361	0.46816696235093	0.999986396614422
ENSG00000009307	11622.1739771489	-0.109131897054762	0.126814457354774	-0.860563529830488	0.389478479572874	0.999986396614422
ENSG00000009335	2256.38625950901	0.0626874083877266	0.0491631721629142	1.27508876319039	0.202277826170739	0.999986396614422
ENSG00000009413	2768.80736749582	-0.0215334401839665	0.0670891794278051	-0.320967410357712	0.74823508805524	0.999986396614422
ENSG00000009694	558.433430969379	-0.0849869263675133	0.154272934378108	-0.550886820880835	0.581711262428854	0.999986396614422
ENSG00000009709	0.169944960016969	-0.33465944692767	1.63818417978573	-0.204286826266044	0.838129364018625	NA
ENSG00000009724	110.746491839209	-0.0681648737846168	0.174833818541902	-0.389883801389831	0.696622472560862	0.999986396614422
ENSG00000009765	1.39965480896204	1.61495091121169	0.935145113470776	1.72695220019685	0.0841762483973399	0.999986396614422
ENSG00000009780	377.843578722792	-0.0570408231923208	0.0951936106794839	-0.599208526550976	0.549033837561562	0.999986396614422
ENSG00000009790	117.25173352679	0.19460453895572	0.170533051430003	1.14115438223773	0.253805683921218	0.999986396614422
ENSG00000009830	458.784006017633	-0.0444683969093288	0.0671138085110009	-0.662581932033254	0.507598345051689	0.999986396614422
ENSG00000009844	321.246538330129	0.0247182212264316	0.090874552635257	0.272003773439668	0.785619117916783	0.999986396614422
ENSG00000009950	2895.85506680158	-0.216724962741989	0.143799838485594	-1.50712938918705	0.131777494976143	0.999986396614422
ENSG00000009954	1918.58860852795	-0.100538210251928	0.0961844310711775	-1.04526490547653	0.295900552823091	0.999986396614422
ENSG00000010017	658.068786753974	-0.0298063683139689	0.109982752796634	-0.271009476995753	0.786383743347556	0.999986396614422
ENSG00000010030	11.5746738156878	0.5612546453065	0.227602447068119	2.46594293047527	0.0136653104749834	0.797002312257407
ENSG00000010072	201.152332829444	-0.0318304003434533	0.0605548338594382	-0.525645903303757	0.59913425673206	0.999986396614422
ENSG00000010165	506.847710786065	0.00509490582200257	0.0785144229863753	0.0648913362438732	0.948260518732139	0.999986396614422
ENSG00000010219	75.7518135638723	0.0881363072777608	0.102806745027016	0.857300824518861	0.39127865296637	0.999986396614422
ENSG00000010244	3108.85230369838	-0.028484952431943	0.110790714376501	-0.257105955063547	0.797096980567869	0.999986396614422
ENSG00000010256	1205.14422812346	-0.00616569612599147	0.0990322776897325	-0.0622594599440453	0.950356212092247	0.999986396614422
ENSG00000010270	348.122292059304	0.0100484376678207	0.0426991090737248	0.235331319219588	0.813951588377222	0.999986396614422
ENSG00000010278	948.874405318066	0.26672234431658	0.139403247605376	1.91331514077506	0.0557077205744887	0.989255824015154
ENSG00000010282	3.07405962179576	-0.0324796753530484	0.376558737157359	-0.0862539416778305	0.931264551180435	0.999986396614422
ENSG00000010292	656.228375915921	0.056257965585526	0.0718930275896706	0.782523249773516	0.433907127134216	0.999986396614422
ENSG00000010295	968.661206890498	0.0752465725568534	0.0601792681554218	1.25037367291536	0.211163077178916	0.999986396614422
ENSG00000010310	163.063363191451	-0.02602366171437	0.22116731638633	-0.117665042645418	0.906333066241762	0.999986396614422
ENSG00000010318	158.59237887436	-0.0213942985594634	0.0641603693447836	-0.333450364733645	0.738794350711449	0.999986396614422
ENSG00000010319	7945.56954659481	0.190409644907783	0.0957258046750371	1.98911511430143	0.0466884984288703	0.969669187769073
ENSG00000010322	3381.82941720939	0.016288782363757	0.0533275999522744	0.305447505200585	0.760025345423743	0.999986396614422
ENSG00000010327	10168.9404309744	0.250643396421356	0.166011542799199	1.50979499494517	0.131095742574383	0.999986396614422
ENSG00000010361	213.177809727203	-0.0634485358461855	0.0826814763320638	-0.767385134626342	0.44285256421233	0.999986396614422
ENSG00000010379	6.97760355750328	-0.193300351993123	0.280411154193366	-0.689346158676081	0.490605456906405	0.999986396614422
ENSG00000010404	1536.54616354755	0.0309298628409043	0.111118906460245	0.278349237102779	0.780744283120112	0.999986396614422
ENSG00000010438	1.90318703330637	0.494603242011363	0.4108332621108	1.20390262334205	0.228627217735409	0.999986396614422
ENSG00000010539	171.517208712443	0.0476541844524975	0.0701866993025157	0.678963178580325	0.497161192889044	0.999986396614422
ENSG00000010610	920.178941566818	0.295186948053134	0.10619408528817	2.77969292971553	0.00544103220557051	0.629221268837464
ENSG00000010626	67.4728376284566	0.0872100320340556	0.124427199137011	0.700892028743858	0.483370399441562	0.999986396614422
ENSG00000010671	210.985086821874	0.190415981652441	0.128096840555993	1.48650021988019	0.137146858744073	0.999986396614422
ENSG00000010704	372.356814965744	0.0417995932552036	0.0638229567230137	0.654930379308661	0.512512579719969	0.999986396614422
ENSG00000010803	609.166953183321	-0.051356717436944	0.104198419902614	-0.492874244013901	0.622101447026066	0.999986396614422
ENSG00000010810	2059.98296629775	0.0747756151219685	0.0836931231444695	0.893449931279208	0.371616273587868	0.999986396614422
ENSG00000010818	1400.68622781977	0.0229825417192926	0.116047083346001	0.1980449749932	0.843009875600005	0.999986396614422
ENSG00000010932	154.531270430066	-0.0522899366685316	0.270145020363364	-0.193562467293301	0.846518489074441	0.999986396614422
ENSG00000011007	983.685112838136	-0.0780568072995497	0.0795478189827515	-0.981256410266571	0.326466312519225	0.999986396614422
ENSG00000011009	354.780244714829	0.103259916223029	0.0902031779350189	1.14474809631891	0.252313521622409	0.999986396614422
ENSG00000011021	784.784261951177	-0.0234970041196213	0.0941407931437448	-0.249594286758807	0.802901117287656	0.999986396614422
ENSG00000011028	2809.69214557146	-0.0442622072731105	0.134885647287715	-0.328146160567387	0.742801153457493	0.999986396614422
ENSG00000011052	0.204850248768065	-0.299375572291924	1.13688347863209	-0.263330040341633	0.79229620765901	NA
ENSG00000011083	6.08909366283712	0.786995603601284	0.327302126303638	2.40449279229915	0.0161949255757869	0.809648218576754
ENSG00000011105	1377.28482720529	0.134897328537334	0.060627494775402	2.22501901220014	0.0260799618590569	0.886495036954188
ENSG00000011114	1306.4297137066	0.00841020571569369	0.0430899466176944	0.195177909833848	0.845253671887252	0.999986396614422
ENSG00000011132	330.325769633981	0.0341238638316541	0.0673263904036178	0.506842318845307	0.612265460497085	0.999986396614422
ENSG00000011143	202.147365197153	-0.0688450882618431	0.0591338344766037	-1.16422499692763	0.244332842634111	0.999986396614422
ENSG00000011198	656.866676949528	-0.173798037279842	0.140293384129103	-1.23881848284383	0.215412727474213	0.999986396614422
ENSG00000011201	398.793254492535	-0.00855607849564441	0.113193013080656	-0.0755883977533823	0.939746567306942	0.999986396614422
ENSG00000011243	549.178022515928	-0.0489912532768321	0.0870822113656328	-0.562586233267919	0.573716668544112	0.999986396614422
ENSG00000011258	743.138876361122	-0.0228239714400395	0.0822489674260435	-0.277498577238216	0.781397298139761	0.999986396614422
ENSG00000011260	233.864172552224	0.0566840739810274	0.0685040685300153	0.827455583257673	0.407978887366999	0.999986396614422
ENSG00000011275	1198.98664416061	-0.00768115164329335	0.0294889755505188	-0.260475364094438	0.794497116218132	0.999986396614422
ENSG00000011295	779.875047569312	-0.0198319206647033	0.0613840650363913	-0.323079298396839	0.746635187758015	0.999986396614422
ENSG00000011304	2346.39198357234	0.0613401677055503	0.0621394994236506	0.987136495698965	0.323575728500619	0.999986396614422
ENSG00000011332	7.86647721281739	-0.299424885490347	0.329215144899078	-0.909511272885506	0.363080310088251	0.999986396614422
ENSG00000011347	240.739502265809	-0.0805375026834703	0.104571703520825	-0.770165350394542	0.441201814809992	0.999986396614422
ENSG00000011376	319.678768755569	0.0555032804270521	0.0580805624790347	0.955625738767373	0.339261352942558	0.999986396614422
ENSG00000011405	2151.41237909016	-0.0445639807707986	0.0573055150727263	-0.777656054818503	0.436771805597657	0.999986396614422
ENSG00000011422	161.504637012052	0.225238772205828	0.145284100890875	1.55033324930034	0.121061550828805	0.999986396614422
ENSG00000011426	26.0625221095222	0.309285105766253	0.235246299879391	1.31472888595834	0.188601034926675	0.999986396614422
ENSG00000011451	1179.7781396017	-0.038996245807576	0.0847908215292836	-0.459911168499625	0.645579983329402	0.999986396614422
ENSG00000011454	1454.72271616322	-0.0483148411888537	0.0497177580950525	-0.971782377968116	0.331158824412011	0.999986396614422
ENSG00000011465	20856.2393110988	-0.026840671551153	0.108693479177271	-0.246939114970991	0.804955344141761	0.999986396614422
ENSG00000011478	91.7415416821537	-0.0438651294866366	0.14059845942189	-0.31198869224457	0.755049117015168	0.999986396614422
ENSG00000011485	412.24036356763	-0.0104132409003016	0.0668222001133319	-0.1558350500678	0.876163042158841	0.999986396614422
ENSG00000011523	1936.21869611779	-0.000435797466907801	0.0484632957670037	-0.00899232006430141	0.992825263348737	0.999986396614422
ENSG00000011566	1288.35750136839	-0.00383727628784186	0.0848165745070826	-0.0452420568755866	0.963914372013179	0.999986396614422
ENSG00000011590	67.1260045633859	-0.0191542803942632	0.163867008001009	-0.11688918122033	0.906947871516019	0.999986396614422
ENSG00000011600	509.736178783964	0.351851754689127	0.201600787108467	1.74528958807994	0.0809344734084742	0.999986396614422
ENSG00000011638	781.692598166301	-0.363732456267967	0.193450813246874	-1.88023224179361	0.0600764332634175	0.999986396614422
ENSG00000011677	4.13678261726466	-0.176745863667877	0.456728363729343	-0.386982455446136	0.698769196540639	0.999986396614422
ENSG00000012048	186.717188535655	-0.035242731278323	0.0953040599382386	-0.369792549248814	0.711537067187534	0.999986396614422
ENSG00000012061	491.407536722693	-0.103749531560111	0.124638232368331	-0.832405350980193	0.405180182702652	0.999986396614422
ENSG00000012124	80.7970625355089	0.229861401120279	0.14744370797275	1.55897734993725	0.119001741150286	0.999986396614422
ENSG00000012171	1122.42447408465	-0.255819658928578	0.142649606483351	-1.79334289967659	0.0729181117707938	0.999986396614422
ENSG00000012174	418.263551066195	-0.0525941701249501	0.0707897585490186	-0.742962982258671	0.457504092401264	0.999986396614422
ENSG00000012211	181.226588668073	-0.0415748817061295	0.0681665306681928	-0.609901681933899	0.541926938292604	0.999986396614422
ENSG00000012223	173.905269595569	-0.265356386126852	0.176179440434369	-1.50617112571488	0.132023249694853	0.999986396614422
ENSG00000012232	984.364415945306	0.0409438137623029	0.0530784440310963	0.771383082335943	0.440479899726513	0.999986396614422
ENSG00000012504	0.306786904547922	1.77539932921221	1.92765841116464	0.921013452865625	0.357043403435716	NA
ENSG00000012660	4508.0228974731	-0.182127838934044	0.110702018574163	-1.64520793098303	0.0999269385465455	0.999986396614422
ENSG00000012779	262.814208975643	0.0887433366612367	0.14142513628936	0.627493379109535	0.530335874819885	0.999986396614422
ENSG00000012817	2.04656847010643	0.218894906783751	0.503644428924952	0.434621916201853	0.663836884332901	0.999986396614422
ENSG00000012822	2347.39123098038	-0.0528132285476222	0.0831612334774178	-0.635070288633507	0.525382573767025	0.999986396614422
ENSG00000012963	355.799720038715	-0.0182182627469838	0.106327269765928	-0.171341395176326	0.863955333059125	0.999986396614422
ENSG00000012983	739.763545881043	-0.0216039532714	0.0552185566948769	-0.391244439632453	0.69561656286553	0.999986396614422
ENSG00000013016	87.3738561466663	0.378896551759368	0.146475461902611	2.58675785580583	0.00968836498699426	0.727434296479617
ENSG00000013275	604.179729939632	0.0428617114073579	0.0835029998149867	0.51329546845412	0.607744653357594	0.999986396614422
ENSG00000013288	1572.27028655095	-0.0273739060855593	0.053926603897593	-0.507614129336654	0.611723979790829	0.999986396614422
ENSG00000013293	28.0235734699242	-0.273099517162795	0.244020407317348	-1.11916671300212	0.263069023297233	0.999986396614422
ENSG00000013297	294.363673146133	-0.130784692774202	0.177058854160024	-0.738650960973691	0.460118970768657	0.999986396614422
ENSG00000013306	993.978852388053	-0.187111032768611	0.130592361256422	-1.43278696371232	0.151918727952707	0.999986396614422
ENSG00000013364	2227.42762000076	0.150269839372085	0.0973055575625549	1.54430890831164	0.122513515506024	0.999986396614422
ENSG00000013374	796.765697612068	-0.121770510659351	0.0651167022549537	-1.87003497478386	0.0614789611876263	0.999986396614422
ENSG00000013375	725.034775816745	-0.140719757853547	0.102293572641649	-1.37564613513413	0.168931215933115	0.999986396614422
ENSG00000013392	134.582515825646	-0.17083888182003	0.0891161411935108	-1.9170363475351	0.0552333141387347	0.988980487931756
ENSG00000013441	2175.36166470348	-0.0574601895190941	0.127014631319592	-0.452390318517821	0.65098782029619	0.999986396614422
ENSG00000013503	199.01170473024	-0.051325749103752	0.0642626200301962	-0.798687465273508	0.424471656786292	0.999986396614422
ENSG00000013523	680.425806249526	0.101174818424978	0.0913140382895077	1.10798755941783	0.267867188690126	0.999986396614422
ENSG00000013561	1229.75221667466	-0.0349588294964283	0.0837321708009085	-0.417507741194846	0.676307063252679	0.999986396614422
ENSG00000013563	156.650440222201	0.0652996155784427	0.0969912921182862	0.673252352374132	0.500786760151199	0.999986396614422
ENSG00000013573	332.625414290902	0.0698276990179294	0.280401013554873	0.249027983646231	0.803339135321723	0.999986396614422
ENSG00000013583	643.229706153113	0.0114737984889986	0.129619787840109	0.0885188803360173	0.92946427890262	0.999986396614422
ENSG00000013588	162.107786451897	0.18686207360684	0.176205094401465	1.06048053968913	0.288926038632379	0.999986396614422
ENSG00000013619	213.630824507678	-0.0208386215032799	0.0775413882266698	-0.268741919378129	0.788128291031879	0.999986396614422
ENSG00000013725	92.9751277707666	0.41195574504579	0.167668351734961	2.45696782238894	0.0140115236151635	0.800472896692053
ENSG00000013810	256.557263840458	0.168766936214397	0.106494436473971	1.58474885451548	0.113023407063942	0.999986396614422
ENSG00000014123	654.782954589999	-0.0523213030155907	0.0708334934375966	-0.738652020060046	0.460118327496741	0.999986396614422
ENSG00000014138	356.267173143918	0.110201678126406	0.0732187513702142	1.50510184978704	0.132297893522641	0.999986396614422
ENSG00000014164	455.600943839769	0.011754191275423	0.0851229175481794	0.138084920183452	0.890173303552977	0.999986396614422
ENSG00000014216	1986.19571812667	0.0558426250926644	0.0927117882582409	0.602324970122672	0.54695784264511	0.999986396614422
ENSG00000014257	32.7009931748301	0.00964362361067467	0.269488022165341	0.0357849804721857	0.971453809243905	0.999986396614422
ENSG00000014641	3442.71541222109	-0.287606600724109	0.114448688425587	-2.51297419551565	0.0119718091366683	0.766618816871741
ENSG00000014824	735.666221145072	0.00778141128039982	0.0678988130943173	0.114603053069437	0.908759759657245	0.999986396614422
ENSG00000014914	243.416988756939	0.210765198998395	0.141549006065324	1.4889910205454	0.136489733299387	0.999986396614422
ENSG00000014919	881.270154786775	-0.00123627494569888	0.059177655037198	-0.0208909079773739	0.983332679425737	0.999986396614422
ENSG00000015133	645.61772139004	-0.0819874704332457	0.0927579277196108	-0.883886396007874	0.376757541633183	0.999986396614422
ENSG00000015153	408.295759796709	0.0677810608413502	0.107762810278775	0.628983790103517	0.529359668529159	0.999986396614422
ENSG00000015171	1459.64075990109	-0.0521973948861894	0.0913508678019447	-0.571394625383933	0.567732171514779	0.999986396614422
ENSG00000015285	108.443411904645	0.201220874876	0.158218050118747	1.2717946828758	0.203446078657225	0.999986396614422
ENSG00000015413	2.35786739435505	1.42498630613792	0.520864057607004	2.73581232055961	0.00622265048999484	0.635481603042115
ENSG00000015475	297.945564704844	-0.0525914697321562	0.0882311153857771	-0.59606488597824	0.551131880786531	0.999986396614422
ENSG00000015479	630.744691277226	-0.0583841710374255	0.220798751000481	-0.264422560240381	0.791454329423044	0.999986396614422
ENSG00000015520	28.467892509914	0.287140959532448	0.246702950831036	1.16391376173327	0.244458961995	0.999986396614422
ENSG00000015532	533.456220318378	0.0415440750609051	0.063564563088567	0.653572887821475	0.513387016312105	0.999986396614422
ENSG00000015568	9.08247168086017	-0.195213131479965	0.245104368498311	-0.796449009358681	0.425771101888948	0.999986396614422
ENSG00000015592	1.29701034401679	-0.0746981296205666	0.458429058963482	-0.16294370559637	0.870562758563312	0.999986396614422
ENSG00000015676	1814.07667917656	0.00897343359288851	0.0553496729141296	0.162122612843802	0.871209299285079	0.999986396614422
ENSG00000016082	0.313634070144536	-1.21362242767042	1.12220909998313	-1.08145837321107	0.27949326777843	NA
ENSG00000016391	31.807541964915	0.275654147185236	0.211306354862565	1.30452369671761	0.192055085353151	0.999986396614422
ENSG00000016402	22.9035789362664	-0.0496721079855179	0.321776561145903	-0.154368322567146	0.877319329173996	0.999986396614422
ENSG00000016490	1.36833559540167	0.439577510037641	0.502569918842679	0.874659412664217	0.381759250291868	0.999986396614422
ENSG00000016602	6.58364791369389	0.112840163569299	0.305009582713278	0.369956125855144	0.711415181142095	0.999986396614422
ENSG00000016864	490.509054983322	-0.0412461147613	0.0512915953279355	-0.804149578456095	0.421310594544043	0.999986396614422
ENSG00000017260	2009.35247247868	-0.0583045015173938	0.0512281269748547	-1.13813455537839	0.255064300924431	0.999986396614422
ENSG00000017427	425.550103097954	-0.190920329793034	0.147349882696406	-1.29569380239276	0.19508099742163	0.999986396614422
ENSG00000017483	42.8835475839538	0.0414683749639126	0.20468848878538	0.20259260894438	0.839453467417663	0.999986396614422
ENSG00000017797	1191.79895157188	-0.0140756439134457	0.137116191827301	-0.102654863192045	0.918236898266086	0.999986396614422
ENSG00000018189	1289.87366226128	0.00946045069959927	0.088838099889752	0.10649091675013	0.915192861813511	0.999986396614422
ENSG00000018236	135.633411119548	0.21830756185122	0.119574568235442	1.8257022799478	0.067895119579331	0.999986396614422
ENSG00000018280	242.250825553583	0.18217406023265	0.234721124091028	0.776129804840235	0.437672347150601	0.999986396614422
ENSG00000018408	1355.0938007625	0.0719966600709254	0.154252433912853	0.466745698882138	0.640681830011337	0.999986396614422
ENSG00000018510	1177.02606323193	-0.0314733243475763	0.0832875349745912	-0.377887571737811	0.705514115405434	0.999986396614422
ENSG00000018607	0.939690742374098	0.384264960716088	0.529657717056389	0.725496765820138	0.468147328269252	0.999986396614422
ENSG00000018610	366.637820097627	0.0108313123225424	0.106908030125706	0.10131430080422	0.919300964207588	0.999986396614422
ENSG00000018625	2694.61501194165	-0.160710350964388	0.147630050531365	-1.08860188278703	0.276329486156783	0.999986396614422
ENSG00000018699	327.68058695164	-0.0164866907904071	0.0483489337642569	-0.340993885631358	0.733108184749123	0.999986396614422
ENSG00000018869	98.077491112074	-0.0164051289927883	0.0785001684575525	-0.208982086473598	0.834462222788588	0.999986396614422
ENSG00000019102	115.186078033864	-0.0832997840119342	0.165836695154955	-0.502300072575012	0.615456458187992	0.999986396614422
ENSG00000019144	12534.7214194485	-0.157904280464154	0.0763423985744728	-2.0683693912252	0.0386053011839996	0.949905319832234
ENSG00000019169	182.852838898864	-0.00914399568755617	0.243345869914215	-0.037576128539924	0.970025641142297	0.999986396614422
ENSG00000019186	0.285333544213301	0.409203401272707	0.863466242785379	0.473907815958958	0.635565645381197	NA
ENSG00000019485	495.970266565199	0.00389271821313851	0.0734317813392523	0.0530113547859378	0.957722860624971	0.999986396614422
ENSG00000019505	0.839795527870894	1.43593749896376	0.783634677280755	1.83240678417464	0.066890838066985	NA
ENSG00000019549	265.167558290552	-0.00287137655979136	0.123907750493849	-0.0231735024511957	0.981511874911027	0.999986396614422
ENSG00000019582	6624.47727621193	0.189238938524155	0.121817601222745	1.5534613768837	0.120312949571706	0.999986396614422
ENSG00000019991	216.083956152834	0.320981928861098	0.141728946388646	2.2647591549923	0.0235274631756304	0.867476475419685
ENSG00000019995	416.590931384428	-0.121563708461761	0.0762654178842944	-1.59395584308199	0.110945925412854	0.999986396614422
ENSG00000020129	369.454944799097	0.169965111954703	0.0790737438997749	2.14945067189599	0.0315986923483681	0.92085777402512
ENSG00000020181	3961.38946872722	-0.0447570488979194	0.0725430831745678	-0.616971969473864	0.537253214554714	0.999986396614422
ENSG00000020219	2.51589548663255	0.315263767736312	0.359534505464293	0.876866511961597	0.380559147353301	0.999986396614422
ENSG00000020256	268.746839875527	-0.074515251725281	0.0548544731584371	-1.35841705215284	0.174331386450328	0.999986396614422
ENSG00000020426	214.191415320316	-0.120915967680891	0.0743529360605791	-1.626243348109	0.103897898045972	0.999986396614422
ENSG00000020577	2957.10885140815	0.0410729590576986	0.19223821404721	0.213656578434566	0.830814874771659	0.999986396614422
ENSG00000020633	104.557878615706	0.342875848103721	0.119968424465641	2.85805077153382	0.00426252183642756	0.580022005391388
ENSG00000020922	675.786520076912	-0.0521405887455677	0.0553760891724941	-0.941572247602247	0.346411683908435	0.999986396614422
ENSG00000021300	22.1176931603153	0.0239659383919435	0.176507382788213	0.135778674032574	0.891996250569125	0.999986396614422
ENSG00000021355	764.264599913999	0.157462075200919	0.0874748985334865	1.80008297055229	0.0718475381276456	0.999986396614422
ENSG00000021461	10.5091497103835	-0.21162047648039	0.283321098613706	-0.746928052714223	0.455106991455127	0.999986396614422
ENSG00000021488	11.5134066732609	-0.127559968270385	0.213424633505829	-0.597681561753277	0.550052430621683	0.999986396614422
ENSG00000021574	448.336908657353	-0.0406819701680624	0.0492555705757202	-0.825936430997633	0.408840153201296	0.999986396614422
ENSG00000021645	102.179665912108	-0.179429140060078	0.174907346921654	-1.02585250544364	0.304961112623889	0.999986396614422
ENSG00000021762	1198.77142226201	0.0187931900231946	0.0643451893413729	0.292068299364081	0.770234403888464	0.999986396614422
ENSG00000021776	1095.2485675544	-0.0403044889849173	0.0449155209052656	-0.897339898827542	0.369537572314991	0.999986396614422
ENSG00000021826	202.567102620626	0.0466871390244216	0.104376844127681	0.447294027852676	0.654662778458978	0.999986396614422
ENSG00000021852	1.00896751636565	1.83800896790141	0.796602668064525	2.30730958053047	0.0210375678106599	0.841441485282347
ENSG00000022267	26753.4500134223	-0.0902526585062417	0.111923596179052	-0.8063774001852	0.420025273873809	0.999986396614422
ENSG00000022277	697.239188237183	0.0129444142585545	0.103111603139299	0.125537901307452	0.900097721457647	0.999986396614422
ENSG00000022355	0.332511296641414	-0.369944620712245	2.68638231382814	-0.137711084088053	0.890468759033069	NA
ENSG00000022556	14.1255554237501	0.53659352421417	0.349384753662824	1.53582409818607	0.124581527726297	0.999986396614422
ENSG00000022567	478.779898882603	-0.11202385194404	0.106318639465548	-1.05366145115449	0.292037943844772	0.999986396614422
ENSG00000022840	2537.86610240541	-0.0396687855119604	0.08847429287765	-0.448365103825332	0.653889722101627	0.999986396614422
ENSG00000022976	233.072764906836	0.0161820702223353	0.0534890528194916	0.302530506138229	0.762247681740058	0.999986396614422
ENSG00000023041	542.070498456817	-0.0198885011692992	0.0445781828197459	-0.446148764065134	0.655489790183746	0.999986396614422
ENSG00000023171	105.25790243334	0.196063555422509	0.128143199847325	1.53003480212846	0.126008114740303	0.999986396614422
ENSG00000023191	3114.82708283437	0.050386448715654	0.113201639271293	0.445103525355324	0.656244941274326	0.999986396614422
ENSG00000023228	2526.49666294956	0.00392386649068792	0.0611575123078052	0.0641600081922747	0.948842820592713	0.999986396614422
ENSG00000023287	1459.7332422861	-0.0976620045637276	0.0635481113880499	-1.53681993737571	0.124337409700466	0.999986396614422
ENSG00000023318	635.593663179743	-0.00214954941639871	0.0535680408254888	-0.0401274600167179	0.967991509500365	0.999986396614422
ENSG00000023330	707.682617137501	0.0792098028506368	0.0697563095144729	1.1355216954848	0.256156796942565	0.999986396614422
ENSG00000023445	248.332292184464	0.304906119381156	0.116404751759258	2.61936145022453	0.00880945500385047	0.70019712096394
ENSG00000023516	2937.70038666241	0.00304097182616724	0.053642624055738	0.056689468117881	0.95479256374909	0.999986396614422
ENSG00000023572	81.4526056756267	0.110809651593574	0.136584702170837	0.811288891306257	0.417199787952601	0.999986396614422
ENSG00000023608	61.5159178350646	-0.17162896789786	0.115332518749942	-1.48812294882744	0.136718472403979	0.999986396614422
ENSG00000023697	309.134482129254	-0.075520932348862	0.082825140616392	-0.911811700974227	0.361867849705864	0.999986396614422
ENSG00000023734	1207.77003733856	0.0261961238748291	0.102308171894095	0.256051138338649	0.797911350430154	0.999986396614422
ENSG00000023839	113.685604519007	-0.0890623014771918	0.151128231760625	-0.589316108840996	0.555649240671786	0.999986396614422
ENSG00000023892	131.649292796979	0.245916460894044	0.132131446690356	1.8611501429356	0.062722976799697	0.999986396614422
ENSG00000023902	522.577589950913	0.213083326146502	0.105438094380478	2.02093301665318	0.0432866995301061	0.967970575016252
ENSG00000023909	575.546131618027	0.0705044236814533	0.0848257185171584	0.831168010291498	0.405878723676263	0.999986396614422
ENSG00000024048	2115.42570728839	-0.063230388736782	0.046730219262524	-1.3530942018817	0.176025537740656	0.999986396614422
ENSG00000024422	10704.8396274797	0.00538742695952718	0.0717537533996752	0.075082162315868	0.940149340169725	0.999986396614422
ENSG00000024526	4.70801918693818	0.405508089288414	0.360667882732011	1.12432547699214	0.260874974074073	0.999986396614422
ENSG00000024862	202.416816104178	-0.00371007891851168	0.0823006652710407	-0.0450795738563386	0.964043882569785	0.999986396614422
ENSG00000025039	727.925395203512	-0.0548889887457065	0.132971688088526	-0.412787034102808	0.679762651830616	0.999986396614422
ENSG00000025156	144.643611303252	0.035193468280438	0.0767793780652597	0.458371364385432	0.646685661004779	0.999986396614422
ENSG00000025293	990.519158736568	0.0560013129912546	0.0846534162631411	0.6615363615944	0.508268403774677	0.999986396614422
ENSG00000025423	4.0582379521445	0.878215448026126	0.3914457309946	2.24351775607496	0.0248634461581661	0.87985175761081
ENSG00000025434	1301.2919747685	-0.0479980194439022	0.0850848568100956	-0.56411941258867	0.572672867452807	0.999986396614422
ENSG00000025708	1223.88615081774	0.193336308842878	0.113755141096369	1.69958304283665	0.0892093821906776	0.999986396614422
ENSG00000025770	636.736298843629	-0.0121427193524179	0.115959514790685	-0.104715161790185	0.91660183073922	0.999986396614422
ENSG00000025772	115.272264987849	0.0340409557893669	0.114536940129214	0.297205039273476	0.766309974824317	0.999986396614422
ENSG00000025796	1463.7919958467	0.00633986855518692	0.0652037478538713	0.0972316586677695	0.922542427167516	0.999986396614422
ENSG00000025800	1864.10107029113	0.0216558090368991	0.051043361983356	0.424262983381864	0.671374031976308	0.999986396614422
ENSG00000026025	16901.4060015691	-0.164969155028899	0.167095456737269	-0.987274928056764	0.323507878261972	0.999986396614422
ENSG00000026036	265.479554082183	0.187702784379577	0.177083821883072	1.05996574042499	0.289160185636695	0.999986396614422
ENSG00000026103	184.246374622612	0.0127881330866826	0.128936220264131	0.0991818517751304	0.920993883989026	0.999986396614422
ENSG00000026297	413.861772568704	0.135754404261831	0.145623576093707	0.932228200291374	0.351218604537374	0.999986396614422
ENSG00000026508	4228.02582180124	0.09459161585032	0.15400719267602	0.614202585000749	0.539081465394627	0.999986396614422
ENSG00000026559	4.0636304229719	0.144369654727789	0.414517481221309	0.348283634027754	0.727627183518033	0.999986396614422
ENSG00000026652	463.673792836107	0.0927440497228013	0.0719102536987936	1.2897194065157	0.197148099051035	0.999986396614422
ENSG00000026751	65.6206574814559	0.521070728884246	0.223693949788507	2.32939124807307	0.0198383482929869	0.829320756091139
ENSG00000026950	739.206432833752	0.12157085120807	0.0842657455088509	1.44270783429194	0.149102791393437	0.999986396614422
ENSG00000027001	206.597399201597	0.00917446109650103	0.0533562919936415	0.171947126640553	0.863479096589459	0.999986396614422
ENSG00000027075	949.251883249707	0.0724739776424373	0.0625872694099043	1.15796676106417	0.246877601073722	0.999986396614422
ENSG00000027644	12.5417727612251	0.552756333336724	0.235948707160043	2.3426970208478	0.0191449228745795	0.820658963532104
ENSG00000027697	1498.57319020196	0.0420369945212831	0.0975439865434717	0.43095423932206	0.66650164404856	0.999986396614422
ENSG00000027847	450.066006476481	0.0291650032581723	0.0539528407018633	0.540564739108631	0.588807627409875	0.999986396614422
ENSG00000027869	30.8209911948573	0.302228655003996	0.193943771404788	1.55833132879118	0.119154726051936	0.999986396614422
ENSG00000028116	306.26546566368	0.0259676844602504	0.0626997922906177	0.414159018898954	0.678757652316317	0.999986396614422
ENSG00000028137	1715.94773119813	0.128161979178701	0.097583331121991	1.31335933816896	0.189061892306359	0.999986396614422
ENSG00000028203	847.100323159743	-0.0735373130113715	0.0474209928252542	-1.55073330670987	0.120965609197986	0.999986396614422
ENSG00000028277	119.482963384117	0.279594257183452	0.163877347520874	1.70611900554369	0.087985924680516	0.999986396614422
ENSG00000028310	859.744654224428	0.00807308257874491	0.0491050750458829	0.164404240726678	0.869412925381818	0.999986396614422
ENSG00000028528	4259.21934334111	-0.0888708841396865	0.102882747722909	-0.863807451751189	0.387693673633838	0.999986396614422
ENSG00000028839	129.612808560351	-0.0246111157048489	0.0665378758524906	-0.369881295270229	0.711470938836195	0.999986396614422
ENSG00000029153	177.063239701091	0.0968355616729819	0.133273216026424	0.72659431925003	0.467474509244162	0.999986396614422
ENSG00000029363	1684.63381971831	-0.019740521774623	0.0572791484629783	-0.344637137672918	0.730367182541898	0.999986396614422
ENSG00000029364	1517.64308050826	0.0557729567575207	0.0516801528413639	1.0791948880012	0.280500858062006	0.999986396614422
ENSG00000029534	144.536909364539	-0.0803371814697542	0.169666125098884	-0.47350159864223	0.635855360718804	0.999986396614422
ENSG00000029559	0.134764829750269	-0.154322843303183	1.4377126282672	-0.107339144324815	0.914519931235023	NA
ENSG00000029639	114.349468644264	0.0503371848810484	0.0857017211002531	0.587353255393371	0.556966481080067	0.999986396614422
ENSG00000029725	1219.40304150035	-0.04296193276012	0.0730891817270302	-0.587801528830519	0.556665517746175	0.999986396614422
ENSG00000029993	51.4132127307994	0.00090228315324499	0.14642987430196	0.00616187890310108	0.995083563069527	0.999986396614422
ENSG00000030066	1172.3413732565	-0.0277836349053682	0.035021877505421	-0.793322256954029	0.427590092627448	0.999986396614422
ENSG00000030110	262.040983982576	0.0849926335438198	0.126463367778116	0.672073146849467	0.501537130763936	0.999986396614422
ENSG00000030304	34.8461331109963	-0.312090207012932	0.258571071850044	-1.20698036628756	0.227439705279661	0.999986396614422
ENSG00000030419	387.134180472618	0.153575389978815	0.0853323433388149	1.79973248090749	0.0719028897467148	0.999986396614422
ENSG00000030582	4541.04301165836	0.184298871322188	0.0957900037779595	1.92398855886248	0.0543560175818052	0.988003761903184
ENSG00000031003	1002.30172139543	0.0128905965437564	0.0636452558257027	0.202538215559354	0.839495985728306	0.999986396614422
ENSG00000031081	2778.76338740224	0.00448571176639529	0.0468192941806246	0.0958090429362267	0.923672235178285	0.999986396614422
ENSG00000031691	37.7273820120761	-0.0568952548196168	0.120708601806475	-0.471343831078695	0.637395220002035	0.999986396614422
ENSG00000031698	856.574492811627	-0.034780323386601	0.103325893418133	-0.336608010209541	0.736412416985661	0.999986396614422
ENSG00000031823	818.946878311517	0.0360711211319901	0.0706222681672294	0.510761294816754	0.609518214589584	0.999986396614422
ENSG00000032219	610.194504262058	-0.115867297962415	0.0683296590676856	-1.69571017246902	0.0899407811109479	0.999986396614422
ENSG00000032389	200.408958677441	0.0827094508629476	0.0697660270121287	1.18552617090506	0.235809473455789	0.999986396614422
ENSG00000032444	1293.98093896165	0.090316401496989	0.0737032602878165	1.22540578455141	0.220422368534529	0.999986396614422
ENSG00000032742	224.876129413999	-0.0424927221430494	0.119429916606677	-0.355796297530645	0.721993122035756	0.999986396614422
ENSG00000033011	204.009058089958	0.0204468108633232	0.0719683672165289	0.284108305553265	0.776327382212374	0.999986396614422
ENSG00000033030	387.018580002604	-0.106871792414899	0.0723496514365912	-1.47715697716338	0.139633563336698	0.999986396614422
ENSG00000033050	555.046616040551	0.040358616369758	0.0860372679550121	0.469082960547527	0.639010338120815	0.999986396614422
ENSG00000033100	911.514875430172	0.0661134316640526	0.0788457410475494	0.838516206273991	0.401740849668571	0.999986396614422
ENSG00000033122	28.6258087060224	-0.0818684817076155	0.194910957382696	-0.420030165604655	0.674463417097345	0.999986396614422
ENSG00000033170	510.202095014937	0.0570796563665656	0.0444099778511026	1.28528900775276	0.198691309938563	0.999986396614422
ENSG00000033178	891.404992282721	0.0338675051575777	0.064377048497334	0.526080426923893	0.598832327423509	0.999986396614422
ENSG00000033327	1989.53191852566	0.00864404944301919	0.133164568371931	0.0649125330311302	0.948243641725485	0.999986396614422
ENSG00000033627	1385.52443957484	0.0372036950399782	0.0498072213954442	0.746953835159758	0.455091427742123	0.999986396614422
ENSG00000033800	760.432212563848	0.0213648586117773	0.0631505460049199	0.3383162927857	0.735124846997055	0.999986396614422
ENSG00000033867	730.480482980052	0.181427518630368	0.0927077200630532	1.95698393302062	0.0503493573908432	0.975162117826516
ENSG00000034053	34.7478554192795	0.403670060558411	0.185099927310577	2.18082236132432	0.0291965579596362	0.909603533624341
ENSG00000034152	927.712614780009	0.0332831639065164	0.0738166258450117	0.450889803286309	0.652068972942565	0.999986396614422
ENSG00000034239	5.0240672175527	-0.568649107877078	0.292098357588676	-1.94677269866006	0.0515619914438087	0.979033230666836
ENSG00000034510	1981.11589675931	-0.384115927455288	0.281215048291953	-1.36591526587334	0.171965560616771	0.999986396614422
ENSG00000034533	151.480362577339	0.046598652311123	0.0899640138820768	0.517969911527109	0.604479262488771	0.999986396614422
ENSG00000034677	1468.31091425008	-0.00793859811147061	0.0420061496614569	-0.188986569239283	0.850103343302438	0.999986396614422
ENSG00000034693	183.641575249492	0.0071025576677568	0.0768931922980841	0.0923691351013628	0.926404761186647	0.999986396614422
ENSG00000034713	944.430159883674	-0.0679184998790113	0.0853695041890696	-0.795582691081242	0.426274630425011	0.999986396614422
ENSG00000034971	409.583637324375	0.232464475929545	0.221504991522917	1.04947736992868	0.293958465322111	0.999986396614422
ENSG00000035115	553.032634160864	-0.0226325539015112	0.103401878160011	-0.218879524281831	0.826743896996741	0.999986396614422
ENSG00000035141	181.749864639694	0.0339739523648119	0.1357733577042	0.250225470882354	0.802412988746863	0.999986396614422
ENSG00000035403	4777.24769535933	0.097373566437246	0.0744613467424301	1.3077062220493	0.190972972134986	0.999986396614422
ENSG00000035499	6.14036029381494	0.191669542206356	0.244940547456141	0.782514549742631	0.43391223799228	0.999986396614422
ENSG00000035664	1009.87151585676	-0.276175456728231	0.117072939363604	-2.3590033549127	0.0183240901058053	0.820658963532104
ENSG00000035681	804.663185332446	0.0330795120431664	0.0784372642889471	0.421732098168392	0.673220572860945	0.999986396614422
ENSG00000035687	411.743433611977	0.0279396689590267	0.0786100399023787	0.355421126788937	0.722274123842138	0.999986396614422
ENSG00000035720	4.75482193654157	-0.336751525103602	0.309030470560001	-1.08970330496332	0.275843859816195	0.999986396614422
ENSG00000035862	11414.2911557335	0.0546602385889413	0.070918055251925	0.770752079914904	0.440853895962313	0.999986396614422
ENSG00000035928	929.831608004465	-0.130919847370525	0.0664456500666756	-1.97032984460461	0.0488005801492515	0.969669187769073
ENSG00000036054	978.849816787039	-0.0640308279897567	0.0571858386703459	-1.11969727958122	0.262842784717298	0.999986396614422
ENSG00000036257	839.878372130258	-0.0635676165124317	0.047967783241336	-1.32521480495794	0.185099916313013	0.999986396614422
ENSG00000036448	33.2734803692941	0.105399614497389	0.198440788148347	0.531138862533627	0.595322555457836	0.999986396614422
ENSG00000036473	4.97510026156402	0.0718949655060928	0.607583875754136	0.118329284852822	0.905806754439514	0.999986396614422
ENSG00000036530	103.541434385978	-0.0554665753500085	0.135087341638096	-0.41059787451148	0.681367422505973	0.999986396614422
ENSG00000036549	858.596192312724	-0.0406148903641968	0.0598071566672692	-0.679097496477778	0.497076088644907	0.999986396614422
ENSG00000036565	1.03415195926165	-0.177290193579833	0.59032041763193	-0.300328750767307	0.763926404918039	0.999986396614422
ENSG00000036672	55.563427109266	0.479304738653281	0.16906980240574	2.83495178815569	0.00458326017900578	0.591159010419521
ENSG00000036828	0.241408977971357	0.0416961521059027	0.961802099641231	0.043352111750906	0.965420851069179	NA
ENSG00000037042	383.768846409538	-0.0178008665732336	0.0806582187956943	-0.220695012101902	0.825329915476829	0.999986396614422
ENSG00000037241	38.079571863665	-0.0806563497440975	0.135525185460473	-0.595139194755956	0.551750431049752	0.999986396614422
ENSG00000037280	935.201492058571	-0.0164948077359419	0.140221988125823	-0.117633532061612	0.906358034652444	0.999986396614422
ENSG00000037474	783.29527487818	0.0718133106687619	0.0674829313493325	1.06416999429104	0.28725169726142	0.999986396614422
ENSG00000037637	816.479089591441	-0.0441970815031805	0.038977349159637	-1.13391706865866	0.256829336641522	0.999986396614422
ENSG00000037749	512.723901591256	0.0272230614414191	0.107409782456935	0.253450484850707	0.79992011953893	0.999986396614422
ENSG00000037757	456.463084567842	-0.0696765847951993	0.104322146598675	-0.667898304117951	0.504198510003268	0.999986396614422
ENSG00000037897	61.7467384066003	0.121264847332111	0.12195430280345	0.994346608069663	0.320054152092109	0.999986396614422
ENSG00000037965	195.575748513282	-0.125292600503985	0.14275004073073	-0.8777062329553	0.380103161111647	0.999986396614422
ENSG00000038002	191.778242138199	-0.0317360748287275	0.112137716858398	-0.28300981790812	0.777169310949243	0.999986396614422
ENSG00000038210	137.933654054967	0.0439882283450966	0.117890693475557	0.373127233781325	0.709053750341822	0.999986396614422
ENSG00000038219	1161.86273481272	-0.0980915209996806	0.0881535206965327	-1.11273514914236	0.265822194884629	0.999986396614422
ENSG00000038274	757.758924120553	0.00790687223147986	0.0947326099106082	0.0834651577628967	0.933481680771065	0.999986396614422
ENSG00000038295	267.604611005616	0.14546011421461	0.101947203286013	1.42681809334702	0.15363233452025	0.999986396614422
ENSG00000038358	765.10571570968	0.0451942326786733	0.0558651320533517	0.808988201003667	0.418521933126234	0.999986396614422
ENSG00000038382	4881.01654004298	-0.0655821571211377	0.0521574319541568	-1.25738853820066	0.208612977580218	0.999986396614422
ENSG00000038427	5390.03565595551	0.108898452091345	0.194050217458877	0.561186962413079	0.574670089839781	0.999986396614422
ENSG00000038532	841.031341795229	-0.059163345962876	0.039014004190247	-1.51646433609771	0.129401981706111	0.999986396614422
ENSG00000038945	753.611937586353	0.262241437537666	0.204030622338182	1.28530430644376	0.198685965897241	0.999986396614422
ENSG00000039068	7.92261726923276	0.292397795911343	0.319351986858539	0.915597234223142	0.35987818251606	0.999986396614422
ENSG00000039123	952.052462701576	-0.0788999256238311	0.0508763565258875	-1.55081713808819	0.120945512326954	0.999986396614422
ENSG00000039139	40.171546077162	-0.141341188857358	0.216099705781301	-0.654055443279497	0.513076086247779	0.999986396614422
ENSG00000039319	1326.23352173796	0.000687913626959603	0.0749660029618716	0.00917634127178265	0.992678441726992	0.999986396614422
ENSG00000039523	1786.18362281806	0.0393506546533661	0.0683952825634272	0.575341648992732	0.565060259091612	0.999986396614422
ENSG00000039537	227.093164885637	-0.549873579327204	0.197908968394026	-2.77841668212041	0.00546245200672122	0.629221268837464
ENSG00000039560	289.892320571112	0.228915879939467	0.145458913588512	1.57374941343949	0.115545393162752	0.999986396614422
ENSG00000039600	3.76544045835769	-0.0410803294371388	0.286078280415404	-0.143598211571628	0.885817752979681	0.999986396614422
ENSG00000039650	574.293460138988	0.0550719133905982	0.0811719282259526	0.678460085823	0.497480023022236	0.999986396614422
ENSG00000039987	13.3823618489075	-0.0333891311887096	0.295242296881575	-0.113090609107754	0.909958720075153	0.999986396614422
ENSG00000040199	591.359659925062	0.105416485054473	0.0641907957291051	1.64223677019594	0.10054094515022	0.999986396614422
ENSG00000040275	68.8171416886168	-0.11986343699016	0.102046106253947	-1.17460078968495	0.240154467228779	0.999986396614422
ENSG00000040341	594.596676803951	-0.0477873623561815	0.0599715036217278	-0.796834487552653	0.425547162768045	0.999986396614422
ENSG00000040487	241.992717905189	0.143786804814632	0.0813622691705649	1.76724182204411	0.077187738400114	0.999986396614422
ENSG00000040531	488.801644907382	-0.00596689368735881	0.0691462056470014	-0.0862938700905792	0.931232811259524	0.999986396614422
ENSG00000040608	29.0008130655544	0.124314137902437	0.187714872582974	0.662249805739219	0.507811139475536	0.999986396614422
ENSG00000040633	266.182658128986	-0.107135821447279	0.11594695927698	-0.924007167720089	0.355482583944995	0.999986396614422
ENSG00000040731	0.677661019899747	0.0508814526379482	0.593304614733474	0.085759408193387	0.931657675118302	NA
ENSG00000040933	1273.68283418114	0.0914125788055847	0.0613236707701016	1.49065732135124	0.136051486543903	0.999986396614422
ENSG00000041353	55.6626920529864	-0.0199135673471329	0.195366180329261	-0.101929450192308	0.918812673825215	0.999986396614422
ENSG00000041357	642.582790007256	-0.0240173637334424	0.0602704859797022	-0.398492949625973	0.690266854297779	0.999986396614422
ENSG00000041515	153.42356266457	-0.0285115451778774	0.128231779249487	-0.222343831963881	0.824046232965573	0.999986396614422
ENSG00000041802	474.012793228967	0.0742274821545895	0.0699876219891464	1.06058014324448	0.288880750536897	0.999986396614422
ENSG00000041880	332.333022765043	-0.00175085454642698	0.079346035869504	-0.0220660619933996	0.982395258486659	0.999986396614422
ENSG00000041982	722.255748540837	0.872307008771082	0.2463747921691	3.54056923231161	0.000399264868338918	0.298748712122809
ENSG00000041988	220.036831454837	-0.134972236782196	0.0748266437633175	-1.80379915487221	0.0712627983966374	0.999986396614422
ENSG00000042062	625.868116704027	0.124168962604945	0.135854230270334	0.913986722076037	0.360723822703909	0.999986396614422
ENSG00000042088	217.266008443674	-0.0313074807228772	0.063801865254794	-0.490698517948497	0.623639694873945	0.999986396614422
ENSG00000042286	2653.00815514303	-0.120502945514735	0.0847667462600926	-1.42158276483789	0.15514741110012	0.999986396614422
ENSG00000042304	2.71666253526235	-0.459313318874341	0.420154725327864	-1.09320041210038	0.274305816154138	0.999986396614422
ENSG00000042317	213.003244483864	-0.0864452048815825	0.107771613723183	-0.802114786029104	0.42248656267226	0.999986396614422
ENSG00000042429	484.455723037999	-0.0657673809949898	0.0542417111188835	-1.21248721027338	0.225325935469094	0.999986396614422
ENSG00000042445	9091.85299078664	-0.0110654747986405	0.0956264734184175	-0.115715600534834	0.907877941873873	0.999986396614422
ENSG00000042493	687.126767377414	0.0633521203760915	0.204764723490942	0.309389817230378	0.757025015356158	0.999986396614422
ENSG00000042753	534.161249113903	-0.0264718150595383	0.184357367251011	-0.143589678320236	0.88582449169632	0.999986396614422
ENSG00000042781	50.6766732707809	-0.102958968251891	0.19026586577528	-0.54113210392396	0.588416531571672	0.999986396614422
ENSG00000042813	0.384948358988689	0.0617836050463156	0.831417546975309	0.0743111632308987	0.940762794618803	NA
ENSG00000042832	67.995773493921	-0.0842523836246093	0.212533111615086	-0.39642003537405	0.691795188114368	0.999986396614422
ENSG00000042980	94.9949459385685	0.189426215924109	0.189369913613135	1.00029731391803	0.317166646723742	0.999986396614422
ENSG00000043039	0.142869636765434	-0.154322796127987	1.41281383108745	-0.109230807861786	0.91301942535858	NA
ENSG00000043093	876.516216384791	-0.0514585075974327	0.0800693706536961	-0.642674060971369	0.520435615589522	0.999986396614422
ENSG00000043143	1415.83326992038	-0.0606678585852915	0.0955725622584267	-0.634783217606394	0.525569810229033	0.999986396614422
ENSG00000043355	0.492972169334404	0.861130061792015	0.790891180373549	1.08880979224638	0.276237772514344	NA
ENSG00000043462	426.742007743872	0.0889081966952532	0.0889682666509141	0.999324815938063	0.317637367724252	0.999986396614422
ENSG00000043514	201.631184652761	0.11161271972571	0.0721641479713227	1.54665055797601	0.121947531337758	0.999986396614422
ENSG00000043591	401.729351772653	-0.0535506465662641	0.141431696429058	-0.378632569065767	0.704960733196133	0.999986396614422
ENSG00000044012	0.150034241437659	0.929569840676581	2.97736319725394	0.312212444062564	0.754879075477677	NA
ENSG00000044090	923.999387625482	-0.0749737888158222	0.0504242084928507	-1.48686099508041	0.137051527835252	0.999986396614422
ENSG00000044115	5526.37064842675	-0.00213985284811379	0.0413802688188811	-0.0517119126866912	0.958758244989815	0.999986396614422
ENSG00000044446	1216.5321690662	-0.087571987230976	0.0613639061587974	-1.42709277672705	0.153553154275493	0.999986396614422
ENSG00000044459	318.863584458453	-0.022387588420286	0.0805331922268506	-0.277992065150272	0.781018449874076	0.999986396614422
ENSG00000044524	281.943256401594	0.280851155670798	0.134223574167846	2.0924130311088	0.0364015840989785	0.946277466978101
ENSG00000044574	2507.28726915692	0.199654427864912	0.0977383253452714	2.04274451357347	0.0410777358425781	0.96446804098942
ENSG00000046604	1018.19023929927	-0.0615722414623717	0.133305354420799	-0.461888734551573	0.644161113076785	0.999986396614422
ENSG00000046647	179.142071641773	-0.0153497536948437	0.0611139848893236	-0.251165976537806	0.801685788340379	0.999986396614422
ENSG00000046651	388.919872422683	-0.0523969103886044	0.122949336854594	-0.426166677503691	0.669986396821447	0.999986396614422
ENSG00000046653	162.82219210547	0.0342116660425786	0.128596546658468	0.266038761782922	0.790209356770752	0.999986396614422
ENSG00000046774	0.131255465806415	-0.0641554178522529	1.73599669200596	-0.0369559562801474	0.97052012352809	NA
ENSG00000046889	2869.84809381736	-0.143976812882864	0.0800805353689034	-1.79790022905831	0.0721928198377901	0.999986396614422
ENSG00000047056	727.629659269768	0.055694341648012	0.0374166332914374	1.48849152766391	0.136621314836836	0.999986396614422
ENSG00000047188	934.994593202817	0.0663550514345161	0.0709882336685746	0.934733095970669	0.349925866288551	0.999986396614422
ENSG00000047230	390.216212933589	-0.0177268365837457	0.0425130065956794	-0.416974427434338	0.676697112691066	0.999986396614422
ENSG00000047249	571.318469374426	-0.0255750409505072	0.0505893276664793	-0.505542218689206	0.613178053382152	0.999986396614422
ENSG00000047315	1178.26267376976	0.0289144077998749	0.0370534626419479	0.780342935268381	0.43518904702133	0.999986396614422
ENSG00000047346	1795.91032208133	-0.162309331941003	0.109497219730198	-1.48231464087339	0.138256594426923	0.999986396614422
ENSG00000047365	313.82686428863	0.221018438884351	0.109826642782883	2.01243007419687	0.0441746209187129	0.967970575016252
ENSG00000047410	1640.50454041602	-0.115573920125914	0.0788218320143634	-1.46626787493157	0.142575323711229	0.999986396614422
ENSG00000047457	195.998978349116	0.277592302265508	0.175857899299199	1.57850345859768	0.114449994205173	0.999986396614422
ENSG00000047578	459.858062235918	-0.00307645483419918	0.0617701625027155	-0.0498048687190023	0.960277886823559	0.999986396614422
ENSG00000047579	214.957042783437	0.0248891233099062	0.117515002083362	0.211795284590563	0.83226674742685	0.999986396614422
ENSG00000047597	43.1080155304645	-0.359220641738218	0.373172296377406	-0.96261336981704	0.33574158550737	0.999986396614422
ENSG00000047617	1257.65774165697	-0.102959064507409	0.107358089151741	-0.959024749051615	0.337546277461019	0.999986396614422
ENSG00000047621	311.201183281638	0.0572986863979728	0.0934301257296293	0.613278489678857	0.53969221381889	0.999986396614422
ENSG00000047634	246.547918216627	-0.00681595920605642	0.110719438187509	-0.0615606375685656	0.950912724127753	0.999986396614422
ENSG00000047644	1261.46585638017	0.118747547260687	0.0753902524834538	1.57510478276683	0.115232260269533	0.999986396614422
ENSG00000047648	449.452830098728	0.0586196874064921	0.111676082425058	0.52490816416156	0.599647033677349	0.999986396614422
ENSG00000047662	27.7165371913397	-0.133107266943933	0.168239968384951	-0.791175059183142	0.428841843460037	0.999986396614422
ENSG00000047849	9547.69776461797	0.00354020442035201	0.130099598899423	0.0272114937348029	0.978291048426894	0.999986396614422
ENSG00000047932	549.97937318782	-0.0937097024447976	0.0566169930009871	-1.65515152744272	0.0978937648920765	0.999986396614422
ENSG00000047936	1.53452181263652	0.41796952673671	0.471850178301765	0.885809831080332	0.375720011299872	0.999986396614422
ENSG00000048028	297.002875697946	-0.00979063047121302	0.0525392437322842	-0.186348903709036	0.852171159420933	0.999986396614422
ENSG00000048052	941.270471446549	-0.0090433641742061	0.0684292960905127	-0.13215632325436	0.894860647023771	0.999986396614422
ENSG00000048140	481.434151815986	0.120232434982927	0.0600075583888495	2.00362151387364	0.0451106194871383	0.968311716724489
ENSG00000048162	67.8202850080749	-0.0457863256522105	0.159438952224706	-0.28717151620315	0.773980994957621	0.999986396614422
ENSG00000048342	731.752423812666	-0.0725430603219824	0.0881707699158677	-0.822756344207982	0.410646566935946	0.999986396614422
ENSG00000048392	670.593941273754	0.0561672514150668	0.0934002802692913	0.601360630322796	0.547599814823269	0.999986396614422
ENSG00000048405	700.203095661068	-0.0440306175608119	0.0441797761735975	-0.996623825974139	0.318947136523608	0.999986396614422
ENSG00000048462	11.3070165066466	-0.267758963864578	0.408513102101256	-0.65544767716706	0.512179563516897	0.999986396614422
ENSG00000048471	2212.79736962123	-0.0141217308185347	0.0983905936971096	-0.143527244708043	0.885873795829682	0.999986396614422
ENSG00000048540	1006.32139009649	0.0269693070824553	0.10051396607439	0.268314027749094	0.788457609399076	0.999986396614422
ENSG00000048544	470.040684166707	0.0375329256203356	0.0855996900892038	0.438470344708285	0.661045362880404	0.999986396614422
ENSG00000048545	1.13345599749993	-0.446503724009505	0.51004473782859	-0.875420705074624	0.381345038002608	0.999986396614422
ENSG00000048649	998.70686821032	-0.0752010162649977	0.080907032253656	-0.929474412424756	0.352643279794283	0.999986396614422
ENSG00000048707	4967.48372784555	0.0409753206998246	0.0549568764950772	0.745590421309607	0.455914870952347	0.999986396614422
ENSG00000048740	3777.56349805461	-0.0488083599682484	0.0778912994654552	-0.626621462258373	0.530907396369083	0.999986396614422
ENSG00000048828	2579.27901688575	-0.0740537580771442	0.08849022487063	-0.83685806184139	0.402672356189379	0.999986396614422
ENSG00000048991	480.514987767764	-0.0922310661943469	0.0502231147702293	-1.83642664570495	0.0662945817518484	0.999986396614422
ENSG00000049089	43.6537532440514	0.163362206536368	0.180048282556121	0.907324436629649	0.364235255384642	0.999986396614422
ENSG00000049130	840.355191729313	-0.0769679374488068	0.108332168456497	-0.710480908352855	0.477405965936993	0.999986396614422
ENSG00000049167	157.874638169796	0.024791028434791	0.069954660834201	0.354387086423705	0.723048810967182	0.999986396614422
ENSG00000049192	77.5273413052613	0.0111417021127678	0.140565149437607	0.0792636166030141	0.936822944962302	0.999986396614422
ENSG00000049239	5252.72959581258	0.0337028344776891	0.0560787717337312	0.600990953184821	0.547846011939868	0.999986396614422
ENSG00000049245	2158.09823498071	0.0030534306626531	0.102044104389433	0.0299226562957546	0.976128736826909	0.999986396614422
ENSG00000049246	1526.13941469198	-0.303202390015779	0.142109468201538	-2.13358331329324	0.0328769051235782	0.929890910569824
ENSG00000049247	4.05159560832402	0.168013584453122	0.379687878371927	0.442504472814754	0.658124194349901	0.999986396614422
ENSG00000049249	9.62257108279397	0.560342732179059	0.261704592031033	2.14112686304187	0.0322638089212162	0.925661478169662
ENSG00000049283	27.2501286461582	0.201593839361348	0.250421547263846	0.805017944997149	0.420809324468237	0.999986396614422
ENSG00000049323	642.988880136351	0.0427135710331477	0.140629933149173	0.303730294658104	0.761333375875076	0.999986396614422
ENSG00000049449	850.922909337685	0.0604058390944946	0.0669243516667871	0.90259879386284	0.366738866919479	0.999986396614422
ENSG00000049540	3367.15534952443	-0.0215512814807796	0.13610534177655	-0.15834265723502	0.874186796492916	0.999986396614422
ENSG00000049541	175.129607623458	0.0769273839665194	0.0847576422462744	0.907615902563652	0.364081189439363	0.999986396614422
ENSG00000049618	2239.92758463557	-0.0536662401296356	0.0425523075585813	-1.26118284080726	0.207242979412451	0.999986396614422
ENSG00000049656	1664.220112427	0.0709059929028269	0.0873440642397565	0.811800933698165	0.416905866227885	0.999986396614422
ENSG00000049759	965.844223961012	-0.293627604070624	0.0866083046293704	-3.39029386762814	0.000698177381753913	0.351454736448456
ENSG00000049768	22.4159314089313	0.0866166381402749	0.162885638177862	0.531763506649336	0.59488980098598	0.999986396614422
ENSG00000049769	143.417039430282	0.0278616563348986	0.0753407612372514	0.369808532291849	0.71152515739722	0.999986396614422
ENSG00000049860	889.823474508994	0.0255645266877534	0.0724866206595997	0.352679245564579	0.72432892045099	0.999986396614422
ENSG00000049883	390.709352083079	-0.0451271719567125	0.063181030284488	-0.714251916334957	0.475071419241034	0.999986396614422
ENSG00000050030	35.7729868051298	-0.0466644209492639	0.163018195904907	-0.286252836318251	0.774684478449748	0.999986396614422
ENSG00000050130	387.879772682744	-0.0274108903127	0.0668773264967368	-0.409868213168442	0.681902624142519	0.999986396614422
ENSG00000050165	341.540867760646	0.275489615618041	0.186110690211253	1.48024605843616	0.138807592858071	0.999986396614422
ENSG00000050327	205.521705135183	0.100290159285999	0.122080951386494	0.821505387589023	0.411358456561186	0.999986396614422
ENSG00000050344	528.491555974447	0.00687143641735586	0.157457058275782	0.0436400660129234	0.965191314044488	0.999986396614422
ENSG00000050393	602.509701236319	-0.0116851134074641	0.0820482961804067	-0.142417502269286	0.886750238484937	0.999986396614422
ENSG00000050405	3739.86132642268	-0.083255733403618	0.0603108091651167	-1.38044464261263	0.16744978289167	0.999986396614422
ENSG00000050426	1246.88030080133	-0.107262950760994	0.0982002405635749	-1.09228806513516	0.274706504539205	0.999986396614422
ENSG00000050438	80.8008451147194	0.365333998981117	0.194053385532228	1.88264687049452	0.0597482399943276	0.999986396614422
ENSG00000050555	31.1274830975809	0.100596323176353	0.264951378922632	0.379678428492829	0.70418413475745	0.999986396614422
ENSG00000050628	4124.87310824237	-0.147850151626396	0.0716267654925973	-2.06417462256726	0.0390011627271005	0.952309748196068
ENSG00000050730	3.02631842190914	0.724755399885193	0.340605718527316	2.12784272389446	0.0333501257360872	0.930008112805603
ENSG00000050748	823.868826752737	0.0411447037335077	0.0767880319106673	0.535821829388388	0.592081693903498	0.999986396614422
ENSG00000050767	23.3081949526948	0.225340201425841	0.196071240798261	1.14927717348255	0.250441707411312	0.999986396614422
ENSG00000050820	1225.3180969866	0.0351016216624691	0.0637580213554474	0.550544400786522	0.581946031682209	0.999986396614422
ENSG00000051009	915.460329061416	0.0162735821134773	0.0845749947741355	0.192415999042474	0.84741636113106	0.999986396614422
ENSG00000051108	1406.61140309471	0.0316254375980377	0.0589242246704331	0.536713682274493	0.591465403514072	0.999986396614422
ENSG00000051128	188.233531609424	0.049391674717439	0.149609636859387	0.330136986856406	0.741296457004491	0.999986396614422
ENSG00000051180	19.7217167838476	0.0689574181932441	0.16687278055501	0.413233470215426	0.679435568094617	0.999986396614422
ENSG00000051341	29.7005154877076	0.120771545578687	0.185418633652766	0.651345246157168	0.514823647022828	0.999986396614422
ENSG00000051382	999.578909236674	-0.0130903430976784	0.0683167901570995	-0.191612385001933	0.848045840450956	0.999986396614422
ENSG00000051523	731.750272010628	0.134789678727208	0.0891125522008715	1.51257791857845	0.130386906616422	0.999986396614422
ENSG00000051596	113.159450730457	-0.111336400405482	0.129042237659587	-0.86279037332867	0.38825273298139	0.999986396614422
ENSG00000051620	1856.96141525855	-0.167876526097096	0.108644666592517	-1.54518883772486	0.122300593518315	0.999986396614422
ENSG00000051825	415.280372339945	-0.0206297669908969	0.0597714836654274	-0.34514396708592	0.729986141010747	0.999986396614422
ENSG00000052126	590.368497888476	-0.0755867177959803	0.079550649250963	-0.950170972929745	0.342025385229839	0.999986396614422
ENSG00000052344	14.446258597318	0.092493334360299	0.195686405562469	0.472661011348448	0.636455046890219	0.999986396614422
ENSG00000052723	662.109718635813	-0.00126178871059378	0.0772362786134285	-0.0163367362235187	0.9869657501788	0.999986396614422
ENSG00000052749	364.193636725711	0.205020661865691	0.106055724747286	1.93314092524683	0.0532188397312084	0.983544258406087
ENSG00000052795	1685.7908908724	0.0198783017141072	0.0517400599873257	0.384195567592627	0.70083350325294	0.999986396614422
ENSG00000052802	228.668399451394	0.0687971240961183	0.118442769635228	0.580846971984824	0.561343594200255	0.999986396614422
ENSG00000052841	1415.8279506541	-0.0296554378525695	0.128293381474331	-0.23115329498508	0.817195712624972	0.999986396614422
ENSG00000052850	45.5500138915301	0.239667303061812	0.163250782112047	1.46809283215144	0.142079008348334	0.999986396614422
ENSG00000053108	1.70963130728623	0.0624296274398589	0.472962513862544	0.13199698836598	0.894986673842113	0.999986396614422
ENSG00000053254	4661.01922618297	-0.0875729482028401	0.136225257621669	-0.642853973864755	0.520318856976896	0.999986396614422
ENSG00000053328	32.6069560842723	0.284686128269831	0.176124603886925	1.61639045304882	0.106009921172669	0.999986396614422
ENSG00000053371	870.671579691626	-0.146206850650876	0.152763350459177	-0.95708067551155	0.338526536584296	0.999986396614422
ENSG00000053372	230.39064059639	0.107579217162145	0.100970447048419	1.06545251909756	0.286671201169117	0.999986396614422
ENSG00000053438	575.786688289174	-0.122784733156036	0.168148996694404	-0.730213891071776	0.465259452860725	0.999986396614422
ENSG00000053501	155.426898334426	-0.1240872833202	0.113934566903619	-1.08911006284133	0.276105352892013	0.999986396614422
ENSG00000053524	28.9435552674491	-0.279717360462434	0.255467116067937	-1.09492511117575	0.273549446759755	0.999986396614422
ENSG00000053702	311.316486228497	0.0998726942649199	0.139105227343505	0.717965069840944	0.472778824621699	0.999986396614422
ENSG00000053747	1499.94768818789	0.0576845562924389	0.125475587712736	0.459727325003665	0.645711953591047	0.999986396614422
ENSG00000053770	816.855788437476	-0.045239039461282	0.0511666468820182	-0.884150950239044	0.376614732300518	0.999986396614422
ENSG00000053900	584.016301261524	-0.0152124068063593	0.0633270137661151	-0.240219866715066	0.810159813119058	0.999986396614422
ENSG00000053918	218.430781605313	0.102801634837433	0.103627662940561	0.99202888418316	0.321183435540913	0.999986396614422
ENSG00000054116	568.733869908312	0.0382098160898844	0.0695531473326399	0.549361424396007	0.582757441629511	0.999986396614422
ENSG00000054118	2242.32277538017	-0.0438111213622233	0.0703986203705449	-0.62232926059662	0.533725384635662	0.999986396614422
ENSG00000054148	437.955656015499	0.0476409078898034	0.117010700854218	0.407150008862511	0.683897815620409	0.999986396614422
ENSG00000054179	24.5755497796416	0.154969536375457	0.159279036230295	0.972943709625369	0.330581279444095	0.999986396614422
ENSG00000054219	48.1036754832456	0.340500556669384	0.180384706993961	1.88763538962747	0.0590749156625805	0.998652632124332
ENSG00000054267	994.371138145632	-0.0331232173109521	0.0699759741939768	-0.473351285101554	0.635962578889001	0.999986396614422
ENSG00000054277	85.0881830997256	0.12395748811377	0.130694912028059	0.948449225683382	0.342900809542809	0.999986396614422
ENSG00000054282	410.810219780772	-0.078749894767785	0.0895144782810529	-0.879744777381489	0.378997586303823	0.999986396614422
ENSG00000054356	1.51111367584596	-0.0275334128399441	0.451938136032719	-0.0609229685320265	0.951420557176059	0.999986396614422
ENSG00000054392	127.63266823537	0.0133335969015682	0.0809108438364575	0.164793694755168	0.869106367047141	0.999986396614422
ENSG00000054523	3015.13467254478	-0.00422252395024889	0.0359462722057644	-0.117467645214453	0.90648948188373	0.999986396614422
ENSG00000054598	180.471968049362	0.216098912534015	0.12940543968177	1.66993685169216	0.0949318582168602	0.999986396614422
ENSG00000054611	941.318952618339	0.00524782781014658	0.0525042937503557	0.0999504504355138	0.920383663195083	0.999986396614422
ENSG00000054654	6305.71996187288	-0.0665713732026562	0.109466742454259	-0.608142452311244	0.543092998387469	0.999986396614422
ENSG00000054690	175.921853619998	-0.0660260615140815	0.145720524277842	-0.453100631097037	0.650476280940715	0.999986396614422
ENSG00000054793	6331.74318602999	-0.106563591048705	0.0744719955461243	-1.43092165406935	0.152452670244524	0.999986396614422
ENSG00000054796	0.297479852942486	-0.319960489600679	1.2018201796899	-0.26622991942375	0.790062141883913	NA
ENSG00000054803	1.17024166647375	0.0420620438005527	0.621889794996239	0.0676358482467252	0.946075517952251	0.999986396614422
ENSG00000054938	8.03197385063645	-0.325587703013638	0.309982611995879	-1.05034182697308	0.29356098112262	0.999986396614422
ENSG00000054965	1826.80868141039	0.0520464138470611	0.0498506793547084	1.04404623007701	0.296464001266139	0.999986396614422
ENSG00000054967	192.691430673392	0.246378711959787	0.170026308635427	1.44906228887246	0.147320188221202	0.999986396614422
ENSG00000054983	559.93259931743	0.0400720914120294	0.0823950088219804	0.486341247909903	0.626725238724154	0.999986396614422
ENSG00000055044	288.500957136659	-0.0575399484059438	0.0956591694514924	-0.601510014522148	0.547500343645689	0.999986396614422
ENSG00000055070	1163.58472926375	0.0249760829329878	0.145369727576757	0.17181075695282	0.863586308457442	0.999986396614422
ENSG00000055118	5.46370257482335	0.540858165262698	0.371446765463891	1.45608527398868	0.145369047881826	0.999986396614422
ENSG00000055130	873.594009190735	-0.0314356022759312	0.0759676828664992	-0.413802305003486	0.679018895757109	0.999986396614422
ENSG00000055147	417.627259497902	0.0203684723418736	0.0620244274060164	0.32839436321661	0.742613504398833	0.999986396614422
ENSG00000055163	214.684940762873	0.32120701249888	0.123321128329929	2.60463893615646	0.00919711237962838	0.715322191174359
ENSG00000055208	1454.03546206212	-0.0488785684719288	0.100764279022698	-0.485078332778212	0.627620781081535	0.999986396614422
ENSG00000055211	672.298440823978	-0.0542062593432754	0.0592612679534022	-0.914699621106629	0.360349343330231	0.999986396614422
ENSG00000055332	1817.0188455342	-0.0458843485143545	0.0671584085195579	-0.683225667877345	0.494464255668242	0.999986396614422
ENSG00000055483	1288.95272828794	-0.0136386267916455	0.048171656715733	-0.283125549783948	0.777080596649553	0.999986396614422
ENSG00000055609	5587.96373919986	-0.0544424874254585	0.0283977155789539	-1.91714320379372	0.0552197412191783	0.988980487931756
ENSG00000055732	348.772402235322	-0.311202256879726	0.202161564351047	-1.53937400454289	0.123713016556995	0.999986396614422
ENSG00000055813	373.961765656806	-0.121746313835004	0.147393841861979	-0.825993218556637	0.408807938691317	0.999986396614422
ENSG00000055917	2728.36510430251	-0.0246102801568235	0.0577839367487174	-0.425901756466424	0.67017943497901	0.999986396614422
ENSG00000055950	286.616617454278	-0.0803824246265679	0.107662282792311	-0.746616387297231	0.45529515368249	0.999986396614422
ENSG00000055955	12.2375776422154	0.413982081507989	0.232981448067283	1.77688861041173	0.0755865686930614	0.999986396614422
ENSG00000055957	7.46687037191656	0.938846360107788	0.30740184630498	3.05413377113011	0.00225711410934772	0.495799053207266
ENSG00000056050	112.893394826915	-0.069543055975958	0.11369633978047	-0.61165606659137	0.540765334856409	0.999986396614422
ENSG00000056097	1379.20894815265	-0.0947985016606437	0.0575562952489175	-1.64705704650833	0.0995463208253425	0.999986396614422
ENSG00000056277	104.341829354521	0.00891967156185346	0.0891934690132757	0.100003639958502	0.920341435664868	0.999986396614422
ENSG00000056291	0.298228592746559	-0.979750665549506	0.916573374819332	-1.06892769576972	0.285102251063422	NA
ENSG00000056487	2.68304280102224	-0.573490518708072	0.318170721571537	-1.80246163404174	0.0714728056895548	0.999986396614422
ENSG00000056558	386.400774017023	0.0420716389580126	0.0959737013439855	0.438366327117268	0.661120752029811	0.999986396614422
ENSG00000056586	1729.7420778255	-0.0381117749928935	0.0540705789091722	-0.70485235708154	0.480902121809866	0.999986396614422
ENSG00000056736	67.0725829400962	-0.142036548663556	0.1061610556938	-1.33793459131785	0.180917759770394	0.999986396614422
ENSG00000056972	509.021368656482	-0.0749268145681918	0.0517803574134498	-1.44701230951198	0.147893476006367	0.999986396614422
ENSG00000056998	6646.60169184715	-0.13149085646473	0.0959442848355262	-1.37049180876318	0.17053343063456	0.999986396614422
ENSG00000057019	1236.97106514892	-0.0611344196965294	0.0645178436409484	-0.947558322574321	0.343354351935289	0.999986396614422
ENSG00000057149	0.0723675871355747	0.421962089250395	2.69522338706429	0.156559226695494	0.875592238567955	NA
ENSG00000057252	721.850900049241	0.167006319556656	0.0823137690726209	2.02889894896339	0.0424685838522089	0.967970575016252
ENSG00000057294	86.9754607089563	-0.721560802238947	0.253962386230195	-2.8412113027829	0.0044942523207632	0.583833982486529
ENSG00000057468	30.9206768596975	-0.269418720025522	0.196341667043012	-1.37219329999119	0.170003270611468	0.999986396614422
ENSG00000057593	4.33997227709096	0.248331062582264	0.364225272505067	0.68180623731652	0.495361479752782	0.999986396614422
ENSG00000057608	2773.05905708976	-0.0544092169857191	0.132622326486856	-0.410256843074695	0.681617546806878	0.999986396614422
ENSG00000057657	137.917863297935	0.16475765446633	0.161188343033539	1.02214373177128	0.30671287766958	0.999986396614422
ENSG00000057663	515.396182704571	-0.000369106756504257	0.0774961169145378	-0.00476290646809189	0.996199764832799	0.999986396614422
ENSG00000057704	464.434881856648	0.178086693692934	0.0847118320932542	2.10226469304653	0.0355300955848982	0.946277466978101
ENSG00000057757	552.558315719812	-0.0344940994398075	0.079652192173139	-0.43305900940966	0.66497190085404	0.999986396614422
ENSG00000057935	769.342848097339	-0.0651059643367679	0.0490769617597157	-1.32660951294278	0.184637887375398	0.999986396614422
ENSG00000058056	820.001214364555	-0.0143827020124377	0.0909538552521148	-0.158131856781335	0.874352898333821	0.999986396614422
ENSG00000058063	1419.90052382557	-0.0609310868050718	0.0735215913746578	-0.82875092426351	0.407245363313087	0.999986396614422
ENSG00000058085	81.2281697738643	0.0329977566475905	0.187631859290004	0.175864358923125	0.860400506350096	0.999986396614422
ENSG00000058091	748.179153381962	-0.0113170853675196	0.134843468456591	-0.0839275754106163	0.933114014895194	0.999986396614422
ENSG00000058262	2705.22890653035	0.107321451622191	0.0608717914213392	1.76307365228237	0.0778880683442955	0.999986396614422
ENSG00000058272	1333.44778457333	0.00122805092848965	0.0567112555106044	0.0216544479121965	0.982723600542837	0.999986396614422
ENSG00000058335	15.8613152222836	0.0995774760382165	0.257933361965619	0.386058923434222	0.699453030376558	0.999986396614422
ENSG00000058404	12.3565707816899	0.0504503731617706	0.334363273131176	0.150884912356921	0.880066502415366	0.999986396614422
ENSG00000058453	856.124004259336	0.00679651276419379	0.107900755626128	0.0629885557775282	0.949775617391524	0.999986396614422
ENSG00000058600	744.027761200436	-0.0588416909180259	0.0491966830926375	-1.1960499614827	0.231677062801164	0.999986396614422
ENSG00000058668	11719.6535626347	0.0282749759108713	0.0918787687372292	0.307742216177679	0.758278493715391	0.999986396614422
ENSG00000058673	3361.26784592461	-0.0518455495177243	0.049326984106779	-1.05105857283902	0.293231689242358	0.999986396614422
ENSG00000058729	213.367236399295	-0.0109761663860633	0.0912547192897627	-0.120280534217748	0.904260923597498	0.999986396614422
ENSG00000058799	231.837860728959	0.014178196039589	0.0598687996819949	0.236821117425092	0.812795568172952	0.999986396614422
ENSG00000058804	322.190456372869	0.0816627318135137	0.100906313618883	0.809292589182759	0.418346867948583	0.999986396614422
ENSG00000058866	99.6680953212095	0.503250705234953	0.216749371959198	2.32180928916227	0.0202432068558577	0.834267430100583
ENSG00000059122	1392.48990173732	-0.0153015387095792	0.0905313626950352	-0.169019202341227	0.865781537412319	0.999986396614422
ENSG00000059145	1023.67258577228	-0.0136354108761853	0.0596801259518072	-0.228474901128663	0.819277066143123	0.999986396614422
ENSG00000059377	385.067061258099	0.219932399242428	0.116292116279121	1.89120644012146	0.0585967920017968	0.998652632124332
ENSG00000059378	703.207928485398	0.123891421688951	0.066058869006792	1.875469918751	0.0607281040834594	0.999986396614422
ENSG00000059573	642.336513250668	-0.0358699619651144	0.0846300602163208	-0.423844221230944	0.671679425446805	0.999986396614422
ENSG00000059588	762.98714387478	0.0459372314890552	0.0877177315513286	0.523693792311247	0.600491533960359	0.999986396614422
ENSG00000059691	289.89930163525	-0.180222201881602	0.0637413702722665	-2.82739767143061	0.00469280109133144	0.594705883756002
ENSG00000059728	422.260817905122	-0.0805962370887993	0.0948327951612591	-0.849877270323508	0.395393323794719	0.999986396614422
ENSG00000059758	903.326108897665	0.0119376812277698	0.0681948050769683	0.175052648281585	0.861038264860514	0.999986396614422
ENSG00000059769	89.7602285423669	-0.11692453770085	0.112071689209703	-1.04330128800028	0.296808774758582	0.999986396614422
ENSG00000059804	451.131323245524	0.296192910851608	0.152485451052784	1.94243390963954	0.0520845935506094	0.979760394954714
ENSG00000059915	40.6463528683662	0.186140768728301	0.117915959443916	1.57858842523207	0.114430491295951	0.999986396614422
ENSG00000060069	556.249967167606	0.00571099066098854	0.0667694945619307	0.0855329323436981	0.931837715168518	0.999986396614422
ENSG00000060138	2457.75231727139	-0.0915686143376378	0.151351134942556	-0.605007781226035	0.545173826517704	0.999986396614422
ENSG00000060140	5.44925059561268	0.201733516996066	0.277706568601182	0.72642688292252	0.467577115916667	0.999986396614422
ENSG00000060237	8117.2138080515	-0.0940951424554482	0.0784905634003838	-1.19880834560283	0.230602476726536	0.999986396614422
ENSG00000060303	0.0386769487066055	-0.0445593975534599	2.97748704660948	-0.0149654379199401	0.988059753837899	NA
ENSG00000060339	618.712434905745	-0.0159841652706571	0.13566950884664	-0.117816931796558	0.906212713353553	0.999986396614422
ENSG00000060491	653.200234463735	-0.0135330404598757	0.0950335008396226	-0.142402840475318	0.886761818877591	0.999986396614422
ENSG00000060558	155.005606364693	0.228569872155252	0.198298925696697	1.15265310365249	0.249052797339281	0.999986396614422
ENSG00000060566	0.908249347773025	2.00868658697856	0.616792884271665	3.25666303584306	0.0011273017054547	0.439332505510756
ENSG00000060642	278.399725708135	-0.0718980762193226	0.074287512661586	-0.967835288103555	0.33312663704379	0.999986396614422
ENSG00000060656	835.511369587341	0.0884521614584552	0.0844393041227985	1.04752357184068	0.294858166369924	0.999986396614422
ENSG00000060688	353.807776194549	-0.068619564048522	0.085977576311527	-0.798110007194076	0.424806654672287	0.999986396614422
ENSG00000060709	20.3377729347612	-0.162146968957437	0.200933417656101	-0.806968650854047	0.419684544673342	0.999986396614422
ENSG00000060718	88.2589239210147	0.440672951721117	0.38900102488439	1.13283236683524	0.257284656404078	0.999986396614422
ENSG00000060749	1092.21866555964	-0.0370328466398247	0.111021330479661	-0.333565148965759	0.738707720461733	0.999986396614422
ENSG00000060762	292.59919196934	-0.0146121260070525	0.086474161405475	-0.168976787627192	0.865814899622152	0.999986396614422
ENSG00000060971	983.655765972263	-0.0217758844468049	0.0893597454597754	-0.2436878522288	0.807472582315553	0.999986396614422
ENSG00000060982	941.608583536726	0.372329989717843	0.185825052553505	2.003658734931	0.0451066294663832	0.968311716724489
ENSG00000061273	3289.10843187917	0.0591990881088999	0.0720074249119584	0.822124776455776	0.411005885596313	0.999986396614422
ENSG00000061337	118.712175094901	0.225718706940579	0.10118976518549	2.23064760084003	0.0257044810875307	0.886495036954188
ENSG00000061455	58.7558309985206	-0.0543267948576508	0.15437934401338	-0.35190455824804	0.724909840604961	0.999986396614422
ENSG00000061492	0.154043483656842	0.186748044575611	1.52020347277164	0.122844111278821	0.902230543022018	NA
ENSG00000061656	39.1033137350362	0.120656266951613	0.1314036899347	0.918210645466447	0.358508596464122	0.999986396614422
ENSG00000061676	3601.37557400983	-0.0410191048095151	0.0488768441906414	-0.839233904904383	0.401338064754433	0.999986396614422
ENSG00000061794	372.412804042682	-0.0689002585514178	0.08589606470269	-0.802135217601652	0.422474745098013	0.999986396614422
ENSG00000061918	285.178604388546	0.141784310211991	0.0879030744409702	1.61296190279674	0.106752784914373	0.999986396614422
ENSG00000061936	1145.26186573904	-0.0658269974901927	0.0749271494738829	-0.878546667695369	0.379647123670057	0.999986396614422
ENSG00000061938	1375.26146208277	0.0614895437553533	0.060796564148061	1.01139833503756	0.311825817739582	0.999986396614422
ENSG00000061987	2496.93362718133	-0.0536516555884906	0.0884848963086891	-0.606336875858689	0.544291076214699	0.999986396614422
ENSG00000062038	4.53505938753158	0.312096301843592	0.297210725254605	1.05008425108561	0.293679378825305	0.999986396614422
ENSG00000062096	0.513889014950983	-0.673528508367217	0.84326848830173	-0.798711819202025	0.424457531857157	NA
ENSG00000062194	1229.39181177559	-0.0532431267347538	0.0579654529173959	-0.918532057545179	0.358340383686538	0.999986396614422
ENSG00000062282	9345.64705235144	0.0298942498637366	0.177582121642679	0.168340425191496	0.866315472919699	0.999986396614422
ENSG00000062370	62.1189812259026	0.0402625384378526	0.0944123646180263	0.426454083644095	0.669776999247419	0.999986396614422
ENSG00000062485	3476.70928392539	-0.118850811283346	0.1079798171135	-1.10067616764363	0.271037622264498	0.999986396614422
ENSG00000062524	18.2990933761931	0.319530918093877	0.24546412629782	1.30174181829809	0.193004658960639	0.999986396614422
ENSG00000062582	7.57915677530638	-0.404209121225111	0.264407779994371	-1.5287338414691	0.126330439232928	0.999986396614422
ENSG00000062598	728.11081538127	0.00809874571199856	0.0454745052912661	0.178094201577912	0.858648995710076	0.999986396614422
ENSG00000062650	1136.42027524512	-0.0278722142676615	0.0574680896439086	-0.48500331993576	0.627673990513709	0.999986396614422
ENSG00000062716	1561.6140106477	0.324206027223343	0.134402577013502	2.41220097432189	0.0158565383697842	0.809648218576754
ENSG00000062725	1344.25420200578	-0.0645440494418474	0.05236185893515	-1.23265389645133	0.21770491946608	0.999986396614422
ENSG00000062822	276.488601204482	0.127391677813456	0.121408076699606	1.04928503338913	0.29404695225075	0.999986396614422
ENSG00000063015	70.2514589267122	0.0801756081153205	0.213070264096558	0.376287176698607	0.706703411494352	0.999986396614422
ENSG00000063046	7041.65553974157	-0.162235571650643	0.206635581463931	-0.785128923592286	0.432377983019741	0.999986396614422
ENSG00000063127	176.66556736801	0.169091897611358	0.113322687847452	1.49212748853062	0.135665726894482	0.999986396614422
ENSG00000063169	430.186897602113	-0.0291186198694408	0.0659704850929909	-0.441388597164257	0.65893169587855	0.999986396614422
ENSG00000063176	320.992842978223	0.0308528021897809	0.0677322657184371	0.455511149118146	0.648741548471231	0.999986396614422
ENSG00000063177	3704.30403141822	-0.428506255988819	0.190307479515276	-2.25165220557935	0.0243442592019655	0.874063936674625
ENSG00000063180	52.7836720252879	0.0217515413990538	0.234677714225656	0.0926868640715429	0.92615233303705	0.999986396614422
ENSG00000063241	420.477443594753	-0.0622735033795929	0.137769729556043	-0.45201150920646	0.651260691185822	0.999986396614422
ENSG00000063244	1025.43791068957	-0.0138846160566192	0.0572325618742051	-0.24259993964864	0.808315327971058	0.999986396614422
ENSG00000063245	1988.62551301955	0.0276163915329625	0.120803378490766	0.228606119116721	0.819175068140036	0.999986396614422
ENSG00000063322	647.533250890124	0.0364232976189324	0.103338397425982	0.352466251908166	0.724488623677292	0.999986396614422
ENSG00000063438	33.2639242967627	0.363544412811671	0.245845352429909	1.47875243204086	0.139206493358679	0.999986396614422
ENSG00000063515	0.246639713864191	-0.1739240576807	1.19014248192603	-0.146137172920033	0.883813101661048	NA
ENSG00000063587	938.983630739141	0.0535941464153389	0.0908524870514369	0.58990290915202	0.555255743638807	0.999986396614422
ENSG00000063601	472.168528976639	-0.0226330289174846	0.0450597696174652	-0.502289050956711	0.615464209928332	0.999986396614422
ENSG00000063660	1828.55038552592	0.0794691297673225	0.134256272980281	0.591921166908859	0.553903378977459	0.999986396614422
ENSG00000063761	185.864058632149	0.111391009545928	0.0811878457954323	1.37201582890373	0.170058510255734	0.999986396614422
ENSG00000063854	524.15367321226	-0.0792755595144018	0.0647958822670833	-1.22346600957812	0.221153734773216	0.999986396614422
ENSG00000063978	942.661471918314	0.0287166648267993	0.0517385113087052	0.555034617356058	0.57887098255441	0.999986396614422
ENSG00000064012	457.334315306241	0.0696920464790402	0.0560687628262562	1.24297457204467	0.213877203803964	0.999986396614422
ENSG00000064042	4033.0649160964	-0.0952191139139176	0.102572807154423	-0.928307575423623	0.353248045638886	0.999986396614422
ENSG00000064102	198.520697597464	-0.0399134303077606	0.059811927180801	-0.667315570473249	0.504570582731049	0.999986396614422
ENSG00000064115	702.234758434093	0.0185070124452596	0.047991113567211	0.385634153275912	0.699767635439587	0.999986396614422
ENSG00000064195	4.17937483053801	-0.107155983541487	0.404349487982554	-0.265008332460435	0.791003042869557	0.999986396614422
ENSG00000064199	14.0960749514371	0.136454615594318	0.180898443444562	0.75431614001773	0.4506594130569	0.999986396614422
ENSG00000064201	122.264297439738	0.218882391968647	0.146461349997252	1.49447203629322	0.135052285551353	0.999986396614422
ENSG00000064205	3278.03948786913	0.189043625276975	0.165962062859588	1.13907734104821	0.254670897395192	0.999986396614422
ENSG00000064218	65.3386858964807	0.135556830898619	0.171078135001167	0.792367948701885	0.428146162351542	0.999986396614422
ENSG00000064225	329.700415848463	-0.0534144756395206	0.109016492124133	-0.489966927010454	0.624157302290073	0.999986396614422
ENSG00000064270	17.9158205739206	0.0840372041474269	0.215474046416064	0.390010795013138	0.696528564514424	0.999986396614422
ENSG00000064300	144.969744250487	0.803176190910986	0.260798049685749	3.0796863392145	0.00207218699392674	0.493565580045391
ENSG00000064309	1644.53291631502	-0.129496293731244	0.0944020942669115	-1.37175234020876	0.170140548550116	0.999986396614422
ENSG00000064313	625.858901634214	-0.0672188260485394	0.0430272168961197	-1.56223969146843	0.118231533399925	0.999986396614422
ENSG00000064393	7047.895420577	-0.00122720449646766	0.0816407813173212	-0.0150317583524558	0.988006843740347	0.999986396614422
ENSG00000064419	1242.09703686978	-0.0238701022801928	0.0802176190198297	-0.297566825989838	0.766033797178538	0.999986396614422
ENSG00000064489	6.3574450616316	-0.201029652952154	0.241356210126671	-0.832916844553729	0.404891628942145	0.999986396614422
ENSG00000064490	152.171565613742	0.0322137200132822	0.0931400620926953	0.345863200963108	0.729445525215655	0.999986396614422
ENSG00000064545	272.316029542286	0.107617737814259	0.0754772714314966	1.42582973355009	0.153917495977009	0.999986396614422
ENSG00000064547	108.666535168432	0.20161050204411	0.164813097385998	1.2232674783845	0.221228686314423	0.999986396614422
ENSG00000064601	1337.22530928031	0.0795441390667735	0.0623687666472113	1.27538419216648	0.202173291053095	0.999986396614422
ENSG00000064607	1715.44249149674	0.0797409607801784	0.104784049066227	0.761002857694302	0.446655360377196	0.999986396614422
ENSG00000064651	932.447954884935	0.190741023870642	0.138086867901697	1.38131182761295	0.167183103099206	0.999986396614422
ENSG00000064652	173.994504451728	-0.00371079059753238	0.0764863594934491	-0.0485157173397723	0.961305238566029	0.999986396614422
ENSG00000064655	100.140160197737	0.0335371768275502	0.142490157998757	0.235364865184883	0.813925553661127	0.999986396614422
ENSG00000064666	1461.84449287588	-0.0805528907763565	0.145411210063332	-0.553966167679044	0.579601999944238	0.999986396614422
ENSG00000064687	712.862336266155	0.17278793697007	0.109179463844612	1.582604739807	0.113511582509161	0.999986396614422
ENSG00000064692	138.321862876855	0.209254429763612	0.12165740193596	1.72003040040065	0.0854269157259772	0.999986396614422
ENSG00000064703	207.709471658322	0.0486896117363476	0.0835094774685409	0.583042945690681	0.559864390212702	0.999986396614422
ENSG00000064726	891.860239004175	-0.0333760635003419	0.0808378377077863	-0.412876747408684	0.679696918069742	0.999986396614422
ENSG00000064763	361.342559614167	0.244801350783703	0.0942981245205997	2.59603626295054	0.00943061116379119	0.725593314876916
ENSG00000064787	7.94173543784771	-0.493959490934092	0.351811059564883	-1.40404764860155	0.160304661226935	0.999986396614422
ENSG00000064835	3.58679096075072	-0.178912458253044	0.333358787120623	-0.536696391891738	0.591477348754826	0.999986396614422
ENSG00000064886	158.429691844332	-0.0982062579036985	0.317390556048086	-0.309417706457592	0.757003803001129	0.999986396614422
ENSG00000064932	1591.02439316504	0.144235348598764	0.0967704634760687	1.49048938506358	0.136095605470083	0.999986396614422
ENSG00000064933	322.56581128088	-0.0167502894019087	0.119929427602976	-0.139667884160677	0.888922402364865	0.999986396614422
ENSG00000064961	527.583185976224	-0.0282819208943532	0.146958062493005	-0.192448923281766	0.84739057330134	0.999986396614422
ENSG00000064989	1104.13506097114	-0.0864809729253034	0.107308187728432	-0.805912155968592	0.420293501616904	0.999986396614422
ENSG00000064995	219.135312247301	-0.0994818325963951	0.0495360333648368	-2.00827207668615	0.0446143874541683	0.968311716724489
ENSG00000064999	1611.89468341516	0.0274976103908714	0.08552001887945	0.321534194580012	0.747805603291111	0.999986396614422
ENSG00000065000	2760.61586616764	0.0372529036275214	0.0696123846042332	0.535147644191692	0.592547766555657	0.999986396614422
ENSG00000065029	577.241305824251	0.0608780355158137	0.0651184555622192	0.934881440141745	0.349849402950309	0.999986396614422
ENSG00000065054	2412.58414821049	-0.130096852970813	0.120443974539582	-1.08014413728982	0.280077999829555	0.999986396614422
ENSG00000065057	168.017252527698	0.0245536998175818	0.103531282499055	0.237162133269295	0.812531011612472	0.999986396614422
ENSG00000065060	1278.67175545188	-0.0344629408746782	0.076452078254007	-0.450778339343207	0.652149314267899	0.999986396614422
ENSG00000065135	1514.77963008943	0.0328472538041221	0.044133239141452	0.744274710923505	0.456710297387717	0.999986396614422
ENSG00000065150	3418.83742616067	-0.144113362900204	0.143402374340717	-1.00495799712352	0.314917075586628	0.999986396614422
ENSG00000065154	729.370656294927	0.00980039301710869	0.0718187676447222	0.13646005547728	0.891457600217913	0.999986396614422
ENSG00000065183	461.311083882407	-0.0502858056998281	0.0579832248594101	-0.867247481004279	0.385806425788602	0.999986396614422
ENSG00000065243	1413.24837162773	-0.0749828003573816	0.0524993526281326	-1.42826142806951	0.153216625581865	0.999986396614422
ENSG00000065268	243.376473928824	0.0449138336159915	0.113106542722572	0.397093152481516	0.691298769249154	0.999986396614422
ENSG00000065308	1611.67106657235	0.0978720097241215	0.0794838741425639	1.23134422900142	0.218194146355309	0.999986396614422
ENSG00000065320	355.537979720313	0.025518033045863	0.198208019764003	0.128743696023229	0.897560458674312	0.999986396614422
ENSG00000065325	180.681140603375	-0.128213097626367	0.160236129981016	-0.800150987430595	0.423623322883806	0.999986396614422
ENSG00000065328	29.7412816247359	0.252730271293457	0.19996546368656	1.26386960345114	0.206276833505739	0.999986396614422
ENSG00000065357	334.397104019423	0.195839550322418	0.104570916338585	1.87279175873643	0.061097146458077	0.999986396614422
ENSG00000065361	45.7165045432746	0.431012072596971	0.241286927746078	1.78630511243673	0.0740498695905014	0.999986396614422
ENSG00000065371	0.827798585559888	1.16149207588935	0.833843608101768	1.39293755400184	0.163638674960175	NA
ENSG00000065413	764.828256115256	0.127895560703637	0.105700612312748	1.20997937386794	0.226286807652497	0.999986396614422
ENSG00000065427	988.534430191648	-0.0887118383488699	0.108869641596128	-0.814844588888822	0.415161274226576	0.999986396614422
ENSG00000065457	410.568726276077	0.0941862102656765	0.0702988278319267	1.33979773447803	0.180311112406912	0.999986396614422
ENSG00000065485	212.23002440568	0.156896967155677	0.109077400848014	1.43840030965071	0.150320504834339	0.999986396614422
ENSG00000065491	196.526523816413	0.0462372196010315	0.0522424327455578	0.885051043205163	0.376129102196151	0.999986396614422
ENSG00000065518	158.916875022911	-0.169574185430952	0.132975273344554	-1.2752309596053	0.202227506220814	0.999986396614422
ENSG00000065526	2534.86354025947	-0.108767074266917	0.0717412114575126	-1.51610311642607	0.129493280426048	0.999986396614422
ENSG00000065534	3135.31042145157	-0.00276577857776885	0.089850383443538	-0.0307820453488311	0.975443359370742	0.999986396614422
ENSG00000065548	430.67822512671	-0.0565473177154633	0.0693639348557281	-0.815226498223863	0.414942672731663	0.999986396614422
ENSG00000065559	468.158647200359	-0.045860797309317	0.0558171744526025	-0.821625203337012	0.411290240570209	0.999986396614422
ENSG00000065600	162.355263089014	0.0304993467535272	0.129911902814235	0.234769456014659	0.814387675787365	0.999986396614422
ENSG00000065609	1.56433040658039	0.518272854896442	0.447030336836315	1.15936841907491	0.246306043916128	0.999986396614422
ENSG00000065613	1664.51876873467	-0.0946249552005781	0.092308899182189	-1.02509027882369	0.305320591987878	0.999986396614422
ENSG00000065615	412.950850282546	0.0916584768992708	0.0577242443191437	1.58786793972586	0.112316204502928	0.999986396614422
ENSG00000065618	41.1270282324032	0.226784241188107	0.198002558774254	1.14536015388906	0.25205999710741	0.999986396614422
ENSG00000065621	28.750131152667	0.277352731739618	0.173231036645822	1.60105681470161	0.109364336005813	0.999986396614422
ENSG00000065665	163.974811034876	-0.0762612841656932	0.136401131031781	-0.559095687761741	0.576096417585607	0.999986396614422
ENSG00000065675	69.045838885719	-0.297106478188127	0.22861691198832	-1.29958223826987	0.193744190533605	0.999986396614422
ENSG00000065717	1012.02063800704	0.0193555643777667	0.137626390451547	0.140638465589789	0.888155559081719	0.999986396614422
ENSG00000065802	892.480106541019	-0.0168683457263216	0.0951064660132609	-0.177362764419925	0.859223453273322	0.999986396614422
ENSG00000065809	1985.87809336233	-0.00155494395690184	0.112731834296682	-0.0137932995289477	0.988994888227558	0.999986396614422
ENSG00000065833	1496.43401084143	-0.0144102369949044	0.102562833034967	-0.140501549815726	0.888263728061499	0.999986396614422
ENSG00000065882	927.109672340206	0.114693550842846	0.0930123590971655	1.23310011654507	0.217538414004843	0.999986396614422
ENSG00000065883	1458.41134309404	-0.0666585491216966	0.0409236733201184	-1.62885058240671	0.103344653658206	0.999986396614422
ENSG00000065911	269.858888773034	-0.0784182914176721	0.169875471318002	-0.461622215433771	0.644352260611572	0.999986396614422
ENSG00000065923	220.758190467226	0.162699658242665	0.149988965774267	1.08474418369901	0.278034972872001	0.999986396614422
ENSG00000065970	804.616081986426	-0.10254011872134	0.0981800212018366	-1.04440921346452	0.296296102712576	0.999986396614422
ENSG00000065978	2152.51451646678	-0.200603723096396	0.179600919751237	-1.11694151329653	0.264019333200033	0.999986396614422
ENSG00000065989	848.952474420408	-0.0717835435141568	0.126858172648062	-0.565856672973709	0.571491216942673	0.999986396614422
ENSG00000066027	2930.11219097268	-0.0763700765721694	0.0921833046581462	-0.828458871759709	0.407410677727306	0.999986396614422
ENSG00000066032	0.929602804554587	0.619798044314329	0.702352725141128	0.882459798514755	0.377528210488787	0.999986396614422
ENSG00000066044	789.716286752528	0.0939045882922227	0.0864884613613833	1.08574700964851	0.277590936314724	0.999986396614422
ENSG00000066056	1975.52223458123	0.100684624306394	0.130214724278945	0.773219963133418	0.439392213530598	0.999986396614422
ENSG00000066084	1305.00614044654	0.0731969157976371	0.0674823177930854	1.08468289459283	0.2780621264556	0.999986396614422
ENSG00000066117	735.109504098025	-0.0107791405573018	0.0523313401598644	-0.205978683602849	0.836807562291295	0.999986396614422
ENSG00000066135	1059.60643372059	0.0369269040828686	0.0506443953996649	0.729140979795623	0.465915429446966	0.999986396614422
ENSG00000066136	485.850301907986	-0.0107175767159869	0.0442662409210896	-0.242116260449863	0.808690078964665	0.999986396614422
ENSG00000066185	24.2214446107087	0.138485411312923	0.154170716316473	0.898260153560214	0.369046870465561	0.999986396614422
ENSG00000066230	47.3628824701725	0.458479153335848	0.217784111827443	2.10520018879576	0.035273885843008	0.946277466978101
ENSG00000066248	17.3240014841078	0.0716303863664932	0.30616598028123	0.233959325920851	0.815016555581443	0.999986396614422
ENSG00000066279	31.202445645121	0.258606654699066	0.228130316161184	1.13359179547338	0.256965816151299	0.999986396614422
ENSG00000066294	616.309032973414	0.290397575547352	0.137200533766279	2.11659217042146	0.0342944751916196	0.93738232190427
ENSG00000066322	830.549341161228	0.0443593193728247	0.0568681611514326	0.780037871361825	0.43536858403617	0.999986396614422
ENSG00000066336	286.775759059046	0.192927615941825	0.168200767398271	1.14700794131935	0.251378338836627	0.999986396614422
ENSG00000066379	66.3177755995528	0.0164253077872039	0.122181188437346	0.134434015557367	0.893059385228779	0.999986396614422
ENSG00000066382	105.316354831513	0.0285080034650131	0.16515933601781	0.172609094662011	0.862958702699902	0.999986396614422
ENSG00000066405	205.143950751631	0.0313161563051595	0.247036015608927	0.126767573659117	0.899124361109759	0.999986396614422
ENSG00000066422	471.610924054343	-0.0558299532655209	0.0518368829889664	-1.07703145031704	0.28146621549752	0.999986396614422
ENSG00000066427	1641.14927035695	-0.0451101380171824	0.0488528338961406	-0.923388356816412	0.355804857136359	0.999986396614422
ENSG00000066455	400.965057960573	-0.0686987236992072	0.0947026450357772	-0.725415046995296	0.468197444749481	0.999986396614422
ENSG00000066468	399.100657141317	-0.202019522593095	0.169422269593482	-1.19240241013078	0.233103495729401	0.999986396614422
ENSG00000066557	219.1529381473	-0.0109133962708936	0.101962472811386	-0.107033460154322	0.914762434855044	0.999986396614422
ENSG00000066583	545.836860514953	-0.0831995399035894	0.0951926968610498	-0.874011795516556	0.382111830088193	0.999986396614422
ENSG00000066629	741.846494219758	-0.026904447654845	0.0696642811595666	-0.386201468055345	0.69934746658136	0.999986396614422
ENSG00000066651	180.09152535785	-0.0137748540143558	0.118978951218093	-0.115775554191144	0.907830425137351	0.999986396614422
ENSG00000066654	732.58545001635	-0.0621075502997483	0.0655641410761848	-0.947279248691447	0.343496502104615	0.999986396614422
ENSG00000066697	120.941140496511	0.126594618065424	0.129843156005843	0.974981061456384	0.32956965427422	0.999986396614422
ENSG00000066735	1411.81341578553	0.041573991622456	0.108762215905256	0.382246640310009	0.70227842969455	0.999986396614422
ENSG00000066739	1599.11640506146	-0.00583864754770972	0.0592264405872467	-0.0985817734413532	0.921470342204648	0.999986396614422
ENSG00000066777	1844.73432409544	-0.0214976101055717	0.0374782700074257	-0.573601985932442	0.566237167584626	0.999986396614422
ENSG00000066813	5.20901930254863	0.337146983466585	0.367470257798779	0.917481010534469	0.358890639200523	0.999986396614422
ENSG00000066827	318.96439794097	0.0667792576864872	0.138894167073182	0.480792383824887	0.63066406377809	0.999986396614422
ENSG00000066855	363.932455304979	0.025883364676897	0.0695451243217816	0.372180867160954	0.709758190324608	0.999986396614422
ENSG00000066923	133.059457530776	0.188380991700881	0.111892999913165	1.68358156316369	0.0922625642952243	0.999986396614422
ENSG00000066926	573.702588796513	-0.0727257715591222	0.104600343996589	-0.695272776172645	0.486884371763218	0.999986396614422
ENSG00000066933	1900.46980488475	-0.102994967453202	0.0480254531606031	-2.14459126723435	0.0319855411367089	0.922273501284776
ENSG00000067048	1.74576802372807	0.596158553312179	0.588581407600278	1.01287357299102	0.311120552728089	0.999986396614422
ENSG00000067057	562.903804068407	0.165321908829265	0.0836043490582418	1.97743192419447	0.0479928283910591	0.969669187769073
ENSG00000067064	253.887240530354	0.0948503872981097	0.110792100639801	0.856111462372937	0.391936129027286	0.999986396614422
ENSG00000067066	1362.82030759983	-0.0227404269473346	0.0669897850308156	-0.339461112419959	0.734262387488193	0.999986396614422
ENSG00000067082	3219.88509702903	0.196428459170826	0.103489127545383	1.89805889594235	0.0576883240406203	0.996515571254099
ENSG00000067113	1583.81176388808	-0.00854169715477024	0.0857571097026551	-0.099603370313981	0.920659218010972	0.999986396614422
ENSG00000067141	536.795520673135	-0.0753743444451879	0.073373643375729	-1.02726729895657	0.30429461611101	0.999986396614422
ENSG00000067167	1709.77890333991	0.037035983992444	0.0695823898426252	0.532260879170843	0.594545323257738	0.999986396614422
ENSG00000067177	273.724195849857	-0.0399014678385228	0.0628647966198277	-0.634718793092185	0.525611834546748	0.999986396614422
ENSG00000067182	2449.14269664808	0.108990725158069	0.0730938509679411	1.49110662134729	0.135933504205504	0.999986396614422
ENSG00000067191	165.950425262807	0.135880754496309	0.141497722704841	0.960303472726215	0.336902502793746	0.999986396614422
ENSG00000067208	891.411132279903	-0.00803844567027926	0.0667398272273119	-0.120444508237949	0.904131035527462	0.999986396614422
ENSG00000067221	315.000263099664	0.0318119898018779	0.0576606311525099	0.551710745547279	0.581146546651868	0.999986396614422
ENSG00000067225	3227.49527230829	0.173502183939381	0.121745425776941	1.42512281535134	0.154121702596443	0.999986396614422
ENSG00000067248	566.269856251608	-0.0657786872455874	0.0534167010916314	-1.23142548868284	0.218163768792141	0.999986396614422
ENSG00000067334	309.345430573483	-0.0479556171320808	0.0867071542433872	-0.553075666599198	0.580211598257214	0.999986396614422
ENSG00000067365	464.771182852768	-0.0169377847257769	0.0951176909255708	-0.178071866137191	0.858666536456661	0.999986396614422
ENSG00000067369	1124.88858342444	0.00782634522461689	0.0413161643772645	0.189425745167274	0.849759148000462	0.999986396614422
ENSG00000067445	419.366534775867	-0.0815547336883212	0.12889186712088	-0.632737623482758	0.526904996325198	0.999986396614422
ENSG00000067533	250.171439654476	-0.0772802106531265	0.109904848105122	-0.703155611290316	0.48195877860611	0.999986396614422
ENSG00000067560	7118.57940445996	-0.000881728597952751	0.123874750983008	-0.00711790410035777	0.994320782168934	0.999986396614422
ENSG00000067596	924.171756854519	0.042941821993328	0.0589315033186109	0.728673452655105	0.466201435558554	0.999986396614422
ENSG00000067601	31.7379425759298	-0.0998899230473617	0.12211607974906	-0.817991563867987	0.413362004384362	0.999986396614422
ENSG00000067606	20.5550593022362	0.684080603140397	0.19949330506054	3.42909052979397	0.000605607487264429	0.335441271003116
ENSG00000067646	1.29018380096843	0.333658366206942	0.70871561244869	0.470793023811223	0.637788546821123	0.999986396614422
ENSG00000067704	1719.96418823402	-0.0340441659086863	0.0473973562280756	-0.718271410431968	0.472589954561282	0.999986396614422
ENSG00000067715	25.452371074143	0.0818642192571239	0.220040894667269	0.372040930759319	0.709862374831442	0.999986396614422
ENSG00000067798	770.788480966948	-0.0795186534927359	0.0974921300083896	-0.815641770119218	0.414705052031262	0.999986396614422
ENSG00000067829	423.263184348626	0.0221587764790065	0.0747680838913652	0.296366782800027	0.766949989937262	0.999986396614422
ENSG00000067836	90.7716276834881	0.173833997765086	0.10632212668579	1.63497479954301	0.102054330541961	0.999986396614422
ENSG00000067840	100.08465984896	0.227407781298539	0.133641326741792	1.70162768391183	0.0888251845091862	0.999986396614422
ENSG00000067842	2.68657463165722	0.927644921649584	0.380021592527163	2.44103214104414	0.0146453512540644	0.803713488663998
ENSG00000067900	2327.7200412202	-0.0069325500815989	0.0580299506260277	-0.119465034982978	0.904906939655785	0.999986396614422
ENSG00000067955	488.395698502222	0.0702701923655634	0.0910388999688716	0.771869963165091	0.440191448997749	0.999986396614422
ENSG00000067992	184.608499960674	0.261833786827055	0.0925140547366446	2.83020550307091	0.00465181144346752	0.594705883756002
ENSG00000068001	1149.84810057662	-0.0199073544647882	0.191772244440706	-0.103807276818639	0.917322291605804	0.999986396614422
ENSG00000068024	1500.45446875934	0.0249042947569874	0.0520794155187507	0.47819843039561	0.632508979581092	0.999986396614422
ENSG00000068028	684.65117905665	-0.0124818120600086	0.0904653852859381	-0.137973347712572	0.890261481506239	0.999986396614422
ENSG00000068078	85.5586296905284	0.328854965480294	0.212918797179426	1.54450884485868	0.122465110206016	0.999986396614422
ENSG00000068079	343.197097546859	0.0309856659219711	0.0830283359621817	0.373193868850806	0.709004159049693	0.999986396614422
ENSG00000068097	328.052616934067	-0.0592352148338106	0.0655569189530108	-0.903569230827772	0.366223862891056	0.999986396614422
ENSG00000068120	504.116981979129	0.0240458998440613	0.0500898761195519	0.480055087113209	0.631188223029036	0.999986396614422
ENSG00000068137	890.63566955572	-0.0038315787427013	0.0813705355229012	-0.0470880364505273	0.962443062291226	0.999986396614422
ENSG00000068305	1281.48821700488	0.0436427635360403	0.0804024740372327	0.542803739047013	0.587264938556778	0.999986396614422
ENSG00000068308	762.813980523054	-0.00594890627328709	0.0557038295611191	-0.106795283558734	0.914951389252068	0.999986396614422
ENSG00000068323	2042.40591504966	0.0494712305133974	0.103959586232613	0.475869828903551	0.634167118038283	0.999986396614422
ENSG00000068354	379.397486017036	0.0570768277347346	0.0785693810777924	0.726451283588732	0.467562162165056	0.999986396614422
ENSG00000068366	1399.78465055319	0.130721757186278	0.0828383115934843	1.57803502596448	0.114557563372669	0.999986396614422
ENSG00000068383	600.823117274666	0.0294685037960815	0.0696604131386436	0.42303085021088	0.672272752823978	0.999986396614422
ENSG00000068394	165.656592468837	-0.149218086045619	0.109356897047178	-1.36450548684867	0.172408528506629	0.999986396614422
ENSG00000068400	552.485983812075	0.0114166543556087	0.0872947953636323	0.130782760965895	0.89594716061036	0.999986396614422
ENSG00000068438	328.182773994495	0.0803479185579386	0.085902970667817	0.935333410862361	0.349616502037079	0.999986396614422
ENSG00000068489	37.1582543218716	0.0975182580931247	0.147538190146519	0.660969597066904	0.508631811280626	0.999986396614422
ENSG00000068615	52.444031921879	0.306905454814354	0.190779347754636	1.60869328062212	0.107683425798412	0.999986396614422
ENSG00000068650	1455.32929112287	0.073597781400383	0.0810032595491082	0.908578022786409	0.363572911710616	0.999986396614422
ENSG00000068654	1317.81560303008	0.0683518232962324	0.0655288354946971	1.04308008497669	0.296911203380239	0.999986396614422
ENSG00000068697	3635.48515940338	0.00981371925496243	0.0803153706837813	0.122189802168767	0.902748702627028	0.999986396614422
ENSG00000068724	1448.45235901936	-0.022256484196796	0.06333022091849	-0.351435442258152	0.725261696884637	0.999986396614422
ENSG00000068745	805.523955979415	0.0198380869344738	0.0672170502985641	0.295134744032313	0.767890949290632	0.999986396614422
ENSG00000068781	12.067891626014	-0.228351301089551	0.27382118973741	-0.833943133869719	0.404313029267128	0.999986396614422
ENSG00000068784	290.36157707912	-0.0629577328128364	0.0709355843572498	-0.887533857418656	0.374791546128231	0.999986396614422
ENSG00000068796	544.7588573895	-0.0674544050688912	0.0912483851285706	-0.739239439403193	0.459761616046111	0.999986396614422
ENSG00000068831	510.105039994425	0.04673311034754	0.119959199788281	0.389575042431262	0.696850810115289	0.999986396614422
ENSG00000068878	1556.0240842087	-0.0186589293925169	0.0593078023582454	-0.314611714657856	0.753056483524857	0.999986396614422
ENSG00000068885	144.282382016791	0.0853458107742353	0.0820897811638834	1.03966425009529	0.298495915290447	0.999986396614422
ENSG00000068903	891.879286779984	-0.0806896288309319	0.0859484480720217	-0.938814261815605	0.347826115231284	0.999986396614422
ENSG00000068912	611.105822269323	-0.0257965844085978	0.0555946158098399	-0.464012279477467	0.642638947959142	0.999986396614422
ENSG00000068971	525.209771410633	0.0615407536347714	0.0609000548361542	1.01052049625146	0.312245984692773	0.999986396614422
ENSG00000068976	220.951352190473	-0.249590577542617	0.135508798287477	-1.84187728543736	0.0654931018602788	0.999986396614422
ENSG00000068985	0.10961709058035	0.457250965635274	1.83600031572293	0.249047324076973	0.803324175073982	NA
ENSG00000069011	41.1206128302585	-0.164880801325637	0.203694760604651	-0.809450379755484	0.418256133579957	0.999986396614422
ENSG00000069018	0.429847165173646	-0.754718000762377	0.753911372822499	-1.00106992409049	0.316793004241125	NA
ENSG00000069020	3214.04960713867	0.0493265121111068	0.0744956586204918	0.662139418920962	0.507881875042955	0.999986396614422
ENSG00000069122	3451.30451275539	-0.0897658252321148	0.128548533337097	-0.698302990332212	0.484987729543153	0.999986396614422
ENSG00000069188	19.2713874365915	0.0857031347412026	0.210909682117168	0.406349930837179	0.684485502983272	0.999986396614422
ENSG00000069206	0.580527547518698	0.92080898432502	0.68941386959547	1.33564035325446	0.181666853799954	NA
ENSG00000069248	1060.90972825843	-0.0471534581964929	0.0355767989225957	-1.32539912596084	0.18503880676084	0.999986396614422
ENSG00000069275	5478.40584291579	0.047182034218046	0.122513664980578	0.385116502926638	0.700151101677054	0.999986396614422
ENSG00000069329	1601.56266982481	-0.0214673937969397	0.0481152518136929	-0.446166090537437	0.65547727533367	0.999986396614422
ENSG00000069345	972.073476338231	-0.0571004026639677	0.0797257964986343	-0.716209873989102	0.473861767054169	0.999986396614422
ENSG00000069399	450.896701851261	0.196113270466548	0.136389341183624	1.43789293770777	0.150464433838753	0.999986396614422
ENSG00000069424	811.898559788675	0.423946221646969	0.146216391434833	2.89944388236333	0.00373825255849087	0.563812395400871
ENSG00000069431	3523.17582754689	-0.162512520139167	0.0978746118800601	-1.66041547463112	0.096830899183392	0.999986396614422
ENSG00000069482	4.40939484710528	1.30428584367113	0.461180826032868	2.82814412492113	0.00468187232970713	0.594705883756002
ENSG00000069493	424.284712166883	0.0535823494246852	0.161103732667442	0.332595331824449	0.739439767614954	0.999986396614422
ENSG00000069509	45.8835354241495	0.009945470960831	0.1574817196234	0.0631531772996543	0.949644529409938	0.999986396614422
ENSG00000069535	1361.42469127261	-0.29904227024484	0.0949600075448073	-3.14913907419116	0.00163752245325412	0.466733274579216
ENSG00000069667	1059.27181412842	-0.0676350202463694	0.0612423949566539	-1.10438235301281	0.269427312547868	0.999986396614422
ENSG00000069696	65.4811831499404	0.082360144631468	0.200162010034374	0.411467413907984	0.680729830655379	0.999986396614422
ENSG00000069702	5753.15329512575	-0.144800832814752	0.0732382781615093	-1.97711956711255	0.0480281164981908	0.969669187769073
ENSG00000069712	179.41110450175	-0.114029722366675	0.0961687255464092	-1.18572562669188	0.235730670787809	0.999986396614422
ENSG00000069764	2.87914415855029	-0.133591046414279	0.314534678466389	-0.42472597001273	0.671036449775601	0.999986396614422
ENSG00000069812	7.8322599519602	0.789726735397458	0.37627031538256	2.09882816451925	0.0358320511190119	0.946277466978101
ENSG00000069849	668.585189847684	0.0986845429400395	0.0696864056534757	1.41612330288293	0.156739406474039	0.999986396614422
ENSG00000069869	530.951588421206	-0.0484292598296429	0.0485883814553989	-0.996725109563445	0.318897958195188	0.999986396614422
ENSG00000069943	245.589931422488	-0.0505149262734983	0.112717910334447	-0.448153502168509	0.654042417637081	0.999986396614422
ENSG00000069956	554.105018244534	0.0505525975355011	0.0835080140502143	0.605362229128133	0.544938341905038	0.999986396614422
ENSG00000069966	239.18570693598	0.101763065750287	0.103390867046053	0.984255850228627	0.324989731311716	0.999986396614422
ENSG00000069974	222.732568142589	0.134183931957592	0.101845989103862	1.31751807938899	0.187665024969964	0.999986396614422
ENSG00000069998	436.670950041179	0.0392941989823355	0.0794864408647239	0.494350967974643	0.621058335633506	0.999986396614422
ENSG00000070010	409.086291270587	0.00692820854393772	0.0553061385622912	0.12527015488768	0.900309678981833	0.999986396614422
ENSG00000070018	1650.78034003083	-0.0120294122392008	0.0461016228324365	-0.260932511701888	0.794144552382941	0.999986396614422
ENSG00000070019	86.2364395861677	-0.106836327322305	0.122386268653344	-0.872943741956186	0.382693742591386	0.999986396614422
ENSG00000070031	31.7421869586328	-0.0859832772089551	0.210398948676389	-0.408667808227523	0.682783461215546	0.999986396614422
ENSG00000070047	1298.22769518901	-0.0146372989267242	0.0491736649930065	-0.297665405432073	0.765958549600763	0.999986396614422
ENSG00000070061	902.550748599944	-0.00565891538207159	0.0370387201256209	-0.152783772303113	0.878568795306404	0.999986396614422
ENSG00000070081	395.668503435778	0.0347069681006561	0.123078562140167	0.281990360442547	0.777950901745848	0.999986396614422
ENSG00000070087	518.317401055304	0.0280434390924617	0.118877209674542	0.235902568450572	0.813508275159299	0.999986396614422
ENSG00000070159	449.930641432589	-0.221957181120862	0.0908847929021309	-2.44218173396595	0.0145987955338421	0.803713488663998
ENSG00000070182	150.57552393439	-0.552273295079669	0.174238356740589	-3.16964246800094	0.00152626614241777	0.466733274579216
ENSG00000070190	83.7370207002534	0.255120231710991	0.173636207484276	1.46928014270349	0.141756820516481	0.999986396614422
ENSG00000070193	277.107124884352	-0.193321822653869	0.183145518830696	-1.05556403393402	0.291167439939335	0.999986396614422
ENSG00000070214	1450.91970239633	-0.0262721455347928	0.0566633434576197	-0.463653288557575	0.642896168875599	0.999986396614422
ENSG00000070269	407.831663618792	-0.0175536658516065	0.104691122397837	-0.167671006381045	0.866842106786817	0.999986396614422
ENSG00000070366	1054.78962725379	-0.0218251480578128	0.0552537461016578	-0.394998522229754	0.692843978575634	0.999986396614422
ENSG00000070367	1475.67530834186	0.0457726160663818	0.0778503842104031	0.5879561999678	0.55656169251303	0.999986396614422
ENSG00000070371	604.213336343639	0.0159723221578455	0.10632640605033	0.150219712592232	0.880591273964569	0.999986396614422
ENSG00000070388	7.85101577343126	-0.00261172670995841	0.229684746612932	-0.0113709192642197	0.990927514586106	0.999986396614422
ENSG00000070404	1817.13299219045	-0.0235276504828735	0.120504336770112	-0.195243184714237	0.845202573018938	0.999986396614422
ENSG00000070413	1745.83762550297	0.0187078693140671	0.0522728183464775	0.357889050291236	0.720426345337009	0.999986396614422
ENSG00000070423	350.944071114082	-0.0584419567621841	0.108007067724045	-0.541093819077668	0.588442918300518	0.999986396614422
ENSG00000070444	633.796052742727	-0.0346610618402062	0.0552708347894018	-0.627113051074316	0.530585132722216	0.999986396614422
ENSG00000070476	1291.13222427701	-0.00879553323384847	0.0523227649362688	-0.168101461086045	0.866503459928147	0.999986396614422
ENSG00000070495	336.777158678457	-0.0370331310108432	0.0599786935950671	-0.617438106619398	0.5369457937505	0.999986396614422
ENSG00000070501	180.43155815136	0.0216994606605291	0.0902845707725218	0.240345171659534	0.810062679152482	0.999986396614422
ENSG00000070526	38.4276792640218	0.11771047948394	0.191423320473736	0.61492235738378	0.538605997126637	0.999986396614422
ENSG00000070540	449.270979199736	0.0147678546019017	0.0803362338488444	0.183825577754715	0.854150289911885	0.999986396614422
ENSG00000070601	29.208808309405	0.148435993084949	0.213259165925685	0.696035701165009	0.486406472031028	0.999986396614422
ENSG00000070610	979.152278218411	0.0148529998813742	0.0740263587867208	0.200644744991004	0.840976368029895	0.999986396614422
ENSG00000070614	5215.1999104677	0.065217497438654	0.0591653834593573	1.1022914688528	0.270334977047028	0.999986396614422
ENSG00000070669	179.644610857953	0.0556325378979447	0.0790769731804347	0.703523866182949	0.481729338827641	0.999986396614422
ENSG00000070718	468.179922703815	0.0293334501267336	0.0634488964016014	0.462316159781044	0.643854612794373	0.999986396614422
ENSG00000070729	0.306746934092249	0.115359179361644	0.817420408051623	0.141125886050008	0.887770494192881	NA
ENSG00000070731	141.738490575374	0.000595316604355779	0.111844948392754	0.00532269550758137	0.995753123485761	0.999986396614422
ENSG00000070748	0.176265865847092	0.0965796092791181	1.62129307740714	0.0595694946366966	0.952498514959929	NA
ENSG00000070756	8076.64331031058	-0.0954384937176586	0.203450218526315	-0.469099981356442	0.638998172404076	0.999986396614422
ENSG00000070759	148.870361088239	0.00139357823282039	0.092170354337003	0.0151195928760894	0.987936769893561	0.999986396614422
ENSG00000070761	123.332516225742	-0.161572207102413	0.106001984269275	-1.52423757174182	0.127449375603658	0.999986396614422
ENSG00000070770	1414.55313475266	-0.0540347636778442	0.0979417152959186	-0.551703260603359	0.581151675657796	0.999986396614422
ENSG00000070778	1560.24689084786	-0.105899206044983	0.127655764393487	-0.829568539643523	0.406782770257239	0.999986396614422
ENSG00000070785	540.505725363768	-0.0365023840632037	0.0606345279630238	-0.602006567701222	0.547169765623046	0.999986396614422
ENSG00000070808	6.93254374763412	-0.130128444568625	0.361942439889414	-0.359528008399303	0.719200128870305	0.999986396614422
ENSG00000070814	639.88329473433	-0.000766079508611664	0.0907974329120548	-0.00843723753020284	0.993268138309067	0.999986396614422
ENSG00000070831	3019.18618887395	0.0357883177195337	0.102484585627306	0.34920683437879	0.726934035703545	0.999986396614422
ENSG00000070882	345.286640915521	0.19544453063265	0.132183634242381	1.47858342489108	0.139251685366263	0.999986396614422
ENSG00000070886	0.818690317140748	0.28601988564893	0.728630150749093	0.392544674901083	0.694655808840725	NA
ENSG00000070915	3.71480507298517	0.64123633721483	0.324267521325486	1.97749171607965	0.0479860759709507	0.969669187769073
ENSG00000070950	202.208242715616	0.0919236951441556	0.0511518313997233	1.79707534664444	0.0723236589456919	0.999986396614422
ENSG00000070961	848.35377974927	0.135554609858881	0.0930905426127516	1.45615876816591	0.145348734717613	0.999986396614422
ENSG00000070985	2.66887916024611	0.439746421041721	0.339416313222801	1.29559600970936	0.195114704590767	0.999986396614422
ENSG00000071051	686.102638284684	0.087879388700221	0.116966630118405	0.75132017235395	0.452459991858471	0.999986396614422
ENSG00000071054	4111.27450883633	0.049845218576777	0.151329706356876	0.329381585260126	0.74186728478636	0.999986396614422
ENSG00000071073	877.772548704245	0.0259843620533028	0.0944649425204379	0.275068838873014	0.783263351427826	0.999986396614422
ENSG00000071082	1441.25674712571	-0.217764576440002	0.19130496363286	-1.13831116717871	0.254990572595119	0.999986396614422
ENSG00000071127	2159.42412023552	0.145417880630956	0.0706115441271804	2.05940660876981	0.0394553031982068	0.955084849149405
ENSG00000071189	1326.33150688093	-0.0276098558781854	0.0688241270068279	-0.401165362772364	0.688298380373827	0.999986396614422
ENSG00000071203	0.0563348808007616	0.0808912329374206	2.97748704660948	0.0271676187574125	0.978326042656439	NA
ENSG00000071205	1640.18046740865	-0.0771660866352355	0.0658412000762225	-1.17200303982768	0.24119583570684	0.999986396614422
ENSG00000071242	1678.06647553604	0.139816058944892	0.102884276770208	1.35896429788947	0.174157902267744	0.999986396614422
ENSG00000071243	215.624949602736	-0.0190421887160545	0.0712621436462187	-0.267213245935873	0.789304978067303	0.999986396614422
ENSG00000071246	819.51346090446	0.200438925728625	0.10507460710993	1.90758672567697	0.0564446521607258	0.992020802352819
ENSG00000071282	1676.07015137194	-0.0891064607952646	0.0860223084192472	-1.03585293667064	0.300270756759035	0.999986396614422
ENSG00000071462	429.082095404113	0.0839809085820923	0.0507332862192418	1.65534139103807	0.0978552673604869	0.999986396614422
ENSG00000071537	3008.49751773066	0.0506755934204779	0.0732984925434458	0.691359285328293	0.489339783673665	0.999986396614422
ENSG00000071539	19.0539706408403	0.0390165309922097	0.175984410950879	0.221704472466598	0.824543948231736	0.999986396614422
ENSG00000071553	857.412870839107	0.142160118483432	0.0783055972601813	1.81545283424741	0.0694543479793996	0.999986396614422
ENSG00000071564	747.150053077618	0.0803531889731541	0.096781341492551	0.830254961689477	0.406394646383771	0.999986396614422
ENSG00000071575	1166.67346812895	0.070901295450462	0.0719832403510273	0.984969488796431	0.324639058292941	0.999986396614422
ENSG00000071626	1586.496513072	0.0321941745647886	0.0445043034930634	0.723394639123081	0.469437463853753	0.999986396614422
ENSG00000071655	954.211847325321	0.070560297635888	0.110056037849338	0.641130636853219	0.52143781067298	0.999986396614422
ENSG00000071677	0.187480087731157	-0.765898542258219	1.32949051510953	-0.576084246975707	0.564558238690601	NA
ENSG00000071794	628.425349210396	-0.00808867372453568	0.09416114835401	-0.0859024541005527	0.931543960634358	0.999986396614422
ENSG00000071859	476.35258293829	-0.0840549210064059	0.109947058765876	-0.764503588817185	0.44456719883716	0.999986396614422
ENSG00000071889	659.484169383676	-0.00968571508994655	0.0934262435541451	-0.103672316487104	0.917429396488736	0.999986396614422
ENSG00000071894	1500.21660389769	0.11021956154227	0.0831502737311476	1.32554658687772	0.184989928503041	0.999986396614422
ENSG00000071909	5.87651347687846	0.223899312873486	0.2923585424373	0.765838107574721	0.443772636512743	0.999986396614422
ENSG00000071967	11010.4160220206	-0.0425623584851118	0.0812173543691751	-0.524054973419151	0.600240304683609	0.999986396614422
ENSG00000071991	21.5225704760751	-0.0112575459931845	0.355312038767987	-0.0316835478815158	0.974724415188813	0.999986396614422
ENSG00000071994	529.622812642651	-0.0322775746555266	0.0761476719691633	-0.423881306162554	0.67165237808265	0.999986396614422
ENSG00000072041	36.5044795805945	-0.386728430051796	0.263830128716536	-1.46582360374506	0.142696348907589	0.999986396614422
ENSG00000072042	266.944849022602	0.0454621899980571	0.0563381538841806	0.806952071796989	0.419694096729261	0.999986396614422
ENSG00000072062	1390.67828927523	0.0376004702167451	0.0933499067529373	0.402790656409113	0.687102235363857	0.999986396614422
ENSG00000072071	2267.15555552679	0.0746378352137734	0.0767954697016934	0.971904143612882	0.331098238206317	0.999986396614422
ENSG00000072080	0.389298837875313	1.82908310345355	1.52002969121351	1.2033206417128	0.228852264237109	NA
ENSG00000072110	3074.61915801383	0.122443972110586	0.0609137195501265	2.01012141459898	0.0444183400931619	0.968311716724489
ENSG00000072121	1892.01077837315	0.0405747968431641	0.0359690708808345	1.12804684273298	0.259300136870104	0.999986396614422
ENSG00000072133	33.783477022467	0.0178861791959205	0.18452398540596	0.0969314593794958	0.922780825461115	0.999986396614422
ENSG00000072134	794.39688435888	-0.00242816027447185	0.0543386328744939	-0.0446857078660808	0.964357825789421	0.999986396614422
ENSG00000072135	1090.50477206038	0.00986666988548763	0.0740542090032137	0.133235774418432	0.894006919154714	0.999986396614422
ENSG00000072163	3598.39922931926	-0.0365456880242626	0.0972705994564873	-0.375711553423816	0.707131347764999	0.999986396614422
ENSG00000072182	6.05600670566562	0.159904313642634	0.238957293635923	0.669175279019797	0.503383673820108	0.999986396614422
ENSG00000072195	236.197191685139	0.928039317524183	0.291902406498161	3.17927943334729	0.00147641685765013	0.466733274579216
ENSG00000072201	366.698128036294	-0.196061794244606	0.146823323569698	-1.33535864382973	0.181758993446697	0.999986396614422
ENSG00000072210	3229.70462442942	-0.0325024299274616	0.0785797637541204	-0.413623411100638	0.679149925244228	0.999986396614422
ENSG00000072274	1373.71593458441	0.36675710440268	0.148471019463317	2.47022688823993	0.0135027380567066	0.794037090304524
ENSG00000072310	2633.81892700865	-0.175378985706927	0.173312332575678	-1.01192444357845	0.311574180932228	0.999986396614422
ENSG00000072315	22.8291200657244	-0.0907014932479241	0.254714109489581	-0.356091358384818	0.721772148651672	0.999986396614422
ENSG00000072364	2725.08351266696	-0.00589846969819385	0.0470356265844704	-0.125404297263924	0.900203486248547	0.999986396614422
ENSG00000072401	198.647508060059	0.0536198508906382	0.0927330897902768	0.578217020611561	0.563117608856154	0.999986396614422
ENSG00000072415	726.831344444355	-0.0708473584440242	0.0601018740756047	-1.17878784203804	0.238482666773696	0.999986396614422
ENSG00000072422	671.171780105048	0.106354646520775	0.0858710852886168	1.23853851576828	0.215516449910109	0.999986396614422
ENSG00000072501	1257.33944806593	-0.0444026393697703	0.0396983327531155	-1.11850136492913	0.263352923895384	0.999986396614422
ENSG00000072506	393.169087356451	-0.063883136000645	0.136839033261456	-0.466848781945022	0.640608071683093	0.999986396614422
ENSG00000072518	796.745505119219	0.0850057917693871	0.0482829861757005	1.76057444873134	0.0783104564541456	0.999986396614422
ENSG00000072571	8.94692400470209	-0.0918140316645471	0.305686593684151	-0.300353478240572	0.763907545335199	0.999986396614422
ENSG00000072609	1084.96227515651	0.0876742662661031	0.0739159581239294	1.18613447611822	0.235569197368261	0.999986396614422
ENSG00000072657	476.240839370097	-0.285417358458455	0.113468956624884	-2.51537836381112	0.0118904699382371	0.766618816871741
ENSG00000072682	346.377623498223	-0.0156588369206792	0.0815692202509527	-0.191969922876593	0.847765765284579	0.999986396614422
ENSG00000072694	428.180366213652	0.0138378627171413	0.169468613165566	0.0816544282664431	0.934921518260637	0.999986396614422
ENSG00000072736	1025.06338225718	-0.0966526191948524	0.0823723806435299	-1.17336197448415	0.24065067922513	0.999986396614422
ENSG00000072756	350.82910364267	-0.0140158050923726	0.0659566909767589	-0.212500125230833	0.831716880092791	0.999986396614422
ENSG00000072778	5436.29366183974	0.0147270680184191	0.0441286654162279	0.333730192823901	0.738583163951833	0.999986396614422
ENSG00000072786	1337.56150291711	0.142775949694745	0.0717691498334818	1.9893777483224	0.0466595238318456	0.969669187769073
ENSG00000072803	1141.45573394792	0.0157411199713675	0.0784050678320813	0.200766613773997	0.840881069710218	0.999986396614422
ENSG00000072818	626.60398490716	-0.0109763134093882	0.130151146691989	-0.0843351264154774	0.93278998502985	0.999986396614422
ENSG00000072832	281.454260400641	-0.0823518823269449	0.0847465141791572	-0.971743594702315	0.331178123075735	0.999986396614422
ENSG00000072840	1151.67077919927	-0.0489319472278077	0.0811288876583633	-0.60313839669369	0.546416624973581	0.999986396614422
ENSG00000072849	409.773347452431	0.00518549990498214	0.0511918819195559	0.101295356031856	0.919316002583709	0.999986396614422
ENSG00000072858	96.1993953771302	0.256232607910054	0.136688809033101	1.87456902816384	0.0608520373855888	0.999986396614422
ENSG00000072864	276.933763200809	0.0657906280323351	0.0850123367177588	0.773895067144904	0.438992846929336	0.999986396614422
ENSG00000072952	766.745575335026	0.329941711219982	0.1128401216441	2.92397514654073	0.00345592338706362	0.553774668462357
ENSG00000072954	62.8770202346868	0.119718642617868	0.121864241987787	0.982393527954377	0.325906013554906	0.999986396614422
ENSG00000072958	1126.64140071855	-0.00781502681726893	0.0667444263702404	-0.117088830367916	0.906789660925661	0.999986396614422
ENSG00000073008	378.312242772773	0.0939549522497715	0.0931250864812964	1.00891130198995	0.313017174421777	0.999986396614422
ENSG00000073050	192.06284661554	-0.0719718355124958	0.127147851670053	-0.566048380426132	0.571360892371551	0.999986396614422
ENSG00000073060	2944.13403166821	0.0278515173716796	0.112487692921237	0.247596129393293	0.804446905795433	0.999986396614422
ENSG00000073067	15.8445024772187	0.0125492781515126	0.209161637085346	0.0599979916316678	0.952157234256159	0.999986396614422
ENSG00000073111	130.546554103005	0.197020921880998	0.141440441013657	1.3929603193331	0.163631790311543	0.999986396614422
ENSG00000073146	27.0795576186224	-0.0349784949939958	0.240440025030878	-0.145477006124516	0.884334269063209	0.999986396614422
ENSG00000073150	31.3003243795897	0.0717028852223092	0.176147763014924	0.407061003756454	0.683963183757543	0.999986396614422
ENSG00000073169	590.841219520681	0.00341979477354216	0.06769773685761	0.0505156439828274	0.959711483224911	0.999986396614422
ENSG00000073282	17.8060827771888	-0.0688203559189772	0.201260197634553	-0.341947174492696	0.732390647029204	0.999986396614422
ENSG00000073331	605.500386797086	0.126542786086637	0.0856467247161518	1.47749708475159	0.139542439167023	0.999986396614422
ENSG00000073350	204.838089954276	0.129605657632012	0.125096597462013	1.03604462680424	0.300181323388108	0.999986396614422
ENSG00000073417	1513.84902793399	-0.0991607505228492	0.0499227346930008	-1.9862844279793	0.0470017507239345	0.969669187769073
ENSG00000073464	276.840337859519	0.0950032752880981	0.0972506307048633	0.976891096741722	0.328623069985491	0.999986396614422
ENSG00000073536	338.209039242273	-0.107278721797986	0.134305611247816	-0.798765746280243	0.424426255903255	0.999986396614422
ENSG00000073578	1517.56282875423	0.00100129679693758	0.0549711593778174	0.01821494777026	0.985467378018745	0.999986396614422
ENSG00000073584	643.572581521715	0.0252414470294272	0.0915450531678079	0.275727045383413	0.782757721342591	0.999986396614422
ENSG00000073598	1.93980524219751	0.644919418970536	0.408896186587836	1.57722042935218	0.114744813836875	0.999986396614422
ENSG00000073605	617.880031150361	-0.116211491524259	0.277184045372514	-0.419257505849875	0.67502794902554	0.999986396614422
ENSG00000073614	2629.45598598258	-0.055012356874423	0.0233930956340517	-2.351649295801	0.0186903874961134	0.820658963532104
ENSG00000073670	39.4877751320593	0.0513312354935545	0.197712495117063	0.259625652203529	0.795152547081515	0.999986396614422
ENSG00000073711	521.906507494889	-0.13195382765759	0.0593414106239888	-2.22363820256486	0.0261727960846909	0.886495036954188
ENSG00000073712	3468.3716652457	-0.127366608062249	0.0611057043694129	-2.08436527123978	0.0371269543020643	0.948293562231318
ENSG00000073734	27.5885035933372	-0.0136220877126761	0.271265126832625	-0.050216877752521	0.959949562020477	0.999986396614422
ENSG00000073737	172.796775029838	0.521956102753042	0.243209960345296	2.14611318554552	0.0318639495507951	0.92141392654538
ENSG00000073754	0.481479552969187	0.318598634112352	0.961457160960963	0.331370597722646	0.740364571119067	NA
ENSG00000073756	31.0143892762823	0.683767897481905	0.24038871748396	2.84442591415519	0.00444915311544138	0.583468882012587
ENSG00000073792	257.265950807751	-0.2393880798946	0.120573206107278	-1.98541689006435	0.0470981083495384	0.969669187769073
ENSG00000073803	305.425471798078	-0.00148863609721099	0.0689155045147456	-0.0216008880395336	0.982766325144795	0.999986396614422
ENSG00000073849	1077.29537868755	0.137088693028538	0.0991831417366466	1.38217736026692	0.166917249782259	0.999986396614422
ENSG00000073861	39.1204972086907	0.314934568477528	0.248608961689293	1.2667868701818	0.205231508116912	0.999986396614422
ENSG00000073905	2.80668176889385	0.315112060853166	0.298248846911162	1.0565407515122	0.290721232986746	0.999986396614422
ENSG00000073910	1784.07309185938	0.10211631055995	0.0740091687111161	1.37977918598905	0.167654643066633	0.999986396614422
ENSG00000073921	4517.56400084416	0.0234736200703092	0.0726556230608517	0.323080569423363	0.746634225196029	0.999986396614422
ENSG00000073969	337.215924201911	0.217239236806887	0.10838012239355	2.00441955599615	0.0450251361938831	0.968311716724489
ENSG00000074047	172.19292622513	0.138114880191561	0.117244321357975	1.17800912310169	0.238792969185993	0.999986396614422
ENSG00000074054	2427.91542708585	-0.0606544966137958	0.0346224133047863	-1.75188529117959	0.0797935342443364	0.999986396614422
ENSG00000074071	332.865636759332	-0.174642526528737	0.15813656261788	-1.10437791006462	0.269429239036673	0.999986396614422
ENSG00000074181	14068.4131355056	0.236039772480572	0.118306207681989	1.99515965480911	0.0460254697567129	0.969669187769073
ENSG00000074201	599.296169459849	-0.104187537146213	0.0689601980659364	-1.51083581643129	0.130830286876528	0.999986396614422
ENSG00000074211	20.0257064832728	0.0963631751022666	0.247386765661473	0.389524374291433	0.696888283519749	0.999986396614422
ENSG00000074219	565.278059416353	0.093048695567462	0.0872953551984705	1.06590660357485	0.2864658635722	0.999986396614422
ENSG00000074266	344.636549265682	-0.0697398040927001	0.0634336831972066	-1.0994128131562	0.271588044384533	0.999986396614422
ENSG00000074276	17.5724093985853	0.570077497919593	0.265382835029543	2.14813251903097	0.0317032295432303	0.92085777402512
ENSG00000074317	0.216462481410998	0.527819563576164	1.40758614241794	0.374982068713378	0.707673802379928	NA
ENSG00000074319	481.190227133481	-0.00362107804839571	0.0683483276188464	-0.0529797608010124	0.957748033603403	0.999986396614422
ENSG00000074356	1257.04162803113	-0.0294468854962168	0.0397418425573041	-0.740954208495922	0.458721205522737	0.999986396614422
ENSG00000074370	541.918215627911	0.317502413897921	0.124493702250718	2.55034919966073	0.0107615068973153	0.742350649707178
ENSG00000074410	199.039272049957	0.021824187491517	0.179033414032199	0.12190007999061	0.902978152277506	0.999986396614422
ENSG00000074416	11153.1194365118	-0.0502229208633468	0.0906237466974228	-0.554191618572476	0.579447713746626	0.999986396614422
ENSG00000074527	733.981029805769	0.169241789074563	0.0914781270443105	1.85007929811009	0.0643021212128629	0.999986396614422
ENSG00000074582	299.607951095143	0.00426625046879903	0.0713517257133855	0.059791833009565	0.952321430254818	0.999986396614422
ENSG00000074590	1809.31914127587	0.138956330861845	0.0826820895423719	1.68060981079384	0.0928387289344134	0.999986396614422
ENSG00000074603	1462.94853644058	-0.0151162428089324	0.0506817141415016	-0.298258317915775	0.765506014738286	0.999986396614422
ENSG00000074621	421.511804782779	0.0889237625044349	0.0786476838932793	1.13065964695285	0.25819837190443	0.999986396614422
ENSG00000074657	1669.96239385999	0.0268252577453055	0.0958108583284838	0.279981394732277	0.779491779121117	0.999986396614422
ENSG00000074660	1510.56797548532	0.0569485139447133	0.126284126879423	0.450955439546953	0.652021665324598	0.999986396614422
ENSG00000074695	1555.46816088182	-0.0819232793636249	0.0580491365095122	-1.41127472843977	0.158163623068839	0.999986396614422
ENSG00000074696	527.585453611371	0.0249887991721391	0.0880369903219461	0.283844314540474	0.776529692466874	0.999986396614422
ENSG00000074706	35.1633721198692	0.257584999020177	0.168550329166105	1.52823788772509	0.126453485052918	0.999986396614422
ENSG00000074755	3324.55600797449	0.0295013249559969	0.0372405565766698	0.792182707990962	0.428254149763925	0.999986396614422
ENSG00000074771	0.110103792170364	0.457250980520906	1.83315749109655	0.249433549895044	0.803025436020016	NA
ENSG00000074800	4570.94967244096	0.0900377023140769	0.0990198220562538	0.909289680029176	0.36319723661386	0.999986396614422
ENSG00000074803	33.8040786537832	0.493987819974171	0.284119962356459	1.73865931797643	0.0820947059122499	0.999986396614422
ENSG00000074842	320.586082850308	0.0564953098783776	0.0878795041132344	0.642872424559683	0.520306883737177	0.999986396614422
ENSG00000074855	574.585911097259	-0.0274393566512317	0.0736053684484178	-0.372790154164652	0.709304631336844	0.999986396614422
ENSG00000074935	329.526392088423	-0.0926659369057158	0.0964334774441903	-0.960931196941903	0.336586763536677	0.999986396614422
ENSG00000074964	1658.34471482362	0.147681860942786	0.071249794203129	2.0727338597183	0.0381970547754068	0.9493801943037
ENSG00000074966	50.8901964734293	0.129695751554487	0.180404439762813	0.718916628243766	0.472192290369795	0.999986396614422
ENSG00000075035	83.9353346410666	0.157847322168103	0.183643614736893	0.859530686075042	0.390047797671413	0.999986396614422
ENSG00000075043	0.655386847786406	0.1480557217733	0.865238586356637	0.171115486650608	0.864132958882111	NA
ENSG00000075073	25.1425463992639	-0.01963991964496	0.164266430519271	-0.119561371017043	0.904830621613268	0.999986396614422
ENSG00000075089	183.256301551296	-0.0676997485548019	0.0765453091554301	-0.884440200213096	0.376458630152059	0.999986396614422
ENSG00000075131	47.6942101602276	0.214172197572894	0.118437023007952	1.80832135200253	0.0705565005690524	0.999986396614422
ENSG00000075142	715.618027981878	0.0233642274085574	0.101267245698782	0.230718503770251	0.817533497387385	0.999986396614422
ENSG00000075151	1241.75003186795	-0.0284778981633116	0.0584206618514425	-0.487462778763579	0.625930413945036	0.999986396614422
ENSG00000075188	123.306976712115	0.0389474891138335	0.0859264166080989	0.453265603888368	0.650357497532374	0.999986396614422
ENSG00000075213	434.256012532079	-0.221058422738541	0.110305589473941	-2.00405458864589	0.04506421316976	0.968311716724489
ENSG00000075218	15.123003349737	0.327416304298697	0.234403089936568	1.39680882358376	0.162471068209025	0.999986396614422
ENSG00000075223	4528.49353454521	0.0920249936815389	0.101563172137764	0.906086249026499	0.364890203045711	0.999986396614422
ENSG00000075234	725.477281048215	-0.0788099037936575	0.0858748297685787	-0.917729956566316	0.358760260295042	0.999986396614422
ENSG00000075239	1072.90895286764	-0.171777869124506	0.0683360202080349	-2.51372363508387	0.0119464009083375	0.766618816871741
ENSG00000075240	1076.7845738369	-0.0112761616265463	0.0652105449909084	-0.172919297455931	0.862714862969399	0.999986396614422
ENSG00000075275	238.012021889369	0.467007918129667	0.187655402472227	2.48864627384646	0.0128230475968475	0.780883299136881
ENSG00000075290	10.9910290739319	0.0222099157902907	0.243494835517267	0.0912130877154301	0.927323275812131	0.999986396614422
ENSG00000075292	2368.96313573798	-0.0895460610958978	0.079789260444656	-1.12228212915959	0.261742502094932	0.999986396614422
ENSG00000075303	223.926113159608	0.098736496368733	0.0801129845419815	1.23246558511364	0.21777521466733	0.999986396614422
ENSG00000075336	147.392364626888	-0.125733266059758	0.0718912736627299	-1.74893640985722	0.0803020120089026	0.999986396614422
ENSG00000075340	93.2953632647502	0.404903809226666	0.1834534901019	2.20711968467736	0.027305698888756	0.891323574353277
ENSG00000075388	0.0352069450565923	-0.0445593975534599	2.97748704660948	-0.0149654379199401	0.988059753837899	NA
ENSG00000075391	1619.6692533751	-0.0638246376908103	0.0953147790202035	-0.66961953169174	0.50310035986034	0.999986396614422
ENSG00000075399	250.043403433589	0.170288800485387	0.0879708880085727	1.93574038344131	0.0528995057837828	0.982721521080176
ENSG00000075407	486.594278827323	-0.0699480022464219	0.0582939718062218	-1.19991827763838	0.230171080685702	0.999986396614422
ENSG00000075413	1622.83186707916	0.0144945851582046	0.0729120528871337	0.19879546089097	0.842422746813347	0.999986396614422
ENSG00000075415	4018.08309765399	-0.0756956655690633	0.156871540376442	-0.482532812436327	0.629427494872786	0.999986396614422
ENSG00000075420	4272.32923433869	0.000340605178841008	0.0589225733491048	0.00578055504845296	0.995387810059896	0.999986396614422
ENSG00000075426	2426.84979527891	0.208082679153548	0.12819974762555	1.62311301704994	0.1045652474587	0.999986396614422
ENSG00000075429	0.019032609880979	0.0456079088221177	2.97748704660948	0.0153175842944648	0.98777881389072	NA
ENSG00000075461	2.91203271169728	0.197119381402967	0.29131276665581	0.676658917718722	0.498622387863888	0.999986396614422
ENSG00000075539	2726.44718537814	0.0449846551213716	0.0833200086004098	0.539902190086311	0.589264487450589	0.999986396614422
ENSG00000075568	1226.14617695455	-0.0129474128604182	0.0789392658554983	-0.164017396413579	0.869717448913885	0.999986396614422
ENSG00000075618	1317.18709542226	0.247680348329181	0.134802417181688	1.83735836127742	0.0661570094945236	0.999986396614422
ENSG00000075624	24993.6053863456	0.128456601537156	0.123791763163866	1.03768294637758	0.299417686999386	0.999986396614422
ENSG00000075643	137.344604059606	-0.0195812428341874	0.202543020633864	-0.096676956692496	0.922982939989962	0.999986396614422
ENSG00000075651	737.027314391667	0.00480212975213166	0.0701629935250138	0.0684424867137354	0.945433401595808	0.999986396614422
ENSG00000075673	0.598684237824029	0.113362797585294	0.784230828062544	0.144552845321521	0.885063930056767	NA
ENSG00000075702	37.207263574112	0.229593029787967	0.163287300853566	1.40606788518026	0.159703967589077	0.999986396614422
ENSG00000075711	1633.55050021468	-0.0318315711488339	0.0714106402311708	-0.445753896699268	0.655775027714249	0.999986396614422
ENSG00000075785	1619.22604593413	0.00378673801999912	0.0978204149739991	0.0387111220189124	0.969120705968295	0.999986396614422
ENSG00000075790	836.08594930638	-0.0162478725509842	0.0774907880459833	-0.209674891179874	0.833921423845454	0.999986396614422
ENSG00000075826	481.28747485814	0.00388131091903759	0.13891939795387	0.0279393013229616	0.977710562745231	0.999986396614422
ENSG00000075856	696.882784211356	-0.0415612260337092	0.0423159948871	-0.9821635092025	0.326019301633055	0.999986396614422
ENSG00000075884	205.374564590424	0.238588644524126	0.124310582036494	1.91929472628552	0.054947045069227	0.988980487931756
ENSG00000075886	32.0961567196199	0.131576964773195	0.199457409971555	0.65967448786164	0.509462741905135	0.999986396614422
ENSG00000075891	0.106007055307423	0.457250852869415	1.85739476006515	0.246178606024158	0.805543975944157	NA
ENSG00000075914	219.709081406319	0.0416823106185632	0.0557477726509362	0.747694636690802	0.454644366929931	0.999986396614422
ENSG00000075945	703.077290008845	-0.0481210598889785	0.10216483441183	-0.471013927306933	0.637630789242969	0.999986396614422
ENSG00000075975	440.390900852578	-0.10927118388635	0.0641993833208428	-1.70205971201088	0.0887441752623849	0.999986396614422
ENSG00000076003	304.751919148986	-0.0474055518216227	0.0726476589324367	-0.652540667080691	0.514052447254124	0.999986396614422
ENSG00000076043	378.654424691947	-0.0688396278225468	0.0535620229915275	-1.28523203526939	0.198711212127981	0.999986396614422
ENSG00000076053	272.8614870981	0.0145045662207592	0.0788151815728557	0.184032643601175	0.85398784636652	0.999986396614422
ENSG00000076067	3020.48869045713	0.0235783764611237	0.0929539679268902	0.253656481664865	0.799760957202584	0.999986396614422
ENSG00000076108	3114.72871553047	0.00953039036903335	0.049778578101733	0.191455656880275	0.84816861854356	0.999986396614422
ENSG00000076201	1352.14197204497	0.0389019321294561	0.0554698384187036	0.701316846027424	0.483105302895889	0.999986396614422
ENSG00000076242	507.998129378341	0.0124264150043765	0.0376899477576797	0.329701040825787	0.741625867215197	0.999986396614422
ENSG00000076248	349.560742266397	-0.102849540248541	0.0912216934737958	-1.12746799946315	0.259544662957593	0.999986396614422
ENSG00000076258	140.379225127132	-0.0406112021691292	0.0845068094556224	-0.480567216189314	0.630824120342841	0.999986396614422
ENSG00000076321	517.068698401762	-0.013901973566633	0.0598440585282084	-0.232303321474764	0.816302432835046	0.999986396614422
ENSG00000076344	518.796343191647	-0.0669298579501802	0.114375950520661	-0.585174222775879	0.558430575571082	0.999986396614422
ENSG00000076351	209.510035857521	0.0716946670095393	0.0887689414228002	0.807654860589839	0.419289295721831	0.999986396614422
ENSG00000076356	1607.54413503959	0.0102833418736864	0.101568792302259	0.101245093503565	0.919355901160471	0.999986396614422
ENSG00000076382	58.4125107983321	0.143398928357492	0.12118452889316	1.18331052377088	0.236686103550619	0.999986396614422
ENSG00000076513	796.7649721832	0.0591778494157699	0.0467566231089092	1.26565704452027	0.205635893472899	0.999986396614422
ENSG00000076554	92.2482870440598	0.274528967080115	0.124402950761681	2.20677214968985	0.0273299817030528	0.891323574353277
ENSG00000076555	22536.3460867147	-0.212773538534668	0.127667856374149	-1.66661793013195	0.0955904012814977	0.999986396614422
ENSG00000076604	148.310222549398	0.0850060522649035	0.0963952001023443	0.88184942999912	0.377858237056992	0.999986396614422
ENSG00000076641	487.776607384699	0.0535717228231702	0.0989339521336151	0.541489768353932	0.5881700480655	0.999986396614422
ENSG00000076650	227.878420401937	-0.0979464285968687	0.0559017685950574	-1.7521168123745	0.0797537239220234	0.999986396614422
ENSG00000076662	18.9442290103031	-0.0621650572897284	0.256201721817631	-0.242641059742677	0.80828347045931	0.999986396614422
ENSG00000076685	665.711938156892	0.0259208600348017	0.0640533609680704	0.40467603327986	0.685715661374374	0.999986396614422
ENSG00000076706	13413.6199546179	0.0623130447288164	0.0828843447877299	0.75180717044217	0.452167029285247	0.999986396614422
ENSG00000076716	439.418659029307	0.253902995536608	0.14125407663318	1.79749145361634	0.0722576336970237	0.999986396614422
ENSG00000076770	1419.5648612592	-0.145106385078738	0.107523220605949	-1.34953533070335	0.177165080044963	0.999986396614422
ENSG00000076826	12.3965385485548	0.135815660954353	0.287243524506081	0.472824099996299	0.636338678633519	0.999986396614422
ENSG00000076864	12.6048253219003	-0.094514125944592	0.281791718140683	-0.335404200550018	0.73732019971549	0.999986396614422
ENSG00000076924	810.792783560108	-0.0326785390593797	0.116081512036841	-0.281513726742365	0.778316401206427	0.999986396614422
ENSG00000076928	2360.90728083925	0.0942445362926652	0.0762308903768029	1.236303758579	0.21634567454018	0.999986396614422
ENSG00000076944	106.80421464245	0.21018451835208	0.152986547054032	1.37387582372094	0.169480236354389	0.999986396614422
ENSG00000076984	732.23781367727	-0.060681343061642	0.101924724388341	-0.59535449740773	0.551606534596948	0.999986396614422
ENSG00000077009	1.92186955295402	0.218685774641807	0.41060378399407	0.532595614474332	0.594313538585061	0.999986396614422
ENSG00000077044	971.368908829552	-0.00872678591951929	0.0487583780355458	-0.178980234189852	0.857953221912109	0.999986396614422
ENSG00000077063	320.258793065071	-0.115844195961909	0.0894989177083504	-1.29436421051939	0.195539646758188	0.999986396614422
ENSG00000077080	0.667712927926007	0.860248854464005	0.582199016452489	1.47758555090965	0.139518744155096	NA
ENSG00000077092	82.7723902631859	0.0229329620574009	0.164104474940946	0.139746110309627	0.888860593079501	0.999986396614422
ENSG00000077097	1535.94004098077	-0.0510146203365273	0.0610512996541161	-0.835602528128783	0.403378546035114	0.999986396614422
ENSG00000077147	3542.28190608042	0.0139706705656288	0.0701060967767023	0.199278967279084	0.842044530889839	0.999986396614422
ENSG00000077150	686.571112153765	0.207003342834219	0.0805702477405671	2.56922807908897	0.0101925348832115	0.729227953186625
ENSG00000077152	5.81894036649381	0.121882051927259	0.250860330889641	0.485856219255639	0.627069111111188	0.999986396614422
ENSG00000077157	3153.34492533082	0.0554058474089683	0.0830364788025154	0.667247072708121	0.504614327742618	0.999986396614422
ENSG00000077232	1109.98358266346	0.0206223007958734	0.0620285576413	0.332464619202149	0.739538451508284	0.999986396614422
ENSG00000077235	1616.81511551822	0.00523774906278071	0.039091179183855	0.133988003742388	0.893412060521977	0.999986396614422
ENSG00000077238	770.483014303066	0.154316280385559	0.102187764890105	1.51012482317736	0.131011576560842	0.999986396614422
ENSG00000077254	2499.38631725428	-0.0352229541529174	0.0543273367053622	-0.648346786148287	0.516760679856528	0.999986396614422
ENSG00000077264	132.518360222166	0.0826434834936842	0.142062710777295	0.581739451834341	0.560742193363377	0.999986396614422
ENSG00000077274	43.7437205331554	0.0196041982641409	0.289734830067516	0.0676625528921483	0.946054259427572	0.999986396614422
ENSG00000077279	20.5382428500868	0.575819929606748	0.429345669821877	1.34115695133397	0.179869499851181	0.999986396614422
ENSG00000077312	312.821506052686	-0.14529519537264	0.11091237760525	-1.30999982607679	0.19019589442758	0.999986396614422
ENSG00000077327	0.987555976010091	0.273467529788012	0.501774233549331	0.545001140958599	0.585752732897155	0.999986396614422
ENSG00000077348	113.442382678447	-0.0850047952439595	0.134203174099485	-0.633403761232541	0.526470009446737	0.999986396614422
ENSG00000077380	1167.13484235941	-0.0507701768239404	0.0634506543478505	-0.800152139418563	0.42362265552237	0.999986396614422
ENSG00000077420	855.388293440539	-0.127065671687994	0.0990060284273158	-1.28341348205153	0.199347252978304	0.999986396614422
ENSG00000077454	211.414201604518	0.0609171239665116	0.125176159664554	0.486651165283843	0.626505558032372	0.999986396614422
ENSG00000077458	334.616303465952	-0.0115755556421615	0.0875183339999284	-0.132264350943552	0.894775203430027	0.999986396614422
ENSG00000077463	168.005127333515	0.0420035887162161	0.110402361844985	0.380459149734431	0.703604614485154	0.999986396614422
ENSG00000077498	3.45128000472955	0.541145842666194	0.352912381003488	1.53337165765473	0.12518430791842	0.999986396614422
ENSG00000077514	245.949421598044	-0.0620507267635323	0.0655356181992777	-0.94682446688534	0.34372823207956	0.999986396614422
ENSG00000077522	8.26512943520135	0.140014592249317	0.211878817115773	0.660823928296765	0.508725235603546	0.999986396614422
ENSG00000077549	2044.62764829581	0.0324725542600936	0.0927998282543624	0.349920413334032	0.726398426736878	0.999986396614422
ENSG00000077585	300.51649994698	0.0957066972048227	0.104997200929948	0.911516653369417	0.36202321507703	0.999986396614422
ENSG00000077616	216.438248611168	-0.197132498024827	0.13500131431628	-1.46022650981743	0.144227831834304	0.999986396614422
ENSG00000077684	1316.31204270884	-0.101774363140437	0.0976087407042977	-1.04267673577266	0.297098036097526	0.999986396614422
ENSG00000077713	385.526869257619	-0.0706207248666302	0.108918624686322	-0.648380615069396	0.51673880501924	0.999986396614422
ENSG00000077721	646.998566622025	0.0486773883923303	0.0613166813295863	0.793868606989377	0.427271927139858	0.999986396614422
ENSG00000077782	4926.78272219728	-0.0707131709644235	0.0604196944884883	-1.17036624503119	0.241853613498492	0.999986396614422
ENSG00000077800	2.81117011637343	-0.279828451201665	0.343080567525438	-0.815634803276688	0.414709037830499	0.999986396614422
ENSG00000077935	27.2251918843875	0.0850707320653727	0.184788034496051	0.460369267400757	0.645251190046937	0.999986396614422
ENSG00000077942	5740.98081914749	-0.0158976195551496	0.143390674286639	-0.11086927120079	0.911720013370307	0.999986396614422
ENSG00000077943	99.9881168590844	0.289511244961373	0.276983971947232	1.04522742932045	0.29591786904535	0.999986396614422
ENSG00000077984	47.800567037091	0.151472622298027	0.158783936506457	0.953954320762591	0.340106765114927	0.999986396614422
ENSG00000078018	248.485545409112	-0.00413233215693666	0.109314205378561	-0.0378023344964743	0.969845283045259	0.999986396614422
ENSG00000078043	1054.26166221471	0.000203841797503477	0.0479952955056619	0.0042471203761925	0.996611298411552	0.999986396614422
ENSG00000078053	124.938569769617	0.140664141725186	0.290877323266546	0.483585795363939	0.628679857723828	0.999986396614422
ENSG00000078061	734.3292731875	-0.0671640201629076	0.0589947882635036	-1.13847378963233	0.254922697362261	0.999986396614422
ENSG00000078070	653.571738114964	-0.145067582336463	0.081734980257236	-1.77485309080527	0.0759221474857294	0.999986396614422
ENSG00000078081	17.0941946062485	0.183170797225574	0.241806040003997	0.757511256635883	0.448743624546325	0.999986396614422
ENSG00000078098	223.399192393057	0.038122176427583	0.160382915486579	0.237694746425614	0.812117858655891	0.999986396614422
ENSG00000078114	141.742769277796	0.0320682958852781	0.127403809455365	0.251705942093615	0.801268363724533	0.999986396614422
ENSG00000078124	1085.93820833723	-0.0598984422408642	0.0776159846062494	-0.771728176157691	0.440275438996454	0.999986396614422
ENSG00000078140	1266.00312106286	-0.014632196207699	0.0800154788880427	-0.182867070359877	0.854902321215744	0.999986396614422
ENSG00000078142	917.701097970945	0.00744167981972584	0.0498775704310986	0.149198923592436	0.88139666933595	0.999986396614422
ENSG00000078177	373.379059080707	-0.106821072887632	0.0980879470234813	-1.0890336287909	0.276139056273992	0.999986396614422
ENSG00000078237	149.44836511001	0.101933190354976	0.124537788887459	0.818492051814814	0.413076278663684	0.999986396614422
ENSG00000078246	313.099660801543	-0.152856033124288	0.0758112244846582	-2.01627178776438	0.0437715633191706	0.967970575016252
ENSG00000078269	362.398964029989	0.192944212615163	0.102541865656076	1.88161402545859	0.0598884405156492	0.999986396614422
ENSG00000078295	77.7261152128183	-0.100208807037559	0.198865031312164	-0.503903609278892	0.614329114140322	0.999986396614422
ENSG00000078304	2091.31898189586	0.0548646388988509	0.0720707891458414	0.761260415614815	0.446501538915399	0.999986396614422
ENSG00000078319	142.456922364456	-0.0704251161997805	0.0843085830248598	-0.835325582200978	0.403534417361075	0.999986396614422
ENSG00000078328	0.622579742757287	0.0581750531279666	0.752867367507853	0.0772713171518353	0.938407708263761	NA
ENSG00000078369	4805.80594518872	0.0193678528996434	0.102370964726118	0.189192833646336	0.849941684159412	0.999986396614422
ENSG00000078399	86.1304610233677	-0.189400192139386	0.100456097753693	-1.88540264229429	0.0593754975660833	0.999986396614422
ENSG00000078401	112.595204580543	0.663131327130477	0.221205887079181	2.99780144139251	0.00271934781210014	0.529892699471814
ENSG00000078403	967.220282707983	-0.0769568559239922	0.056372032873583	-1.36516020446826	0.172202703084925	0.999986396614422
ENSG00000078487	140.962722930796	0.00433892060495903	0.109658177840278	0.0395676883422124	0.968437788223337	0.999986396614422
ENSG00000078549	947.86422933998	-0.075315210138937	0.11238481700286	-0.670154671667264	0.502759196090502	0.999986396614422
ENSG00000078579	0.779529816753988	1.23219183099073	0.615413632138927	2.00221731635701	0.0452613640939279	NA
ENSG00000078589	11.7496583791665	-0.00199285750385731	0.223413151564616	-0.00892005457109776	0.992882920557547	0.999986396614422
ENSG00000078596	643.645025414899	-0.0127424737514963	0.0759465957778568	-0.167782026580466	0.866754762754397	0.999986396614422
ENSG00000078618	1922.0334798604	-0.0547007589210842	0.0472896713314615	-1.15671683437335	0.247388069523094	0.999986396614422
ENSG00000078668	768.968709967857	-0.0279150272178959	0.0792551123216082	-0.352217369961194	0.724675251231994	0.999986396614422
ENSG00000078674	3000.82618809201	-0.127720254842344	0.0506257984574326	-2.52282944139112	0.011641484921663	0.757874887947817
ENSG00000078687	1172.70293906609	-0.0518508402022508	0.0629894491331422	-0.823167068704674	0.410412993080311	0.999986396614422
ENSG00000078699	808.245372398118	0.0154561217346178	0.0372244943693339	0.415213745585508	0.677985437200505	0.999986396614422
ENSG00000078725	1.51992626096012	-0.0314245400417053	0.488979928026678	-0.0642655009757187	0.948758822881151	0.999986396614422
ENSG00000078747	1679.48764469954	0.00354659060761135	0.0580414140513958	0.0611044831621579	0.951275998777837	0.999986396614422
ENSG00000078795	49.9810482440478	-0.0552688719097751	0.199043728380154	-0.277672008857355	0.781264149613434	0.999986396614422
ENSG00000078804	558.869748308084	0.147222493699556	0.183416452739634	0.802667871396162	0.422166727722402	0.999986396614422
ENSG00000078808	1680.30862387129	0.0212989251543215	0.0563840964236275	0.37774703338859	0.705618524427432	0.999986396614422
ENSG00000078814	471.51178336709	0.0169879574544315	0.151170399529927	0.11237621589449	0.910525112826661	0.999986396614422
ENSG00000078898	16.2741370192438	-0.853375465543525	0.378665380393272	-2.25364004667454	0.0242188218451045	0.874063936674625
ENSG00000078900	30.5709090789967	0.0163271388394145	0.189602512926449	0.0861124601536698	0.931377018649023	0.999986396614422
ENSG00000078902	1396.44050540146	0.0162656831821112	0.0928171990316759	0.175244279635719	0.860887692518051	0.999986396614422
ENSG00000078967	463.86132787095	-0.0440856689009113	0.119811802518939	-0.367957646692966	0.712904815040525	0.999986396614422
ENSG00000079101	1.8777164852996	0.0119897969876038	0.359680440449501	0.0333345815875334	0.973407776956241	0.999986396614422
ENSG00000079102	1352.89468511995	0.0112741676957763	0.0643381714586961	0.175232951763543	0.860896593135175	0.999986396614422
ENSG00000079112	6.72693689390355	0.143108198577936	0.269421200295726	0.531169033546194	0.595301649629167	0.999986396614422
ENSG00000079134	442.652995184175	-0.0187644898255828	0.114546379355999	-0.163815652062336	0.869876269573743	0.999986396614422
ENSG00000079150	89.938075124958	-0.0718684829778182	0.120145225833312	-0.598180098121651	0.549719769425103	0.999986396614422
ENSG00000079156	120.548273681202	-0.187129525803295	0.0998284291790545	-1.8745113725836	0.0608599760512108	0.999986396614422
ENSG00000079215	1248.39980450649	-0.108552884638015	0.109033107007548	-0.995595627945376	0.319446659909397	0.999986396614422
ENSG00000079246	2109.15393475313	0.0265178078670906	0.0582110876389739	0.455545651913506	0.64871673228946	0.999986396614422
ENSG00000079257	94.6061497375226	0.0333015784982062	0.113853001212185	0.292496272769681	0.769907209246165	0.999986396614422
ENSG00000079263	51.7857368785152	0.219650860996606	0.157848222672428	1.39153205071199	0.164064147573822	0.999986396614422
ENSG00000079277	1034.35158728073	0.0322354872243156	0.0785563304277561	0.410348689262678	0.681550180177969	0.999986396614422
ENSG00000079308	69180.8237301008	-0.165460072112328	0.0674962415221888	-2.45139682419109	0.0142302976147222	0.803713488663998
ENSG00000079313	766.112554348379	-0.00346107952496904	0.0650759909129112	-0.0531851989714744	0.957584348433723	0.999986396614422
ENSG00000079332	4149.89328442596	-0.0521887051840576	0.0840091555906676	-0.621226398683802	0.534450672478453	0.999986396614422
ENSG00000079335	195.215407979814	0.0436452863624821	0.0864052435516876	0.505123121797272	0.613472362379545	0.999986396614422
ENSG00000079337	3995.93179666376	-0.148771996544339	0.138807846503932	-1.07178376648992	0.28381716613615	0.999986396614422
ENSG00000079385	715.666385269611	0.0114215751919743	0.196050152375916	0.0582584356786116	0.953542774775462	0.999986396614422
ENSG00000079387	314.068932607409	0.0322582608971546	0.0750173345244074	0.430010758202281	0.667187815400047	0.999986396614422
ENSG00000079393	0.602279578135022	0.0552701001456565	0.660573772837878	0.0836698373721556	0.933318939319103	NA
ENSG00000079432	2264.11714407449	0.0765259647120358	0.0714107289144966	1.07163119429384	0.283885716457008	0.999986396614422
ENSG00000079435	14115.9773735657	-0.0943870462634358	0.0881759781829235	-1.07043945764489	0.28442154659947	0.999986396614422
ENSG00000079459	1286.20538545822	-0.150893268329735	0.082728052216922	-1.82396737607307	0.0681570044944633	0.999986396614422
ENSG00000079462	33.6448825764645	0.422568670394136	0.171121576477162	2.46940613272419	0.0135337520118624	0.794037090304524
ENSG00000079482	756.705826576871	-0.0163671223987815	0.0593978850359276	-0.27555059222869	0.782893262548366	0.999986396614422
ENSG00000079557	0.86252710417887	1.91766796064943	1.35920425444116	1.410875484228	0.158281332067471	NA
ENSG00000079616	193.645542663563	-0.0132479432907669	0.0773833212831339	-0.171198949219234	0.86406733369961	0.999986396614422
ENSG00000079689	25.3983255248645	-0.142335336019571	0.299289204787419	-0.475577915082736	0.634375112336712	0.999986396614422
ENSG00000079691	525.850708911807	0.166705177178345	0.0903262342904434	1.84558980552988	0.0649517878548743	0.999986396614422
ENSG00000079739	2315.05606109267	-0.105914437286375	0.124941109341261	-0.847714878191798	0.396596778428561	0.999986396614422
ENSG00000079785	1144.79677992082	-0.0860597674967619	0.0819305816362851	-1.05039859083154	0.29353489327264	0.999986396614422
ENSG00000079805	2631.11744467015	0.0614812276158527	0.0416546242788657	1.47597604540263	0.139950323029153	0.999986396614422
ENSG00000079819	4528.84356892597	-0.121186659705739	0.057102279599311	-2.12227358620551	0.033814770245446	0.934845562758159
ENSG00000079841	15.8974391324693	0.283620684679551	0.256229656446346	1.10690030425475	0.268337034335958	0.999986396614422
ENSG00000079931	44.4808142212064	0.3263114508445	0.24549690828781	1.32918761837092	0.183786078960501	0.999986396614422
ENSG00000079950	2543.69276629078	-0.0363549092708053	0.0642788512146727	-0.56558119169539	0.571678516521539	0.999986396614422
ENSG00000079974	324.171845805267	-0.0475386149835396	0.0731228490175636	-0.650119841092641	0.515614813905906	0.999986396614422
ENSG00000079999	987.843706269576	-0.0813029516104448	0.108310199882566	-0.750649077359254	0.452863876939486	0.999986396614422
ENSG00000080007	23.4618159795154	-0.0548490947855377	0.200833035804337	-0.273107930504895	0.784770250729267	0.999986396614422
ENSG00000080031	25.5057735515083	0.227790005139107	0.221077251822915	1.03036383554093	0.302839243160611	0.999986396614422
ENSG00000080166	34.4144440362332	-0.304467491477658	0.240569639372654	-1.26561062431499	0.205652520491003	0.999986396614422
ENSG00000080189	770.389834825514	-0.00167455732411276	0.0521435321032667	-0.0321143822937889	0.974380833914657	0.999986396614422
ENSG00000080200	2347.17657662425	-0.0932106529126952	0.0663174375855687	-1.40552253383473	0.159865953414103	0.999986396614422
ENSG00000080224	19.6066982597779	0.0170017151165909	0.214245473446641	0.0793562395651982	0.936749274591253	0.999986396614422
ENSG00000080293	219.87770471215	-0.0567533245442494	0.256267397969273	-0.221461352454416	0.824733225761639	0.999986396614422
ENSG00000080298	490.502638160259	0.0558830169067406	0.0590666817588374	0.946100495959882	0.344097330844571	0.999986396614422
ENSG00000080345	2156.24175296722	-0.0496266729856777	0.0476770723619318	-1.04089178565634	0.297925774514985	0.999986396614422
ENSG00000080371	1252.72699220168	0.0239614244817365	0.0653851057931901	0.366466096384784	0.714017306815985	0.999986396614422
ENSG00000080493	512.643392494684	-0.0296357461339403	0.136537754345347	-0.217051659272073	0.828168086154392	0.999986396614422
ENSG00000080503	2985.28756801763	-0.0682945217979669	0.0550199006019777	-1.2412694507033	0.214506226112473	0.999986396614422
ENSG00000080511	0.971825232526047	1.2131483530244	0.591567416080817	2.05073558828106	0.0402927032383308	0.958856398964182
ENSG00000080546	859.453674364234	-0.0331989164416595	0.0950693380336491	-0.349207400917307	0.726933610409453	0.999986396614422
ENSG00000080561	432.828622269168	-0.0479572894685069	0.0870519271792568	-0.550904397208272	0.58169921298355	0.999986396614422
ENSG00000080572	0.0125042197741758	0.0456079088221173	2.97748704660948	0.0153175842944646	0.98777881389072	NA
ENSG00000080573	4522.94336656493	0.0334953099202616	0.0868067815912571	0.385860520413939	0.699599970710146	0.999986396614422
ENSG00000080603	310.869559049368	0.0634793120458251	0.111185318150153	0.570932503517218	0.56804539701206	0.999986396614422
ENSG00000080608	322.537853204853	-0.0961057451194219	0.0935696533837102	-1.02710378465667	0.304371596755995	0.999986396614422
ENSG00000080618	6.78400751717338	-0.0335122442923648	0.293958715284523	-0.11400323429747	0.909235229563381	0.999986396614422
ENSG00000080644	3.44960778035455	0.22284399749631	0.29859425826974	0.746310390519969	0.455479936175553	0.999986396614422
ENSG00000080709	7.38891784875693	-0.277339473318512	0.251895152131072	-1.10101155568965	0.27089162786633	0.999986396614422
ENSG00000080802	576.687473095894	-0.0585467981682256	0.122587982837088	-0.477590028102761	0.632942029720766	0.999986396614422
ENSG00000080815	1225.97961962074	0.0263572365973765	0.0472725954631836	0.557558482649927	0.577145913447837	0.999986396614422
ENSG00000080819	286.855869562724	-0.04482360836048	0.0472413866949456	-0.948820758584457	0.342711782158394	0.999986396614422
ENSG00000080822	615.651374320886	0.0054084189400839	0.0410664013902563	0.131699363883565	0.895222088683111	0.999986396614422
ENSG00000080823	255.38449432857	-0.0580777379816919	0.0861271874137998	-0.674325259254737	0.500104548534274	0.999986396614422
ENSG00000080824	5597.15983128023	-0.0468005781718533	0.0696514301044143	-0.671925588630337	0.501631069222864	0.999986396614422
ENSG00000080839	203.73798554345	0.0574924202430384	0.0543817962839906	1.05719972806348	0.290420443918486	0.999986396614422
ENSG00000080845	1147.18580411861	0.0554779894138749	0.0779823800811969	0.71141698106816	0.476825879228912	0.999986396614422
ENSG00000080854	94.5502506394241	0.272667907808312	0.208244026212841	1.30936724940971	0.190409979741936	0.999986396614422
ENSG00000080947	437.142095309569	0.0337906954149763	0.132180149203754	0.255641226148779	0.798227881996417	0.999986396614422
ENSG00000080986	9.99359905157298	0.235106447477061	0.24674047381422	0.952849136757684	0.340666514039878	0.999986396614422
ENSG00000081014	448.551051979766	0.00497173868433322	0.0493366905104722	0.100771629245742	0.919731748751531	0.999986396614422
ENSG00000081019	658.120515844968	-0.0100503977780131	0.0499896413276895	-0.201049607700348	0.840659784581439	0.999986396614422
ENSG00000081026	543.509955413325	-0.0892577107969195	0.0600988547273674	-1.48518155964583	0.137495735486476	0.999986396614422
ENSG00000081041	38.5481459494482	0.734687827213617	0.266356211166286	2.7582905763551	0.0058104522739845	0.635481603042115
ENSG00000081051	0.436545400702227	0.672847467390755	0.72012596378004	0.934346907669994	0.35012497504996	NA
ENSG00000081052	130.125430270983	0.467476343540775	0.28271473625972	1.6535266244888	0.0982237321138651	0.999986396614422
ENSG00000081059	550.311677589556	0.0143584424657733	0.122838155074751	0.116889108738533	0.906947928954391	0.999986396614422
ENSG00000081087	1123.18311642942	0.0454173013568201	0.0851401248413891	0.533441798933578	0.59372778949266	0.999986396614422
ENSG00000081138	0.708168767915873	-1.80766979389268	0.875017761033751	-2.06586640225118	0.0388410960437194	NA
ENSG00000081148	38.3165789777277	0.074024439335132	0.115682031454643	0.639895741839177	0.522240382434608	0.999986396614422
ENSG00000081154	1053.66223537624	0.0362515227973531	0.115755667764166	0.313172767239441	0.754149407102561	0.999986396614422
ENSG00000081177	583.846429037169	-0.0333050406537747	0.0476959676012079	-0.698277911714516	0.485003410067718	0.999986396614422
ENSG00000081181	46.1703555245745	0.0235910608464666	0.142541108035668	0.165503560141846	0.868547647888025	0.999986396614422
ENSG00000081189	1289.68414743868	0.0835520350460033	0.0849344567279715	0.983723664867889	0.325251400895323	0.999986396614422
ENSG00000081237	852.513548090459	0.280252277321433	0.176715934578679	1.5858913797989	0.112763951605224	0.999986396614422
ENSG00000081248	2.10490708983347	1.31706895790019	0.707759377372521	1.86089933953212	0.0627583930757244	0.999986396614422
ENSG00000081277	752.531288334214	0.0329975674660361	0.153554329376927	0.214891808000005	0.829851671966874	0.999986396614422
ENSG00000081307	587.889456420742	-0.0318557300614956	0.0635737130153674	-0.501083365286455	0.616312453462748	0.999986396614422
ENSG00000081320	1010.94014740151	0.19703413056398	0.107795478213622	1.82785153727424	0.067571836032484	0.999986396614422
ENSG00000081377	1278.22492631846	-0.014343877761099	0.0698599384115585	-0.205323366828587	0.837319488863804	0.999986396614422
ENSG00000081386	462.17630767946	-0.0900386203303267	0.0584343653713341	-1.54085048683521	0.123353178670255	0.999986396614422
ENSG00000081479	1.69941909574223	1.33986152351724	0.619591736693198	2.16249095036059	0.0305803538891076	0.914307050729356
ENSG00000081665	854.012718189513	-0.000689799967761318	0.0896715125085074	-0.00769252071772376	0.993862317018502	0.999986396614422
ENSG00000081692	188.028878481527	0.0414008399393416	0.0858383451915364	0.48231172032687	0.629584522604333	0.999986396614422
ENSG00000081721	127.055875931501	0.00841354309872637	0.114169041358585	0.0736937351720499	0.941254083844204	0.999986396614422
ENSG00000081760	1143.66371878162	-0.128982564951346	0.131736115362166	-0.97909798385014	0.327531567741959	0.999986396614422
ENSG00000081791	1186.74551345486	0.0260565931477557	0.0352234696378674	0.73975089381153	0.459451160556672	0.999986396614422
ENSG00000081800	0.122807074251633	0.367084531477622	1.46926648729637	0.24984203658868	0.802709509875312	NA
ENSG00000081803	491.582993773417	-0.00303678843143614	0.0724395493874208	-0.041921691356676	0.966561124394378	0.999986396614422
ENSG00000081818	137.990051478625	0.0199299307481887	0.119466580523609	0.166824317401887	0.867508284287418	0.999986396614422
ENSG00000081842	25.1165435746832	-0.22347321973253	0.248913549885387	-0.897794514743892	0.369295109557092	0.999986396614422
ENSG00000081853	120.608630394734	0.0885234472392491	0.102055676540937	0.867403462890574	0.385720985154485	0.999986396614422
ENSG00000081870	149.647088450093	-0.134564960836389	0.12696880549111	-1.05982694186889	0.289223337488087	0.999986396614422
ENSG00000081913	731.915439328421	-0.141825366900683	0.0773860213061597	-1.83270007304787	0.0668471864354081	0.999986396614422
ENSG00000081923	662.881154871793	0.0716652488780504	0.0986309170014556	0.726600249260511	0.467470875502708	0.999986396614422
ENSG00000081985	92.805854247312	0.141011823658477	0.140888194797504	1.00087749623842	0.316886037379114	0.999986396614422
ENSG00000082014	387.071198077021	0.0503642069197848	0.0729279891555089	0.690601886916011	0.48981576135675	0.999986396614422
ENSG00000082068	440.691045405676	-0.0366031429792882	0.0436413055114664	-0.838727039677377	0.401622501152459	0.999986396614422
ENSG00000082074	277.594777139306	0.197689193266361	0.142043621970104	1.39174987602026	0.16399815318193	0.999986396614422
ENSG00000082126	11.1691041775808	0.102292097525393	0.208293800659511	0.491095256803182	0.62335907611095	0.999986396614422
ENSG00000082146	816.707101308788	-0.230559712430153	0.0975387859875752	-2.36377467789606	0.0180898110748012	0.820658963532104
ENSG00000082153	2409.68028160183	0.0573519169142114	0.0869151238151048	0.659861188672026	0.509342912484421	0.999986396614422
ENSG00000082175	279.34611613772	0.0675746747537543	0.087285748582596	0.774177638974022	0.438825749794555	0.999986396614422
ENSG00000082196	111.43182653876	-0.110940882558105	0.182188209766028	-0.608935576569849	0.542567141726206	0.999986396614422
ENSG00000082212	438.108319721307	0.106288518858859	0.0865240939582593	1.2284268346125	0.219286779490923	0.999986396614422
ENSG00000082213	240.402254880005	-0.0254024004262927	0.0635172320447176	-0.399929272868957	0.689208610897143	0.999986396614422
ENSG00000082258	973.655899838025	-0.0438502046757719	0.0836275433076353	-0.524351223788351	0.600034275229618	0.999986396614422
ENSG00000082269	525.886638537385	0.0202764946170314	0.0580851640647836	0.349082161400399	0.727027628352431	0.999986396614422
ENSG00000082293	4.72992475861808	0.296099313230546	0.322553573273985	0.917984910925267	0.35862676555759	0.999986396614422
ENSG00000082397	1306.44538755002	-0.00328231628978982	0.0842768893388766	-0.0389468134804033	0.968932793100957	0.999986396614422
ENSG00000082438	3333.28046922279	-0.125430889144711	0.100187405204812	-1.25196264828193	0.210583474699796	0.999986396614422
ENSG00000082458	119.758907512856	0.165042932932134	0.153494663767747	1.07523563934353	0.282269242997697	0.999986396614422
ENSG00000082482	23.2475398625932	0.0598263684931059	0.355934479928863	0.168082531664431	0.86651835154755	0.999986396614422
ENSG00000082497	115.631842910403	0.009774620668349	0.132916705505792	0.0735394443546682	0.941376856975514	0.999986396614422
ENSG00000082512	385.496162277548	0.167182449861408	0.0924939363290601	1.80749632350637	0.0706849274156966	0.999986396614422
ENSG00000082515	163.022461320317	-0.0302936376527337	0.0902339114366352	-0.335723423382868	0.737079440698882	0.999986396614422
ENSG00000082516	770.456473278239	-0.0895034030715392	0.0454806327152988	-1.96794542485404	0.0490743174525259	0.969669187769073
ENSG00000082556	27.0559837938403	0.299535288194906	0.311863520353938	0.960469143216747	0.336819153633356	0.999986396614422
ENSG00000082641	6203.10991172731	-0.0851780846195123	0.0867612871419725	-0.981752201072472	0.326221941565875	0.999986396614422
ENSG00000082684	98.0630652807037	0.317736150733833	0.197370836836927	1.60984345927638	0.10743203493503	0.999986396614422
ENSG00000082701	1409.23317026677	-0.0189990555529399	0.0651425787754729	-0.291653414864401	0.770551630832115	0.999986396614422
ENSG00000082781	6615.99184652706	0.0770611223855907	0.0838905818362167	0.918590867995654	0.358309610287933	0.999986396614422
ENSG00000082805	1779.0432285117	-0.0189142442891245	0.0902148155803137	-0.209657850181893	0.833934724998684	0.999986396614422
ENSG00000082898	2566.83709299526	-0.00734655580526384	0.0491492307052393	-0.14947448209969	0.881179243481696	0.999986396614422
ENSG00000082929	21.1492568679372	-0.140638580388892	0.216954224117221	-0.64824080269073	0.516829215177451	0.999986396614422
ENSG00000082996	794.84128918913	-0.0511941008953173	0.0548824247636963	-0.932795901706974	0.350925357646046	0.999986396614422
ENSG00000083067	128.357679976691	-0.119885056454136	0.18689526563938	-0.641455823099648	0.521226574201157	0.999986396614422
ENSG00000083093	186.045845339964	-0.0798016969706907	0.0680624461519301	-1.17247765078199	0.241005339865869	0.999986396614422
ENSG00000083097	1016.97999297427	0.0223610326857356	0.0662787828221691	0.337378445010553	0.735831631519239	0.999986396614422
ENSG00000083099	365.628225217843	0.0196579999221582	0.0551962987228957	0.35614706741204	0.721730430329924	0.999986396614422
ENSG00000083123	426.057268918503	-0.201235830795741	0.0783339915334711	-2.56894646699774	0.0102008214398416	0.729227953186625
ENSG00000083168	1825.89282056736	-0.0759205833167985	0.0486967914070543	-1.55904693354808	0.118985272175717	0.999986396614422
ENSG00000083223	808.959206889907	-0.04480189275741	0.0475255220003314	-0.942691229295652	0.345838860842491	0.999986396614422
ENSG00000083290	1041.41608317864	-0.0443599888959513	0.0623328957833307	-0.711662571399646	0.476673750198032	0.999986396614422
ENSG00000083307	6.71914708507366	0.713878529302452	0.3800501206348	1.87837995712265	0.0603292053944382	0.999986396614422
ENSG00000083312	3243.78088716424	-0.0310597245419015	0.0554750995007793	-0.559885873507359	0.575557284904871	0.999986396614422
ENSG00000083444	1127.02080341716	-0.0624868539628707	0.0615891106694414	-1.01457633149223	0.31030782644797	0.999986396614422
ENSG00000083454	10.5443653079865	0.140279201984391	0.241004207232778	0.58206121625462	0.56052544776483	0.999986396614422
ENSG00000083457	291.021364962228	0.143977037832052	0.0927314963739371	1.55262282462766	0.120513269495109	0.999986396614422
ENSG00000083520	833.206458628479	-0.0379690969802243	0.0486961327493949	-0.779714832297358	0.435558746416809	0.999986396614422
ENSG00000083535	252.341647299949	-0.132353246886799	0.106261241735222	-1.2455458333208	0.212931178895699	0.999986396614422
ENSG00000083544	480.776383778427	0.0442144944580998	0.0774754989609527	0.570690025247642	0.568209781478584	0.999986396614422
ENSG00000083622	0.0379886020819111	0.171058539312998	2.97748704660948	0.0574506409718173	0.954186223921607	NA
ENSG00000083635	78.3763991444214	-0.17555736468492	0.104720620583824	-1.67643548812235	0.0936529225659254	0.999986396614422
ENSG00000083642	1072.21888915024	-0.000605089345473274	0.0526369152135797	-0.011495532042827	0.990828094472285	0.999986396614422
ENSG00000083720	790.386307019227	-0.176848393360374	0.0981940036743545	-1.80101011001512	0.0717012864721937	0.999986396614422
ENSG00000083750	296.595478259371	-0.0686754746218937	0.0503549782232255	-1.36382691533403	0.172622047080638	0.999986396614422
ENSG00000083782	0.24032698117803	0.473594797082049	1.20740057191031	0.392243310215386	0.694878445972252	NA
ENSG00000083799	1146.64344779178	0.0758755869809691	0.0546233253332934	1.3890693493668	0.16481166304262	0.999986396614422
ENSG00000083807	69.3694048890601	0.0597524000509553	0.0837199697694277	0.713717410738665	0.475401938123996	0.999986396614422
ENSG00000083812	288.910285350371	0.0587466541442791	0.0649133364290715	0.90500130444642	0.365464696129834	0.999986396614422
ENSG00000083814	201.828040643037	-0.0121935425716863	0.107105031082361	-0.113846590103782	0.909359405096558	0.999986396614422
ENSG00000083817	88.4943850472687	0.0569687253602208	0.0979836716862169	0.581410396036776	0.560963892513275	0.999986396614422
ENSG00000083828	328.099507539982	-0.0118743566476964	0.0951131378017801	-0.12484454747401	0.900646619471623	0.999986396614422
ENSG00000083838	132.327426152447	0.0460916122400232	0.0991833740626484	0.464711073560674	0.642138377253278	0.999986396614422
ENSG00000083844	1505.15310718222	-0.0331261598703678	0.0329859655991098	-1.00425011876147	0.315258070058233	0.999986396614422
ENSG00000083845	2537.05910969183	-0.165843030294511	0.212884611762583	-0.77902779783569	0.435963340082859	0.999986396614422
ENSG00000083857	8178.56787994942	0.0443912984062466	0.0937852931373766	0.473328993504581	0.635978480063808	0.999986396614422
ENSG00000083896	955.824425857626	-0.0884186608880324	0.0779750089327575	-1.13393588661569	0.256821442462982	0.999986396614422
ENSG00000083937	361.276574977039	-0.0258263518312577	0.071814204946128	-0.359627344626756	0.719125831844073	0.999986396614422
ENSG00000084070	743.802562345544	0.179062626107356	0.138058031132194	1.29700984896634	0.194627798037594	0.999986396614422
ENSG00000084072	391.002451118058	-0.000313582979265459	0.0875726383711711	-0.00358083283886409	0.99714291486882	0.999986396614422
ENSG00000084073	706.549544779293	0.0743577000816393	0.0626598898611085	1.18668737283867	0.235350957573664	0.999986396614422
ENSG00000084090	1714.22977631417	0.0158600688435725	0.090598479551839	0.175058885337006	0.861033364079564	0.999986396614422
ENSG00000084092	492.273669985141	-0.0391929254479145	0.170260500911989	-0.230193880776694	0.817941116628184	0.999986396614422
ENSG00000084093	1043.17132277853	0.0166850655124878	0.0787882463864067	0.211770997296451	0.832285696138369	0.999986396614422
ENSG00000084110	34.1086432938076	-0.202270606762377	0.280865171665123	-0.720169772432821	0.4714204726325	0.999986396614422
ENSG00000084112	1555.38021971107	0.0610730150999535	0.0433245418816569	1.40966326353265	0.158639137049977	0.999986396614422
ENSG00000084207	1490.25291735663	-0.170206673176761	0.178487343661943	-0.953606399673551	0.340282915106608	0.999986396614422
ENSG00000084234	5602.90564872399	0.0468796561146677	0.0624607384797398	0.750545979053289	0.452925942625893	0.999986396614422
ENSG00000084444	227.386269427147	0.164506925927308	0.0663978664153896	2.47759355546369	0.0132271726513264	0.791098425040715
ENSG00000084453	0.718450401246787	0.186014400167157	0.819864037975349	0.226884448580668	0.82051359497788	NA
ENSG00000084463	543.643396574951	-0.0495544309544258	0.0845233889533545	-0.58628069186593	0.557686903992356	0.999986396614422
ENSG00000084623	1069.96108291008	-0.00423682215856505	0.128885512922404	-0.0328727570888115	0.973776057744218	0.999986396614422
ENSG00000084628	3.20815375073842	0.267511316541747	0.367959726442291	0.727012488916234	0.467218305167848	0.999986396614422
ENSG00000084636	2158.40312948783	-0.0226665795381751	0.121236322138	-0.186961952807958	0.851690464150161	0.999986396614422
ENSG00000084652	1459.45996998173	0.068366564510753	0.0764684958543706	0.894048768017521	0.371295798771165	0.999986396614422
ENSG00000084674	1008.34291118025	-0.0962471180395601	0.284045666574773	-0.338843817616291	0.73472739015822	0.999986396614422
ENSG00000084676	1307.34137890598	-0.0395960563697299	0.0514432175311801	-0.76970411786025	0.441475426859381	0.999986396614422
ENSG00000084693	445.958543871178	-0.0116220422476719	0.0751651982465498	-0.15461999061787	0.877120909295731	0.999986396614422
ENSG00000084710	136.73803680406	0.151752350117475	0.126194073698725	1.20253151094692	0.229157665072976	0.999986396614422
ENSG00000084731	191.94585186449	0.0860456037953184	0.166247433264793	0.517575532479158	0.604754456637583	0.999986396614422
ENSG00000084733	1853.87174482339	0.0232987012348381	0.0793126861481148	0.293757560944642	0.768943166408685	0.999986396614422
ENSG00000084734	8.71841132698715	0.24014036310173	0.236681838344711	1.01461254814145	0.31029055548509	0.999986396614422
ENSG00000084754	3248.40898192017	-0.011853407873176	0.1176532869065	-0.100748633419787	0.919750003861964	0.999986396614422
ENSG00000084764	394.345413969686	0.0250438667437648	0.0792449098848193	0.316031235068164	0.751978800024087	0.999986396614422
ENSG00000084774	1143.65932842272	-0.0104528780520032	0.0510610971160919	-0.204713150370382	0.837796245485227	0.999986396614422
ENSG00000085063	4577.50958026209	0.0671812358545348	0.0463163990267136	1.45048486640309	0.146923356349248	0.999986396614422
ENSG00000085117	396.995733028953	-0.0585344462446894	0.0999849648762258	-0.585432482945319	0.558256952598573	0.999986396614422
ENSG00000085185	504.421321346176	-0.055981558758859	0.0827649981799552	-0.676391711350477	0.498791978357466	0.999986396614422
ENSG00000085224	2406.1472909844	-0.0404677324076688	0.0752092928246678	-0.538068247789664	0.590529932559491	0.999986396614422
ENSG00000085231	93.7332382776887	-0.168471010105101	0.0921739393413465	-1.82775100325489	0.0675869297119498	0.999986396614422
ENSG00000085265	278.554514151274	0.34390988121063	0.255114175497213	1.3480626097721	0.177638246070756	0.999986396614422
ENSG00000085274	299.929754761321	0.0222425155973332	0.0944737212367884	0.235436005972335	0.81387034262848	0.999986396614422
ENSG00000085276	656.167733484608	0.0176067061892158	0.14516148768022	0.121290477733337	0.903460962003222	0.999986396614422
ENSG00000085365	643.023891565152	3.54657592527414e-05	0.0630905367900398	0.000562140711700847	0.999551476628758	0.999986396614422
ENSG00000085377	444.352916250714	-0.0179297872724189	0.0603274043365112	-0.297208001398586	0.766307713501989	0.999986396614422
ENSG00000085382	475.600170941159	-0.0437521743088485	0.0527669583138552	-0.829158543659326	0.407014699901474	0.999986396614422
ENSG00000085415	582.756406526112	0.0195560994188042	0.0717523122727021	0.27255009350053	0.785199079461347	0.999986396614422
ENSG00000085433	444.144001614859	0.0159790562256113	0.0672306033478283	0.237675335783335	0.812132914753181	0.999986396614422
ENSG00000085449	947.877226028226	0.0590357412179961	0.084651030831494	0.697401326813283	0.485551671438609	0.999986396614422
ENSG00000085465	70.4068643071257	-0.0135440462872847	0.152012677120828	-0.0890981367068429	0.929003918199443	0.999986396614422
ENSG00000085491	758.398423963316	-0.033278735539336	0.0564994691142935	-0.589009703295017	0.555854764446239	0.999986396614422
ENSG00000085511	863.221496972251	-0.0232704279738401	0.0755128209096594	-0.30816525847551	0.757956586595188	0.999986396614422
ENSG00000085514	96.7928139830176	0.112791538157857	0.124971092309055	0.902541028279747	0.366769536937793	0.999986396614422
ENSG00000085552	9.70914823843675	0.815755627726331	0.296824260242256	2.74827814633664	0.00599091628068797	0.635481603042115
ENSG00000085563	66.8024149294732	0.194586719081581	0.162883808343451	1.19463512709184	0.232229618670362	0.999986396614422
ENSG00000085644	328.245821828957	0.0882555666855647	0.0941109963110373	0.937781663620685	0.34835662614639	0.999986396614422
ENSG00000085662	633.778863030598	0.0851104843530818	0.138871997125057	0.61287002502339	0.539962284581482	0.999986396614422
ENSG00000085719	1845.81671535741	-0.0552496400045858	0.0886087647772749	-0.623523419420868	0.532940617287416	0.999986396614422
ENSG00000085721	901.934950748435	-0.0481122884925099	0.0891399776360406	-0.539738619735276	0.589377302392173	0.999986396614422
ENSG00000085733	3627.84235579266	0.0157793221479753	0.0421840695356426	0.374058793323457	0.708360575090552	0.999986396614422
ENSG00000085741	721.946490736927	-0.0292690422646921	0.0914009927880973	-0.320226743406924	0.748796451444845	0.999986396614422
ENSG00000085760	320.117892863738	-0.0237805545539896	0.0708610913740906	-0.33559396409021	0.737177076257456	0.999986396614422
ENSG00000085788	1921.78410706477	-0.0887367944276812	0.0782595829675691	-1.13387768069827	0.25684586053156	0.999986396614422
ENSG00000085831	41.0790391121891	0.183496837634235	0.112751243722656	1.62744845711501	0.103641887086289	0.999986396614422
ENSG00000085832	3323.74753442391	-0.00790829762798454	0.0733764170605114	-0.107777102573199	0.914172506571111	0.999986396614422
ENSG00000085840	13.116457222158	0.203947404006061	0.191496930282468	1.06501657078903	0.286868431060253	0.999986396614422
ENSG00000085871	300.385744025466	-0.0681350217883431	0.0704400955487855	-0.967276112525345	0.333406021872875	0.999986396614422
ENSG00000085872	408.115118328312	-0.0288923025447346	0.0684150223502064	-0.422309334298528	0.672799245835808	0.999986396614422
ENSG00000085978	535.507184266092	0.0265339465026136	0.0350943153162439	0.75607534335716	0.449604024133951	0.999986396614422
ENSG00000085982	1173.85538064378	-0.0843247531607317	0.0642081075563009	-1.31330382361435	0.189080590631557	0.999986396614422
ENSG00000085998	735.503860141023	0.0290775044927444	0.0434638551474848	0.669004265592098	0.503492756940383	0.999986396614422
ENSG00000085999	10.0328595303357	0.400756503196112	0.209885363146957	1.90940662649025	0.0562096566264031	0.991851409331721
ENSG00000086015	1258.80516023091	-0.00205692149583844	0.0687507090571788	-0.0299185495545614	0.976132012065908	0.999986396614422
ENSG00000086061	734.277704109384	0.0169363147062727	0.106443092675406	0.159111448949715	0.873581068174969	0.999986396614422
ENSG00000086062	1388.59115261209	0.0612025511721072	0.0569273204501787	1.07509980600036	0.282330046327139	0.999986396614422
ENSG00000086065	408.013136033028	-0.0986210199973841	0.0753280452766727	-1.30922048534724	0.190459675009702	0.999986396614422
ENSG00000086102	1101.02820191151	-0.0845371923300385	0.095075185219576	-0.889161479252446	0.373916301812889	0.999986396614422
ENSG00000086159	2.03201829539232	0.933984116736991	0.432982421072208	2.15709477170952	0.0309982809062771	0.914307050729356
ENSG00000086189	337.195355192664	-0.020526730972985	0.063698063252012	-0.322250472385228	0.747262950667965	0.999986396614422
ENSG00000086200	517.46123260647	0.0159583064418922	0.0720065941653998	0.221622847558042	0.824607494973463	0.999986396614422
ENSG00000086205	10.2851150212326	1.50900710589767	0.363264883855942	4.1540131539279	3.26694382240557e-05	0.0927874511430567
ENSG00000086232	920.137396276673	-0.0219937780490197	0.0748948705067843	-0.293662007827725	0.769016188222744	0.999986396614422
ENSG00000086288	12.9246178563031	-0.431651745553056	0.348352172526849	-1.23912459744969	0.215299359042613	0.999986396614422
ENSG00000086289	1220.60941265743	0.0187893625741608	0.0914458023574261	0.205469929617113	0.837204989566922	0.999986396614422
ENSG00000086300	495.713517105285	0.235276882148889	0.169697641020407	1.38644757071547	0.165610279164258	0.999986396614422
ENSG00000086475	563.80729070865	0.0281938758333372	0.101697491404986	0.277232756126321	0.781601389218575	0.999986396614422
ENSG00000086504	270.805136523929	-0.0952683751650965	0.109455927535969	-0.870381141613272	0.384092149095932	0.999986396614422
ENSG00000086506	6.87866588333635	-0.244978175553829	0.339825733262576	-0.720893539173325	0.470975018242553	0.999986396614422
ENSG00000086544	591.415687847635	-0.027085253197542	0.129176519775077	-0.209676288265879	0.833920333368292	0.999986396614422
ENSG00000086548	1.03322612120675	2.59969904113203	0.788723803639908	3.29608289889894	0.000980430801141829	0.415223416943656
ENSG00000086570	887.384211721539	-0.0600503712087974	0.194194371787126	-0.30922817513282	0.757147962831652	0.999986396614422
ENSG00000086589	474.378052693635	-0.0411602323393328	0.0605882235369758	-0.679343772378696	0.496920067621002	0.999986396614422
ENSG00000086598	2033.29719559111	0.059383884027084	0.102973928625549	0.576688534852598	0.564149878868305	0.999986396614422
ENSG00000086619	360.275419551463	-0.0432177317434702	0.0821932867951096	-0.525806102038514	0.59902293440192	0.999986396614422
ENSG00000086666	926.152000895602	-0.0662185095236797	0.0577981588774083	-1.14568544759585	0.251925327302521	0.999986396614422
ENSG00000086696	2.5285108874113	-0.53734163190331	0.511650235735243	-1.05021281018497	0.293620281161447	0.999986396614422
ENSG00000086712	604.640795292971	-0.125051491741766	0.0772213453688432	-1.61939022357698	0.105363329003422	0.999986396614422
ENSG00000086717	3.02645523500412	-0.229187498054452	0.348751061011583	-0.657166453887404	0.511073893032853	0.999986396614422
ENSG00000086730	176.35130965652	0.174565326067167	0.120046066705356	1.45415281698171	0.145903942972678	0.999986396614422
ENSG00000086758	9343.77150680624	-0.0487040062474829	0.0707807033572854	-0.688097234660637	0.491391551786255	0.999986396614422
ENSG00000086827	267.618811090613	-0.0323860153181429	0.0484407298270242	-0.668569929350554	0.503769860011917	0.999986396614422
ENSG00000086848	325.315755519662	0.121329299127892	0.106716637712692	1.13692955220853	0.255567736904843	0.999986396614422
ENSG00000086967	1.00977748796849	0.263909840564571	0.518028987293447	0.509449947856054	0.610436873429835	0.999986396614422
ENSG00000086991	330.36288548733	-0.0363680169835212	0.138967160512926	-0.26170223849496	0.793551014597905	0.999986396614422
ENSG00000087008	661.382453430495	0.0260850162945054	0.0549747731352755	0.474490658293731	0.635150058002401	0.999986396614422
ENSG00000087053	804.742677103623	0.0231625752107112	0.0955527045342795	0.242406275401673	0.808465372294681	0.999986396614422
ENSG00000087074	643.539854526932	0.237461169848269	0.200137709861461	1.18648889313585	0.235429285154876	0.999986396614422
ENSG00000087076	64.1467529154819	0.108363860445196	0.160363884188846	0.675737314503967	0.499207440289823	0.999986396614422
ENSG00000087077	1151.38353228376	0.0425121077763747	0.0874943778249822	0.485883880006702	0.627049498196262	0.999986396614422
ENSG00000087085	24.8878072556299	0.00901180809256169	0.194976886939064	0.0462198788483998	0.963134998375501	0.999986396614422
ENSG00000087086	26768.3918824928	-0.130773307258198	0.25107092571509	-0.520862010946646	0.602462901081513	0.999986396614422
ENSG00000087087	819.510755182624	0.00945959190516356	0.0546710257200033	0.173027518335044	0.862629797340562	0.999986396614422
ENSG00000087088	216.936260549377	0.0506812672807784	0.0907099208687368	0.558718018882604	0.576354179936156	0.999986396614422
ENSG00000087095	497.081956902686	0.0176525534170704	0.0558914600301875	0.31583632647163	0.752126743795984	0.999986396614422
ENSG00000087111	923.580178693721	0.0432415934179062	0.0620921887953978	0.696409552583065	0.48617238239269	0.999986396614422
ENSG00000087116	3240.20096496062	-0.0441504018709933	0.0919162986023302	-0.480332678124987	0.630990856133157	0.999986396614422
ENSG00000087128	0.259372397371126	1.15325198553292	1.14219580849911	1.00967975626555	0.312648744331905	NA
ENSG00000087152	924.664718541854	0.126957467771006	0.0867744588455543	1.46307415177283	0.143447089847	0.999986396614422
ENSG00000087157	873.342543534487	0.0458511659977185	0.0739143462801615	0.620328370678222	0.535041620226352	0.999986396614422
ENSG00000087191	488.093532888907	-0.0685633051778584	0.108252780388711	-0.633362994757853	0.526496624619037	0.999986396614422
ENSG00000087206	497.100622601855	-0.064435847526745	0.0455547177621143	-1.41447144647515	0.157223525337429	0.999986396614422
ENSG00000087237	112.1651655559	-0.372511314483364	0.232587665497213	-1.60159531111433	0.109245128356897	0.999986396614422
ENSG00000087245	6344.21265172181	-0.103703645509034	0.144297294128139	-0.718680458532672	0.472337826392491	0.999986396614422
ENSG00000087250	0.89867558990428	0.0666846474696561	1.06394682682478	0.0626766731084376	0.950023973026531	0.999986396614422
ENSG00000087253	463.694005462437	0.130607167240626	0.123135491799652	1.06067848783299	0.288836039566445	0.999986396614422
ENSG00000087258	62.4976341950764	0.44976805952828	0.151442737827237	2.96988859275224	0.00297907765835725	0.538725715826468
ENSG00000087263	407.190066755668	0.0563098247642474	0.0811356380822182	0.694020853169186	0.487669131470799	0.999986396614422
ENSG00000087266	2878.03096076814	0.0694471663543766	0.0703358032305989	0.987365796146398	0.323463345871995	0.999986396614422
ENSG00000087269	402.507616062668	-0.0600936928036652	0.0834708261241088	-0.719936480732977	0.471564105425626	0.999986396614422
ENSG00000087274	5426.5505234222	-0.0174417160118835	0.0515224191127651	-0.338526728989752	0.734966288019102	0.999986396614422
ENSG00000087299	169.11755228773	-0.0591128339335467	0.091198715875901	-0.648176165265141	0.516871015962249	0.999986396614422
ENSG00000087301	290.410149316529	-0.148588404396562	0.0870996561354241	-1.7059585650434	0.0880157944716621	0.999986396614422
ENSG00000087302	675.685847586325	-0.0600434240685248	0.0835037807586597	-0.719050365420707	0.47210988780847	0.999986396614422
ENSG00000087303	1040.49041788153	0.0567114172820758	0.0855249390267459	0.663098014771348	0.507267782031083	0.999986396614422
ENSG00000087338	344.756380535749	-0.0831857597552915	0.0775942199921569	-1.07206129224187	0.283692503220234	0.999986396614422
ENSG00000087365	1575.6485433629	-0.116684212425543	0.100404711459485	-1.16213881529482	0.245179082917404	0.999986396614422
ENSG00000087448	459.369432346194	0.0474171398341619	0.0551458617440656	0.859849467113724	0.389872027095218	0.999986396614422
ENSG00000087460	7280.07356815449	-0.11537332808445	0.130377051716849	-0.884920517569424	0.376199501148481	0.999986396614422
ENSG00000087470	999.436942368936	0.0111432302972495	0.0523936270408818	0.212682933528436	0.831574279293009	0.999986396614422
ENSG00000087494	12.1777280289155	-0.0701384287061236	0.24832041610531	-0.282451317560529	0.777597470363437	0.999986396614422
ENSG00000087495	52.5758284353749	0.164035206798089	0.408762589977562	0.40129701401269	0.688201461747675	0.999986396614422
ENSG00000087502	482.939059274451	-0.015820252812506	0.0578958914234227	-0.273253462785542	0.784658385736536	0.999986396614422
ENSG00000087510	10.6603726838624	0.0448987520874967	0.305363163014906	0.147033950147108	0.883105223189192	0.999986396614422
ENSG00000087586	33.6414318753777	-0.172689712808932	0.182151633361695	-0.948054703775424	0.343101606136628	0.999986396614422
ENSG00000087589	64.784638242885	0.3464138015281	0.132591942377608	2.61263086818315	0.00898482861656328	0.703971197444212
ENSG00000087842	226.441703943186	-0.216107224247061	0.095728454436618	-2.25750248992212	0.0239766940797265	0.873329214503632
ENSG00000087884	128.549154757964	-0.0352701541677299	0.119649005344184	-0.294780170267786	0.768161815524378	0.999986396614422
ENSG00000087903	242.531297415244	0.152314356093125	0.141120210209991	1.07932347795172	0.280443550240297	0.999986396614422
ENSG00000087995	259.724170420709	0.044461263893052	0.0730179544316842	0.608908647730609	0.542584991902437	0.999986396614422
ENSG00000088002	3.95813426781135	0.231415768681585	0.348562982352463	0.663913784303062	0.50674549334634	0.999986396614422
ENSG00000088035	179.905654158186	0.0374174153260545	0.117237310753566	0.319159618090407	0.74960547694066	0.999986396614422
ENSG00000088038	437.472867078175	-0.0390671916811313	0.107804480468625	-0.36238931361022	0.717061124097598	0.999986396614422
ENSG00000088053	15.5424760820791	0.197362155863673	0.283326384147845	0.696589399738661	0.486059791566357	0.999986396614422
ENSG00000088179	1233.53376268745	-0.168681845676693	0.0777677540407501	-2.16904612660287	0.0300791821392615	0.909603533624341
ENSG00000088205	896.926022125097	0.011085366113807	0.0498301737906572	0.222462922974702	0.823953533286251	0.999986396614422
ENSG00000088247	1713.8655221697	-0.0192884373042024	0.118496978939454	-0.162775772655418	0.870694984451955	0.999986396614422
ENSG00000088256	1276.54074796706	0.0654747770806788	0.080638381110276	0.811955500335996	0.416817166143244	0.999986396614422
ENSG00000088280	903.203430856116	0.0716395296345842	0.130798221987312	0.547710271180395	0.583890858378303	0.999986396614422
ENSG00000088298	398.427218163002	-0.00159384666641809	0.0593392395478118	-0.0268599105509916	0.978571468717234	0.999986396614422
ENSG00000088305	85.0962494098628	0.110828307500058	0.110952333261547	0.998882170767904	0.317851774113839	0.999986396614422
ENSG00000088320	74.8132054192334	0.0564824084038922	0.139450245658976	0.40503627754102	0.68545084499067	0.999986396614422
ENSG00000088325	44.6699565803521	0.128124558093622	0.145953115681026	0.877847365544649	0.38002655610841	0.999986396614422
ENSG00000088340	39.1985467002664	0.229707322011255	0.18991047308877	1.20955584110353	0.226449371477784	0.999986396614422
ENSG00000088356	160.766547120107	0.0779472092704209	0.0988792849586632	0.788306765193609	0.430517291453768	0.999986396614422
ENSG00000088367	2478.64333056047	-0.163461909376117	0.101129969374275	-1.61635477977013	0.106017629339101	0.999986396614422
ENSG00000088386	5.81809692425489	0.764808246705523	0.326952914019437	2.33919997012186	0.0193250866396919	0.820658963532104
ENSG00000088387	2975.31063252833	-0.0583470835538983	0.119961359210265	-0.486382314588728	0.626696127266961	0.999986396614422
ENSG00000088448	1978.72476402096	0.0567807796646197	0.0927261287408694	0.612349296100759	0.540306680853005	0.999986396614422
ENSG00000088451	146.076896046818	-0.060548982261702	0.0969382067391541	-0.62461421867056	0.532224285367564	0.999986396614422
ENSG00000088538	122.116816784179	0.519368193497464	0.212087782772943	2.44883598058776	0.0143318695061343	0.803713488663998
ENSG00000088543	211.280317693677	-0.0200935265607417	0.0966718757530957	-0.207852867281292	0.835343851818752	0.999986396614422
ENSG00000088682	341.740447258531	-0.074648143188041	0.0532682856691182	-1.40136184692945	0.161105895331858	0.999986396614422
ENSG00000088726	2.78357987857185	0.367942538414197	0.353688873499327	1.04030000936656	0.298200539851657	0.999986396614422
ENSG00000088727	69.1670445830937	0.0153691386546349	0.0925882916243368	0.165994407986194	0.868161350902885	0.999986396614422
ENSG00000088756	447.836091868351	0.139212841767519	0.0874106344713021	1.59263049181074	0.111243108978764	0.999986396614422
ENSG00000088766	814.039886402478	-0.193048135708805	0.0650020121491253	-2.96987938259389	0.00297916697300649	0.538725715826468
ENSG00000088808	666.07541709535	-0.0574322070414598	0.070972824240601	-0.80921405701374	0.418392030648093	0.999986396614422
ENSG00000088812	1775.76618660331	0.0686192476379335	0.0575866141108027	1.19158329930464	0.233424676646752	0.999986396614422
ENSG00000088826	64.2322455109801	-0.0029428997061434	0.129241746761622	-0.0227705039577606	0.98183333635392	0.999986396614422
ENSG00000088827	2237.43433284362	0.170578174289741	0.147213369175552	1.15871388070961	0.246572830935883	0.999986396614422
ENSG00000088832	2425.26916614361	0.0766736029531905	0.121442147391266	0.631359084142024	0.527805762591317	0.999986396614422
ENSG00000088833	817.243228009545	-0.0271992882256202	0.0689170713795613	-0.39466691896729	0.693088719810122	0.999986396614422
ENSG00000088836	38.2864079817891	0.0398056979680887	0.230223878677964	0.172899953717524	0.862730068033678	0.999986396614422
ENSG00000088854	2317.14371440306	0.0725314026653859	0.0408624701811723	1.77501267896441	0.0758957937044133	0.999986396614422
ENSG00000088876	189.871663795669	-0.276672312499533	0.0903768104107894	-3.06131972617727	0.00220363645506952	0.495799053207266
ENSG00000088881	111.503792113476	-0.0240135618536389	0.0982310139050113	-0.244460083419885	0.806874513066336	0.999986396614422
ENSG00000088882	630.124003650726	0.0567656805962999	0.193922962364544	0.292722841607532	0.769734009195691	0.999986396614422
ENSG00000088888	4747.28129108277	-0.0798596650382909	0.0423409906329048	-1.88610761922582	0.0592804537911029	0.999986396614422
ENSG00000088899	224.08644387981	-0.00348049927806645	0.0962969416120745	-0.0361434041393277	0.971168013422436	0.999986396614422
ENSG00000088926	1.11647773316188	0.284581321247374	0.668546911431301	0.425671432148434	0.670347281488453	0.999986396614422
ENSG00000088930	767.503533633473	0.00276565779137504	0.0797783618608294	0.0346667658606432	0.972345461990975	0.999986396614422
ENSG00000088970	298.107601848223	-0.179246706529694	0.0752835369843773	-2.3809549034192	0.0172678257544415	0.809648218576754
ENSG00000088986	1184.52079659626	0.0295205131527071	0.107149753773475	0.275507055434922	0.78292670603323	0.999986396614422
ENSG00000088992	82.8695630323151	-0.105628511109499	0.126449041462845	-0.835344498364874	0.403523769775906	0.999986396614422
ENSG00000089006	1311.16191009628	-0.0688343258944164	0.0512329494325076	-1.34355579088993	0.179092073505633	0.999986396614422
ENSG00000089009	2048.95135263207	-0.23479927630444	0.196008602747659	-1.19790291350997	0.230954815393542	0.999986396614422
ENSG00000089012	8.26489330723995	-0.0103188502296871	0.382193871280335	-0.0269989945027619	0.978460536010789	0.999986396614422
ENSG00000089022	773.255325218731	-0.0230307435059174	0.0462537985817351	-0.497921126742052	0.618539635809008	0.999986396614422
ENSG00000089041	223.189296781748	0.299818777126309	0.135437643636215	2.21370343633281	0.0268491864013069	0.889508146187355
ENSG00000089048	141.717720170847	-0.22065523227744	0.118059554970505	-1.86901629717787	0.0616205470456944	0.999986396614422
ENSG00000089050	337.948156428951	0.0233837186551628	0.0997213438001339	0.23449060917219	0.814604122783856	0.999986396614422
ENSG00000089053	2411.70787442693	0.0277410919005304	0.0466357977573506	0.594845445656773	0.551946786534336	0.999986396614422
ENSG00000089057	1182.70360480917	0.0966779035655517	0.0718687328179995	1.34520117128514	0.178560278084853	0.999986396614422
ENSG00000089060	1193.86225216994	0.0303265105358639	0.0640016942075659	0.473839183655218	0.635614590219947	0.999986396614422
ENSG00000089063	1337.15288626774	-0.0788973526932014	0.102228668245896	-0.771773261326513	0.440248731016302	0.999986396614422
ENSG00000089091	89.9675311292488	0.0112655416249112	0.0922780997825896	0.122082505507301	0.902833676816915	0.999986396614422
ENSG00000089094	666.256155762143	0.139953423268448	0.0691474887007607	2.02398418074304	0.042971779441409	0.967970575016252
ENSG00000089101	17.5483440968898	-0.223933689204767	0.241920351510798	-0.925650478788973	0.354627651131754	0.999986396614422
ENSG00000089116	0.124125938785665	0.367083251887328	1.77303204949983	0.207037008716724	0.835980955834245	NA
ENSG00000089123	180.103849258515	-0.0109505047570187	0.0655486788034913	-0.167059122424836	0.867323529521443	0.999986396614422
ENSG00000089127	257.828048553143	0.166876692368284	0.126908054083801	1.3149416999026	0.188529496767089	0.999986396614422
ENSG00000089154	3701.99095848283	-0.02555109555487	0.0448624287805995	-0.56954329601342	0.568987497255359	0.999986396614422
ENSG00000089157	10217.4408570186	-0.0966431338291044	0.203734206527873	-0.474358898665761	0.635243997269043	0.999986396614422
ENSG00000089159	2791.97833938188	0.0548029756329379	0.0819554428715712	0.668692324911443	0.50369176447128	0.999986396614422
ENSG00000089163	20.9404532131949	-0.0886239766340382	0.158475295231588	-0.559228973225938	0.576005462068283	0.999986396614422
ENSG00000089169	1.64427025380497	-0.509993786417816	0.437763477044026	-1.16499848242599	0.244019607127188	0.999986396614422
ENSG00000089177	549.165332691094	-0.142457543721192	0.0617787684058833	-2.30593045794073	0.0211145184219767	0.841886254880224
ENSG00000089195	106.655877092396	-0.0102807014956319	0.0712843002574249	-0.14422111823369	0.885325865336382	0.999986396614422
ENSG00000089199	0.217323556975784	-0.0837554882671598	0.972565597656884	-0.0861180865012545	0.931372546087835	NA
ENSG00000089220	2628.05291641753	-0.0225911315286005	0.116355987125558	-0.194155299496732	0.846054282620684	0.999986396614422
ENSG00000089225	223.171807994191	-0.00942147814153287	0.121432353401926	-0.0775862270440311	0.938157198580063	0.999986396614422
ENSG00000089234	533.463065178972	-0.0763469894475201	0.0741578457869378	-1.02952005465304	0.303235360822619	0.999986396614422
ENSG00000089248	478.275894829362	-0.0260188369704619	0.155553267335547	-0.167266412439517	0.867160430778872	0.999986396614422
ENSG00000089250	7.9068326658601	-0.881655435384877	0.525586669500799	-1.67746917215817	0.0934507728475414	0.999986396614422
ENSG00000089280	2067.57596469728	0.031024297642512	0.0961821142870614	0.322557867151039	0.747030106546485	0.999986396614422
ENSG00000089289	566.628945860417	-0.172774771156479	0.194432225312097	-0.888611807426192	0.374211743160814	0.999986396614422
ENSG00000089327	264.985212010263	-0.117277669437409	0.126584585108668	-0.926476705964869	0.354198297231228	0.999986396614422
ENSG00000089335	569.26073405989	-0.122931980553164	0.0678678489939578	-1.8113434030318	0.0700877110296192	0.999986396614422
ENSG00000089351	897.257034573743	0.0637012974987335	0.0618141482316469	1.03052940663381	0.302761555285727	0.999986396614422
ENSG00000089356	24.0098931124654	0.238607388487178	0.180558369175678	1.32149725086972	0.186335618573605	0.999986396614422
ENSG00000089472	201.158222525383	0.289595377904689	0.103073831184323	2.80959167401877	0.00496043897320721	0.60623056145641
ENSG00000089486	506.406391516004	0.14233724880872	0.0888419542653761	1.60214000227359	0.109124653915516	0.999986396614422
ENSG00000089505	36.906395968763	0.110723809661472	0.115099626089641	0.961982357572901	0.336058466195086	0.999986396614422
ENSG00000089558	27.1176324849074	0.20782007381421	0.147347158920705	1.41041113609831	0.15841831905399	0.999986396614422
ENSG00000089597	3820.44379190339	0.0163096384622493	0.0525374418460355	0.310438382402512	0.75622760993201	0.999986396614422
ENSG00000089639	500.186672327758	0.186137657179352	0.10087579905622	1.84521618585261	0.0650060969074643	0.999986396614422
ENSG00000089682	236.467515779892	-0.111157320147496	0.0644445641800532	-1.72485176308945	0.0845541904690437	0.999986396614422
ENSG00000089685	12.3289902814854	0.345428422864897	0.299763929283983	1.15233485126108	0.24918350094609	0.999986396614422
ENSG00000089692	17.5569936245398	0.202035004126745	0.17823727336844	1.13351713874747	0.25699714804045	0.999986396614422
ENSG00000089693	1234.03672515703	0.0140605104294976	0.0954937623854177	0.147240092737666	0.882942516014554	0.999986396614422
ENSG00000089723	72.9280550464801	0.0939627485036222	0.109174376376913	0.860666684087353	0.389421647264499	0.999986396614422
ENSG00000089737	1605.38062036812	0.0284243225629632	0.0509465028293609	0.557924901306122	0.576895666731875	0.999986396614422
ENSG00000089775	649.904820348286	-0.0483682955943423	0.0614029622902584	-0.787719253115186	0.430860941281208	0.999986396614422
ENSG00000089818	436.73430970012	0.0193203018531484	0.0455433064894348	0.424218251646492	0.671406651200373	0.999986396614422
ENSG00000089820	916.425330510364	0.262270694651197	0.0908288261712874	2.88752707380144	0.00388283188506419	0.565178147960909
ENSG00000089847	36.7970555531881	-0.03148327905974	0.161951726852791	-0.194399156289067	0.845863350502889	0.999986396614422
ENSG00000089876	424.335458367919	0.0403574801443849	0.0577820855435595	0.698442774516352	0.484900333850628	0.999986396614422
ENSG00000089902	761.005834785841	-0.0712624532802448	0.0656465773883721	-1.08554712393685	0.277679404202164	0.999986396614422
ENSG00000089916	1779.14329831371	-0.0285832037443462	0.0337684129234701	-0.846447945573422	0.397302901232886	0.999986396614422
ENSG00000090006	6018.1998821149	0.141687947992754	0.116922153235451	1.21181439164425	0.225583438031542	0.999986396614422
ENSG00000090013	778.74254685491	-0.0940806389427445	0.15788643416929	-0.595875379906727	0.551258481672818	0.999986396614422
ENSG00000090020	487.75262848136	0.0326499224318229	0.0681029113194926	0.479420362495982	0.631639610326331	0.999986396614422
ENSG00000090054	639.726259899053	-0.0473382823973583	0.0607863968323639	-0.778764408884233	0.436118506921887	0.999986396614422
ENSG00000090060	2320.45931663471	-0.0247511215875442	0.0570923612681636	-0.43352772661281	0.664631427564818	0.999986396614422
ENSG00000090061	105.286256609583	0.00765513331552154	0.0942940499638554	0.0811836305520432	0.935295917468805	0.999986396614422
ENSG00000090097	497.136304292754	-0.012459200131942	0.103959782088167	-0.11984634713235	0.90460486680122	0.999986396614422
ENSG00000090104	40.3457330714636	1.06312380313346	0.3632614229764	2.92660804558518	0.00342680452382093	0.553774668462357
ENSG00000090238	571.975647774343	-0.246220601489986	0.1351967360393	-1.82120226200146	0.0685761167698602	0.999986396614422
ENSG00000090263	159.336281960922	-0.207666233516595	0.137829920878999	-1.50668470381627	0.131891494153768	0.999986396614422
ENSG00000090266	359.905643069421	-0.0236609215681558	0.0978027164299883	-0.241924993822574	0.808838283018003	0.999986396614422
ENSG00000090273	336.543885011085	-0.123717914579546	0.123134614652289	-1.00473709142555	0.315023462785489	0.999986396614422
ENSG00000090316	999.773274160767	0.0554720058168977	0.0549711402729601	1.00911142722255	0.312921198243857	0.999986396614422
ENSG00000090339	413.325853137074	0.292361773037223	0.131801040596648	2.21820534734578	0.0265408343137815	0.886495036954188
ENSG00000090372	1332.9130005471	-0.0546538403152652	0.0729379519014316	-0.749319646226487	0.453664569259677	0.999986396614422
ENSG00000090376	1215.41402055748	-0.164784521210672	0.0970031258924882	-1.69875475346339	0.0893654021287153	0.999986396614422
ENSG00000090382	782.536010600093	0.512863915631377	0.187593878570816	2.73390538933695	0.00625880254125727	0.635481603042115
ENSG00000090402	1.33704906159041	3.42551481056014	1.30449882071379	2.62592403777397	0.00864140997672782	0.699105498206525
ENSG00000090432	432.244556831938	0.0403676120112917	0.0575296071899939	0.701684123758676	0.482876176109635	0.999986396614422
ENSG00000090447	255.978018026682	-0.156401743378506	0.0942918764058811	-1.65869796360051	0.0971766699590924	0.999986396614422
ENSG00000090470	494.113402503744	-0.0309456166116057	0.101678864912794	-0.304346597871117	0.760863847836973	0.999986396614422
ENSG00000090487	1031.38463215464	-0.0538949188391323	0.126965735164767	-0.424483966238538	0.671212896198576	0.999986396614422
ENSG00000090512	0.294372637913716	0.20639275851096	0.976501951080055	0.21135928943376	0.832606921443596	NA
ENSG00000090520	183.436512770417	-0.00830024019127486	0.0891097104733185	-0.0931463041141868	0.925787331946199	0.999986396614422
ENSG00000090530	109.22807616423	-0.155131959572147	0.155427292501461	-0.99809986441531	0.318230935869601	0.999986396614422
ENSG00000090534	19.4499969905295	0.453819888537106	0.171218638965849	2.65052853636819	0.00803659379242771	0.68683823784996
ENSG00000090539	439.312049228207	0.195103278138851	0.0840501757420028	2.32127150736403	0.020272194993175	0.834267430100583
ENSG00000090554	23.4714954045813	0.252255634859103	0.215520241594862	1.17044985191366	0.241819983886421	0.999986396614422
ENSG00000090565	1207.26143467794	0.0474006022346995	0.098264543561186	0.482377473266181	0.629537820703514	0.999986396614422
ENSG00000090581	691.628972532673	-0.0359066355308724	0.0740033045549074	-0.485203137168437	0.627532256921112	0.999986396614422
ENSG00000090612	315.486139777559	-0.0477516766920794	0.0597487502123286	-0.799207958700134	0.424169837883148	0.999986396614422
ENSG00000090615	3746.70635550372	0.00101773590369188	0.0715426861631341	0.0142255757824246	0.98865001552636	0.999986396614422
ENSG00000090621	2213.19917650625	-0.0271699869183057	0.166773056687196	-0.162915925737732	0.870584631428446	0.999986396614422
ENSG00000090659	738.964047676301	0.291427691248407	0.157522046576979	1.85007557723668	0.0643026574245872	0.999986396614422
ENSG00000090661	306.377217257338	-0.0874010331533866	0.13592202761828	-0.643023317742443	0.520208969706876	0.999986396614422
ENSG00000090674	474.626775316765	0.0158886927095431	0.0912646859681268	0.174094640670676	0.86179108501012	0.999986396614422
ENSG00000090686	1172.54225882318	-0.00203629610850964	0.069540099780081	-0.0292823294034575	0.976639419952644	0.999986396614422
ENSG00000090776	1247.37764623838	0.00043221828562554	0.0670798115706379	0.00644334376476886	0.994858991063106	0.999986396614422
ENSG00000090857	1233.2276769657	0.0367115473878265	0.121675758267018	0.301716199764811	0.762868417843464	0.999986396614422
ENSG00000090861	1578.41308758323	0.0258600073134956	0.058438188789343	0.442518973452708	0.658113703609724	0.999986396614422
ENSG00000090863	4342.63664320417	0.00612279216386087	0.052082252363973	0.117560049459309	0.906416261282976	0.999986396614422
ENSG00000090889	9.03438561604146	0.137483951879481	0.280055533237701	0.490916748867768	0.623485330427147	0.999986396614422
ENSG00000090905	3048.78537297905	-0.0911408632977376	0.0617850157508568	-1.47512891580794	0.140177887778033	0.999986396614422
ENSG00000090924	1078.82367142898	0.0118593681762624	0.0712908980037027	0.166351785548366	0.867880114751391	0.999986396614422
ENSG00000090932	0.106731647229726	0.241632289547978	1.67773963503017	0.14402251964658	0.885482686917596	NA
ENSG00000090971	55.1227409480402	0.0542500882878822	0.105420794282052	0.514605193950036	0.606828934885622	0.999986396614422
ENSG00000090975	737.786095333475	0.0466633890408263	0.102109793757332	0.456992295486599	0.647676583274873	0.999986396614422
ENSG00000090989	844.346761851334	-0.00959917674995854	0.0693106247958611	-0.138495025520701	0.889849200792003	0.999986396614422
ENSG00000091009	337.556623236846	0.000924468589594248	0.0966693367294841	0.00956320401971151	0.992369783464453	0.999986396614422
ENSG00000091010	1.3860550547611	0.896063955246744	0.405212705239874	2.21134220042854	0.0270121491094978	0.890835607210772
ENSG00000091039	2127.80310781591	-0.0299981716096127	0.0735178222312132	-0.408039448111896	0.68324471376632	0.999986396614422
ENSG00000091073	470.552871054706	0.0938813950665571	0.0714666447211322	1.31363932689003	0.188967607720105	0.999986396614422
ENSG00000091106	114.202633385909	0.202775422424217	0.16242464614458	1.24842766930654	0.211874481429616	0.999986396614422
ENSG00000091127	171.900957456587	0.0535539225219389	0.105023163330073	0.509924866323313	0.610104100236992	0.999986396614422
ENSG00000091128	9.39420701814201	0.168132923837606	0.226409344789129	0.74260593790508	0.457720292482666	0.999986396614422
ENSG00000091129	880.490750162089	-0.189485021864802	0.154649512106018	-1.22525457264231	0.220479318543594	0.999986396614422
ENSG00000091136	3662.10435395314	0.0836237840165446	0.109358740969624	0.764673982848545	0.444465702346034	0.999986396614422
ENSG00000091137	22.6328663375052	-0.158448238770164	0.162447298673321	-0.975382416723352	0.329370602308975	0.999986396614422
ENSG00000091138	7.12898708265932	0.497235675581598	0.298944616959812	1.66330366018413	0.0962516664256173	0.999986396614422
ENSG00000091140	1265.23625951084	-0.0866200614189109	0.0735704570663499	-1.1773756052758	0.239045622219796	0.999986396614422
ENSG00000091157	957.495570269823	0.00152316249877176	0.0425276677932433	0.0358158012843996	0.971429233547678	0.999986396614422
ENSG00000091164	560.328533838118	-0.0318803347206889	0.0862314984863072	-0.369706375052165	0.71160128124207	0.999986396614422
ENSG00000091181	7.89167363514971	0.083221209442414	0.216961150400468	0.383576549482725	0.701292323681227	0.999986396614422
ENSG00000091262	1217.30663373212	0.135186362160663	0.147524596576296	0.916364899806711	0.359475538761978	0.999986396614422
ENSG00000091317	735.293065538176	0.0782211514353403	0.0723349312744444	1.08137451791532	0.279530552011324	0.999986396614422
ENSG00000091409	2009.94552307286	-0.0278994650737831	0.114275923157025	-0.24414123555534	0.80712143724305	0.999986396614422
ENSG00000091428	269.060572686324	0.0324433031913685	0.120887078848178	0.268376930772842	0.788409194953382	0.999986396614422
ENSG00000091436	3755.64176076479	-0.1496322340579	0.0877318594618709	-1.70556323524559	0.0880894293558398	0.999986396614422
ENSG00000091482	0.122190516418616	-0.279774925015118	1.78231407712776	-0.156972852655679	0.875266243278274	NA
ENSG00000091483	569.565436122261	-0.124438326273154	0.0836519484194232	-1.48757235933384	0.13686370736512	0.999986396614422
ENSG00000091490	348.434003041424	0.0680880881303419	0.118364859208853	0.575239041261408	0.565129642130443	0.999986396614422
ENSG00000091513	1082.07712627552	-0.0923757985675371	0.210735709686858	-0.438349052017822	0.661133272889664	0.999986396614422
ENSG00000091527	3444.71562323528	-0.0305741217188144	0.116967200627126	-0.261390556967164	0.793791338428198	0.999986396614422
ENSG00000091536	74.563970909466	0.281646328680255	0.156743409992409	1.7968623286548	0.0723574784190127	0.999986396614422
ENSG00000091542	1715.32777739336	0.0292792569180194	0.11282934962352	0.259500360639462	0.795249203798701	0.999986396614422
ENSG00000091583	1.43832382197063	1.37387002170739	1.46546669762412	0.937496583125886	0.348503180542257	0.999986396614422
ENSG00000091592	2266.04907079698	0.04974191704653	0.0957857789972176	0.519303779405239	0.603548918233962	0.999986396614422
ENSG00000091622	167.582076379226	0.0448325894399037	0.15348406351799	0.292099312542953	0.770210692287713	0.999986396614422
ENSG00000091640	203.827901715569	-0.103232429468847	0.119946696082068	-0.860652546846437	0.389429435806471	0.999986396614422
ENSG00000091651	14.1589741635634	0.399437525963683	0.188488352565643	2.119162911271	0.0340767015084921	0.937137976261752
ENSG00000091656	1512.52373301122	-0.0327278718481597	0.0885356849147295	-0.369657408531719	0.711637770324527	0.999986396614422
ENSG00000091664	0.149461199570895	0.492529092613485	2.64754778074827	0.186032182759808	0.852419523637497	NA
ENSG00000091704	24.5164784877523	0.0333888884507043	0.179845769268758	0.185652899072697	0.852716967156969	0.999986396614422
ENSG00000091732	261.412660633869	-0.00907467673047282	0.0605498557931299	-0.14987115347519	0.880866270823371	0.999986396614422
ENSG00000091831	457.712140609619	-0.276500970883643	0.0857072282556856	-3.22611028860685	0.00125484992634877	0.457853262755144
ENSG00000091844	152.170881950533	-0.257087793513946	0.133399414637328	-1.92720331054591	0.0539542975698262	0.98564494008104
ENSG00000091879	289.874175487228	0.0396463147346065	0.156133869035515	0.2539251411594	0.799553391378314	0.999986396614422
ENSG00000091947	245.018180318966	-0.00367695263549556	0.105034518051028	-0.0350070881813273	0.972074088787703	0.999986396614422
ENSG00000091972	233.566536883481	0.12184467465326	0.116166210334028	1.0488822378117	0.294232321465572	0.999986396614422
ENSG00000091986	24675.4230131283	0.208679456576315	0.134207907109867	1.55489688402252	0.119970629611203	0.999986396614422
ENSG00000092009	68.6241436061071	0.0620495815164792	0.184915161743835	0.335557024807069	0.737204935889463	0.999986396614422
ENSG00000092010	873.396208208855	0.0768012849078975	0.128797314330875	0.596295701559416	0.550977702102401	0.999986396614422
ENSG00000092020	296.308752380137	-0.0343221546697665	0.0592556996883856	-0.579221152568617	0.56243995985819	0.999986396614422
ENSG00000092036	209.875440794545	-0.125284190045318	0.0973612034818137	-1.28679787805541	0.198164746746788	0.999986396614422
ENSG00000092051	24.0535913500545	0.253641136943896	0.230556864647706	1.10012398603469	0.271278104321412	0.999986396614422
ENSG00000092054	1.25189226018191	2.851453615313	1.13123269636215	2.52066053649508	0.0117134793308708	0.759469311034135
ENSG00000092067	2.00759677213946	0.896060263570344	0.386614003296856	2.31771290209143	0.0204649293563638	0.83528254458564
ENSG00000092068	358.685281178036	0.0542200287948882	0.160938735802318	0.336898562826336	0.736193368754085	0.999986396614422
ENSG00000092094	384.272125524225	0.0448435608509198	0.0700461946265394	0.640199815136414	0.522042702971169	0.999986396614422
ENSG00000092096	181.650893613871	-0.0173799622689765	0.093073855490796	-0.18673302161309	0.85186996396077	0.999986396614422
ENSG00000092098	422.216746644999	0.00568063079005256	0.0499125857694023	0.113811590854003	0.909387150127049	0.999986396614422
ENSG00000092108	751.691142461507	-0.0614848767293541	0.057305151464351	-1.07293803712574	0.283298918265193	0.999986396614422
ENSG00000092140	410.47932669943	-0.0874364600091647	0.0718467085520521	-1.21698630001704	0.223609428397906	0.999986396614422
ENSG00000092148	4711.09283495694	-0.0595949530925164	0.0394325811197024	-1.51131250859812	0.130708848490024	0.999986396614422
ENSG00000092199	3186.01164508088	0.00134222266762142	0.066391851629735	0.0202166777198344	0.983870523708052	0.999986396614422
ENSG00000092200	19.4223881922878	0.0182618657651851	0.188255912188406	0.0970055365215232	0.922721997679934	0.999986396614422
ENSG00000092201	1160.96582900171	-0.0478314408404938	0.0749808277167863	-0.637915615191129	0.523528612358352	0.999986396614422
ENSG00000092203	1087.92548524819	-0.0474245268613152	0.0703245704545803	-0.674366392212018	0.500078403816278	0.999986396614422
ENSG00000092208	128.107409359298	-0.118965190585086	0.0547497711033788	-2.17288927766393	0.0297886516722947	0.909603533624341
ENSG00000092295	70.4657791876838	0.153195313828469	0.22625388464617	0.677094733944769	0.498345849881784	0.999986396614422
ENSG00000092330	812.102066829058	0.0619563267201277	0.0830426557823522	0.746078339335751	0.455620093228441	0.999986396614422
ENSG00000092345	0.697249790197842	0.384072848932776	0.626283728992794	0.613256949131429	0.539706454419537	NA
ENSG00000092377	0.0927850900044768	-0.315058555298281	1.94096565335729	-0.162320520588978	0.871053455875858	NA
ENSG00000092421	922.416345542735	0.087299375966641	0.117514193294525	0.742883676594226	0.4575521091877	0.999986396614422
ENSG00000092439	1850.10743726494	-0.0378041485054744	0.0494331598977581	-0.764752821459607	0.444418746006754	0.999986396614422
ENSG00000092445	2232.3400249482	-0.1747344786049	0.085016280481211	-2.05530608509175	0.0398494499529608	0.955859340896831
ENSG00000092470	73.8156352361628	-0.120662217959853	0.100519532007454	-1.20038579120031	0.229989544581293	0.999986396614422
ENSG00000092529	132.302148150225	0.0693109779724452	0.2235233339627	0.310083859003335	0.756497186378629	0.999986396614422
ENSG00000092531	471.192407405086	0.0472070452610447	0.060852561064785	0.775761026898885	0.437890099341852	0.999986396614422
ENSG00000092607	917.408465133027	-0.147570698904561	0.144783285784757	-1.01925231289437	0.308083196969112	0.999986396614422
ENSG00000092621	1069.58060761123	-0.126511412269349	0.16085323297203	-0.786502141932998	0.431573364715125	0.999986396614422
ENSG00000092758	18.194147898415	-0.00780464573603776	0.259840396240544	-0.0300363063209491	0.976038097967386	0.999986396614422
ENSG00000092820	516.27960183361	0.116530172499838	0.0706782016900641	1.64874274830651	0.0992003484028686	0.999986396614422
ENSG00000092841	3885.76247567046	-0.0965305333470406	0.0952796261740334	-1.0131288001773	0.310998643465282	0.999986396614422
ENSG00000092847	2179.2116736605	0.0292563203015227	0.115252919963746	0.253844503989361	0.799615690018923	0.999986396614422
ENSG00000092850	3.31597138632021	-0.0651264815391098	0.311998573824137	-0.208739677046791	0.834651464549133	0.999986396614422
ENSG00000092853	16.6650440968375	-0.0494145351368619	0.190743853750486	-0.259062266831944	0.795587197851455	0.999986396614422
ENSG00000092871	370.111048838397	0.0955780446327025	0.0623189551850075	1.53369138408945	0.125105594398675	0.999986396614422
ENSG00000092929	446.307325098675	0.133670933966366	0.0891461042530211	1.49945906314617	0.133754581075423	0.999986396614422
ENSG00000092931	576.142396565573	0.0840457398184755	0.0690800881109473	1.21664204717707	0.223740437482718	0.999986396614422
ENSG00000092964	6690.77571355936	0.0355703810636533	0.149068632210824	0.238617477977171	0.811402211106853	0.999986396614422
ENSG00000092969	45.0015201808154	-0.0523525565052559	0.156932139802385	-0.333599966018308	0.738681443902219	0.999986396614422
ENSG00000092978	273.992583557104	0.104396637996367	0.102074928734172	1.02274514703058	0.306428359255618	0.999986396614422
ENSG00000093000	878.577116558886	0.0142376252682331	0.0614643545471839	0.231640360874584	0.816817356529884	0.999986396614422
ENSG00000093009	31.6149248710038	-0.143253141569846	0.245387476349503	-0.583783425710821	0.559366030659236	0.999986396614422
ENSG00000093010	992.614724307555	0.0440791174529446	0.059893514974387	0.735958099500333	0.461756197670779	0.999986396614422
ENSG00000093072	792.600745833223	0.42905116943541	0.14622786593653	2.9341272724423	0.00334487021516128	0.553774668462357
ENSG00000093100	35.6663018738588	0.0737609287351533	0.215186852161628	0.342776187272591	0.731766841646606	0.999986396614422
ENSG00000093134	15.087446820151	-0.011471870539985	0.373020441119061	-0.0307539997153224	0.975465725959307	0.999986396614422
ENSG00000093144	1099.54733534893	0.0669100811143758	0.0964399177915536	0.693800685925469	0.487807212409358	0.999986396614422
ENSG00000093167	723.756921876069	0.00477445153870902	0.0828850830778006	0.0576032666122498	0.954064647615467	0.999986396614422
[truncated: 50,599 more rows]
