# Supplementary material for: A systems biology approach to study non-alcoholic fatty liver (NAFL) in women with obesity
Source: iScience. 2022 Aug 5;25(8):104828. doi: 10.1016/j.isci.2022.104828 (PMC9382345; doi:10.1016/j.isci.2022.104828)
Supplement: Table S6. Differentially significant genes in mesenteric adipose tissue between individuals with and without NAFL — GeneName: Official Gene Symbol, GeneStableID: Ensemble Gene ID Identifier, pvalue: Wald test p value, as calculated by DESeq2, padj: Wald test adjusted p value, as calculated by DESeq2, log2FoldChange: Fold change ratio, in log2 scale, between individuals without and with NAFL as related to Figure 3 [file mmc7.xlsx]

## Sheet: Transcriptomics_MesentericAdipo
Table 6: Transcriptomics_MesentericAdipose_Tissue_StatsSummary	baseMean:"mean of normalized counts for all samples”	log2FoldChange:"log2 fold change (MLE): NAFL vs non_NAFL”	lfcSE:"standard error: NAFL vs non_NAFL"	stat:”LRT statistic: NAFL vs non_NAFL”	pvalue:"LRT test p-value: NAFL vs non_NAFL”	padj:"BH adjusted p-values”
ENSGeneID	baseMean	log2FoldChange	lfcSE	stat	pvalue	padj
ENSG00000000003	637.707463682893	0.0715133029323531	0.0712453503730113	1.00376098310892	0.315493834913746	0.843966199900259
ENSG00000000005	642.543899536129	0.718121102747257	0.235958544410212	3.04342063366355	0.00233905131489098	0.307562410307347
ENSG00000000419	170.815352095057	-0.0670706401288805	0.0663067119729184	-1.01152112860421	0.311767073806662	0.842949901534044
ENSG00000000457	414.027463066184	-0.0357733849427659	0.0361716670635175	-0.988989113494488	0.322668468078588	0.84673394230162
ENSG00000000460	157.048749739045	-0.0442480413163677	0.0500242778814001	-0.884531335390249	0.376409454679298	0.867572046318488
ENSG00000000938	297.677918061323	0.0499332641129975	0.140520466365863	0.355345135156254	0.722331045921292	0.961709430036532
ENSG00000000971	1999.70505193762	-0.0276663453251663	0.129378363566096	-0.213840587889583	0.83067137240035	0.978711043414266
ENSG00000001036	417.281258931779	0.0518873189307541	0.0492394799742803	1.053774714068	0.291986072862101	0.833340841335665
ENSG00000001084	1166.96186845755	0.014038957835661	0.071601748873832	0.196070040976216	0.844555344947646	0.980423995700781
ENSG00000001167	499.082439463146	-0.0135225087678829	0.0426069291184047	-0.317378160024251	0.750956677030404	0.966267275600682
ENSG00000001460	165.603264123686	0.0127313212295844	0.0591444123759948	0.215258225048351	0.829565997718007	0.978484928082609
ENSG00000001461	684.884474894967	0.0216622954158504	0.0665818253615891	0.325348476077487	0.744917346115785	0.965287067717337
ENSG00000001497	554.672970091637	-0.0209658211482538	0.0357508622645172	-0.586442391043039	0.557578264347418	0.927851593381317
ENSG00000001561	627.031217846864	0.0422118913263435	0.0650968447932219	0.648447577765532	0.5166955062627	0.915252977672949
ENSG00000001617	878.187523447589	0.00239641242695943	0.0810068168237514	0.0295828489616296	0.976399743873321	0.996582600055999
ENSG00000001626	53.410634459185	0.329693826823963	0.14792941228869	2.22872396856788	0.0258322764682461	0.517237439147255
ENSG00000001629	1389.53748655498	-0.00675136344973586	0.0332006680553863	-0.203350228931329	0.838861298546575	0.979818225948907
ENSG00000001630	42.9026838694874	0.1526071963131	0.0862270814906186	1.76982908008667	0.0767556179612546	0.642907098102987
ENSG00000001631	873.881455797895	-0.0620261539401034	0.0364847620611486	-1.70005641906469	0.0891203137040418	0.664758144048343
ENSG00000002016	493.237726424338	-0.0357689157751847	0.0386212519502472	-0.926145942168396	0.354370141186284	0.859128692858841
ENSG00000002079	33.8955804491058	-0.0483003414120188	0.108179246975125	-0.446484355942365	0.655247410562884	0.950241344786717
ENSG00000002330	229.910028174245	-0.00550198185515204	0.0588445631706571	-0.0935002582854691	0.925506144512764	0.99162957923323
ENSG00000002549	900.20895068771	0.0941727704013291	0.0636516834533312	1.47950164539443	0.139006291916412	0.72559888199292
ENSG00000002586	2517.14151884206	0.0558483879568495	0.0382904027312085	1.45854793821039	0.144689571723451	0.732369990445754
ENSG00000002587	114.957075926909	-0.0324154686563509	0.104256884153783	-0.310919215737705	0.755862035941859	0.966674256921579
ENSG00000002726	36.6477523685903	0.383206534006669	0.185620567373189	2.06446160266408	0.0389739708882017	0.564569107114382
ENSG00000002745	9.94101570965214	-0.415207158263028	0.258325486218173	-1.60730233915967	0.107988061427847	0.691639517462231
ENSG00000002746	50.2349912716961	0.0312934960336229	0.194848613487029	0.16060415044065	0.872405185758713	0.984472593175973
ENSG00000002822	492.489764004081	0.0779287414161785	0.0417780560055664	1.8653031966302	0.0621389173443388	0.619249302043789
ENSG00000002834	4351.95653702241	0.0870436795343631	0.0510837912254495	1.7039393014158	0.0883924276537578	0.664486547623347
ENSG00000002919	471.756346453281	-0.0101365125142589	0.0469029043725144	-0.216116947337679	0.828896589794764	0.978360710478141
ENSG00000002933	557.323880343764	0.137567930926744	0.110926260392592	1.24017460283851	0.214910819991745	0.791286041478598
ENSG00000003056	729.073784540497	-0.00947180009326487	0.0443827071641139	-0.213411950249925	0.831005660250238	0.978711043414266
ENSG00000003096	145.209311767309	-0.00643932029049857	0.115112224947088	-0.0559394998529345	0.955390003746293	0.994856292581326
ENSG00000003137	1042.05004142595	0.0519314456968524	0.189867516567488	0.27351411466107	0.784458043917369	0.971140573836551
ENSG00000003147	369.498699765846	0.0904762287193922	0.062372018391645	1.45059004105456	0.146894050078518	0.733960994174359
ENSG00000003249	60.5102978289958	0.269791086857455	0.143737781206183	1.87696710352344	0.0605226027059223	0.618095187363866
ENSG00000003393	879.379400828572	-0.0585542516752127	0.0271924738360946	-2.15332566018651	0.0312930934914041	0.533348239056286
ENSG00000003400	945.135119325836	0.0363551681342368	0.0537255863284075	0.676682575635548	0.498607374138538	0.91044971937814
ENSG00000003402	8552.10068203568	-0.0389473069951361	0.0457075079115289	-0.852098676447691	0.394159326528783	0.874596635947471
ENSG00000003436	1543.84792203527	-0.112638293079028	0.0684491038895023	-1.64557732210579	0.0998508112993595	0.681676646005666
ENSG00000003509	206.734464153333	-0.0237671100676635	0.0412460936121906	-0.57622693414629	0.564461802106751	0.928943078241671
ENSG00000003756	2821.78982676229	-0.0258021917268124	0.0211480599200951	-1.22007370058068	0.222436937270085	0.796069032169378
ENSG00000003987	123.297974737945	0.0444003389334652	0.156460997827507	0.283778958014923	0.776579780965593	0.969647795164296
ENSG00000003989	1699.32081633374	-0.0725118880805016	0.110967186069949	-0.653453427527605	0.513464004574259	0.915132903275369
ENSG00000004059	555.090619967612	0.0508618167692159	0.046841393288024	1.08583056990791	0.277553958873115	0.827852780200935
ENSG00000004139	441.885891552511	-0.000680698813073332	0.0625540126882679	-0.0108817769447586	0.991317769530275	0.998578071574052
ENSG00000004142	950.409729652694	-0.0274074144569856	0.0389114978164643	-0.704352594861794	0.48121322004856	0.905346377497771
ENSG00000004399	9932.72745531431	0.0567501298082759	0.0566713222626187	1.00139060714504	0.31663800334609	0.844344974925709
ENSG00000004455	1385.86099415441	0.0118161354607064	0.0443885282493964	0.266197955343723	0.790086757634116	0.972153678727409
ENSG00000004468	133.310490525275	0.141830587815578	0.176070790936816	0.805531610671724	0.420512972590377	0.885726285575339
ENSG00000004478	709.317750355195	-0.042675018281623	0.0367950701067143	-1.15980260828028	0.246129181916656	0.813714746014394
ENSG00000004487	815.118312806806	-0.0193192774392359	0.0287207380103221	-0.672659505904501	0.50116393514679	0.911193430435076
ENSG00000004534	1860.6004406661	-0.0275249558372284	0.0440863708970674	-0.624341611186222	0.532403262006148	0.920053367053093
ENSG00000004660	247.792891016911	-0.126557517030621	0.117241420960619	-1.07946079119197	0.280382363549297	0.828481867497687
ENSG00000004700	496.103075906334	-0.0197393470631885	0.0347541259763042	-0.567971327394251	0.570054437395158	0.930347739615767
ENSG00000004766	646.820541019086	-0.0351742206524182	0.0379005893754875	-0.92806526843003	0.353373714344145	0.858900971585007
ENSG00000004776	3063.33587046468	0.166296455411194	0.101661791319163	1.63578128275463	0.101885370693267	0.683989548489222
ENSG00000004777	277.452870541767	-0.0130477603598492	0.060749174262809	-0.214780867693821	0.829938170166086	0.978697415870879
ENSG00000004779	346.912726869063	0.0113359164222554	0.0528277548699852	0.214582589211945	0.83009276953285	0.978711043414266
ENSG00000004799	9387.1183285048	-0.0041382257067667	0.203145010973618	-0.0203707966389789	0.983747579920992	0.996827924368749
ENSG00000004809	4.39260172011025	0.922970701883011	0.41994887283245	2.1978168334107	0.0279621613665818	0.518761122812189
ENSG00000004838	70.722051791925	-0.0662279050204263	0.0932399323169	-0.710295507243974	0.477520905284689	0.903851416962555
ENSG00000004846	79.1804365518161	0.457967619420034	0.215616923582904	2.12398735595514	0.0336712008754461	0.543880897794149
ENSG00000004848	0.439466783467806	0.976091848598174	0.788369615633859	1.23811449508158	0.215673609946739	NA
ENSG00000004864	463.945361622076	-0.0491899157595626	0.0475676910722647	-1.03410349862964	0.301087780862515	0.837961883116351
ENSG00000004866	395.874031809886	-0.0519615737819174	0.0436746807362728	-1.18974135370753	0.234148066288243	0.806194020208488
ENSG00000004897	1336.61591933114	-0.0351949579880293	0.0339239210963928	-1.03746727531953	0.299518139196098	0.837609610533499
ENSG00000004939	22.6884509655202	-0.052122909928732	0.268296840389841	-0.194273290184842	0.845961898532532	0.980749245876913
ENSG00000004948	14.6330549077021	0.334319875101299	0.188079043286542	1.77754984957019	0.0754778166802431	0.642361211123901
ENSG00000004961	160.550615505418	0.0278856176383211	0.0576901968967428	0.483368390789727	0.628834187792376	0.945264053044115
ENSG00000004975	546.599103290525	0.00116276043185292	0.0372225889523618	0.0312380321890302	0.975079709403204	0.996582600055999
ENSG00000005001	1.3104966507138	0.142852319587978	0.509496057479186	0.280379636880338	0.779186258183133	0.969753837620904
ENSG00000005007	2603.74040726267	0.0343940683155686	0.0323662911844527	1.06265089563582	0.287940297034021	0.831192040600063
ENSG00000005020	841.674297958683	0.0107272876721608	0.0520770731228356	0.205988682329709	0.836799751925657	0.979818225948907
ENSG00000005022	789.188802669169	0.0217433767007139	0.0422801046433866	0.5142696992855	0.607063443366713	0.941265436636502
ENSG00000005059	314.178579668399	-0.0384666203367028	0.0770882041692901	-0.498994894889857	0.617782980515215	0.943935398215503
ENSG00000005073	114.601262641576	0.149237426685045	0.190529482523743	0.783277342216303	0.43346426559656	0.889648641157294
ENSG00000005075	127.206914400036	0.0614915761910558	0.0652837979946211	0.94191174655804	0.34623782562166	0.85695683089694
ENSG00000005100	372.613558055061	-0.0387830009761229	0.0317661751892239	-1.22088985359746	0.222127726658753	0.795856725803908
ENSG00000005102	499.150717014781	0.0357476926239243	0.101260729969781	0.353026218896431	0.724068784588861	0.96196553260255
ENSG00000005108	744.656248825018	0.0725339212751596	0.0741934090978294	0.9776329482248	0.328255895496618	0.848384224205233
ENSG00000005156	521.291509599872	-0.0353358431860621	0.0372096410944163	-0.94964213969171	0.342294118830156	0.855474779092831
ENSG00000005175	238.738142967284	-0.0221065738764704	0.0515229435613939	-0.429062711646677	0.667877587548777	0.951568568664338
ENSG00000005187	46.5423846489227	-0.0148766133112054	0.0957619710616937	-0.155349907131938	0.876545472946166	0.984927169855486
ENSG00000005189	116.670650717471	0.213385884153055	0.109575406515063	1.94738847830531	0.0514881783260494	0.593765887855773
ENSG00000005194	345.169549645689	0.0226944644395361	0.0437833562332778	0.518335422223457	0.604224262603836	0.940823582241381
ENSG00000005206	903.334706122527	0.0565014604694463	0.0466914139779008	1.21010386398211	0.226239040672945	0.798153845068848
ENSG00000005238	395.096088696666	-0.00106250835019596	0.0462695556121131	-0.0229634440214465	0.981679432699439	0.996693450634001
ENSG00000005243	428.084741373272	0.0198507371614334	0.0461913748990668	0.42974986574462	0.667377605435875	0.951383381569777
ENSG00000005249	8733.04606460635	-0.10238650886899	0.0906095026785512	-1.12997539818996	0.258486591115975	0.818250397125056
ENSG00000005302	409.516667979169	0.0435825667171448	0.0376728453464146	1.15686952542045	0.247325671100442	0.813834717900672
ENSG00000005339	2886.25829161026	0.00665525930835471	0.0366392044198142	0.181643117358618	0.855862808930886	0.982202096408648
ENSG00000005379	567.11597989503	-0.107605300228677	0.14260762811288	-0.75455500980286	0.450516026998835	0.894873130733921
ENSG00000005381	3.09047224299266	0.124013670338774	0.345092747253939	0.359363305446457	0.71932332179523	0.961240928873354
ENSG00000005421	10.3058800543922	-0.00441311601908088	0.245754658601506	-0.0179574053415475	0.985672833539795	0.997224414303175
ENSG00000005436	630.180322339808	-0.0727416572672759	0.0522482596201824	-1.39223120149972	0.163852397247611	0.753781230128624
ENSG00000005448	78.834413278465	0.00190474498792949	0.0877146394831195	0.0217152461567838	0.982675101966311	0.996732615414083
ENSG00000005469	236.465381714086	-0.0196308137285188	0.0535889317834146	-0.366322169060187	0.71412468905523	0.960698292396181
ENSG00000005471	45.6153769436167	-0.146760398166004	0.163624749189921	-0.896932761654885	0.369754796951786	0.864489038889264
ENSG00000005483	2194.84184479114	-0.0826491710552264	0.0346727078309567	-2.38369531039151	0.0171397866947446	0.471656713802038
ENSG00000005486	593.255225116217	0.104846044778011	0.0465017352178142	2.25466951473772	0.024154080537622	0.510633901103002
ENSG00000005513	44.4841108132287	-0.306628478217315	0.177074364839504	-1.73163675326598	0.0833382580617177	0.654950450834862
ENSG00000005700	1334.12340251873	-0.01724807738611	0.0313002307060842	-0.551052723798528	0.581597532387065	0.934688759120972
ENSG00000005801	301.558272536783	-0.0593312021476108	0.0470930463825488	-1.25987182195962	0.20771560522108	0.789277816577161
ENSG00000005810	6506.32328572073	-0.083348304376136	0.050742921777353	-1.64256021247352	0.100473958528768	0.681932557422186
ENSG00000005812	1358.12153787697	-0.08260019165586	0.0386774874249444	-2.13561420751929	0.0327108724155801	0.540189289016782
ENSG00000005844	287.019915678362	0.0832761646208959	0.134184854577637	0.620607779343041	0.534857719921764	0.920546928280896
ENSG00000005882	487.076750186695	-0.0246049970923474	0.0606873128658761	-0.405438895387021	0.685154925410123	0.9550355302368
ENSG00000005884	1057.39713739284	0.0155053217488954	0.111318805225477	0.139287532932906	0.889222941126251	0.986450492794443
ENSG00000005889	2099.13814292247	0.00991823864076869	0.0238687708545095	0.415532023044868	0.677752477648157	0.95371844387197
ENSG00000005893	1784.13449649162	-0.0292873273792561	0.0434945363412232	-0.673356468258249	0.500720536095121	0.911027607222102
ENSG00000005961	71.4657958620637	-0.0796241862597267	0.0952821996000107	-0.835666961866797	0.403342286466367	0.879062156946854
ENSG00000005981	6.65372657607439	-0.0848722596373426	0.259914227307349	-0.326539491572275	0.744016215302899	0.965287067717337
ENSG00000006007	892.918068469234	0.10473316799926	0.0446881682851126	2.34364423556271	0.0190963769466263	0.482801627261213
ENSG00000006015	424.025808502329	0.0483386640898342	0.0491540001171809	0.983412621039936	0.325404401110756	0.847066469601618
ENSG00000006016	43.7023253354069	-0.0870283975852792	0.162309930293799	-0.536186525542512	0.591829645043721	0.937678556486561
ENSG00000006025	280.95120140598	0.00938167852149521	0.0477221193984346	0.196589729034602	0.844148608808467	0.980423995700781
ENSG00000006042	610.581677720903	-0.0646652178406806	0.178817508400358	-0.361626881054066	0.717630874143485	0.961118643650986
ENSG00000006047	147.146225406487	-0.205823480471269	0.100377762746529	-2.05048882182211	0.0403167534987991	0.567222576225917
ENSG00000006059	0.0373023524200139	-0.0163343213137551	2.97109226166131	-0.00549774960694813	0.995613452566883	NA
ENSG00000006062	452.193070577237	0.0250615171019265	0.051023449187942	0.491176459074999	0.623301647383493	0.944610292477767
ENSG00000006071	79.0769877959646	0.0844833751091389	0.215465618102814	0.392096780233521	0.694986706437221	0.957550166904487
ENSG00000006116	0.0527956082089712	0.327642877032785	2.97109226166131	0.110276911040649	0.912189767888804	NA
ENSG00000006118	274.064471626951	0.133259595764561	0.0769965422681041	1.73072181995586	0.0835013915860762	0.655237138656157
ENSG00000006125	3166.21743161204	0.00231525105628741	0.0213512571361101	0.108436287452684	0.913649617604094	0.989992549392917
ENSG00000006128	0.753356346252099	1.26255121118988	0.743046903463709	1.69915412513599	0.0892901474512993	NA
ENSG00000006194	413.279137958063	0.0459579492347907	0.0384066557933062	1.19661418797105	0.231456967820707	0.80264125564101
ENSG00000006210	511.089071491056	0.212705910559239	0.110125612450058	1.93148447329364	0.0534231676181216	0.602415723003381
ENSG00000006282	870.564387106573	0.0675878100597466	0.0809837215832865	0.834585133139836	0.403951335651891	0.879282069053764
ENSG00000006283	61.4688138031859	-0.0656468690463407	0.218039793737904	-0.301077468112321	0.763355422177824	0.967864759426781
ENSG00000006327	57.3449438012847	0.439806260255514	0.206980509009651	2.1248680001797	0.0335976287668801	0.543880897794149
ENSG00000006377	0.959019667007588	0.539960712110632	0.53256330944043	1.01389018458289	0.310635155472228	NA
ENSG00000006432	56.8589925056786	0.136109503465158	0.188889639946984	0.720576859076865	0.47116989573877	0.90137066055382
ENSG00000006451	639.95162334797	-0.0604699212735655	0.0464935504703341	-1.30060880835825	0.19339239047253	0.781991070631108
ENSG00000006453	297.962338551158	-0.0235738037186996	0.0402824855201055	-0.585212243344161	0.55840501348168	0.927964157215284
ENSG00000006459	1226.50786155359	-0.0585434423045802	0.0484498847099816	-1.20832985785246	0.226920408043191	0.798153845068848
ENSG00000006468	173.17932537608	-0.0283735068003546	0.077157756168606	-0.367733695344283	0.713071813111548	0.960326613611811
ENSG00000006530	461.216717078203	-0.00520526630288461	0.0339576560941782	-0.153286972706488	0.878171973538935	0.985060617067142
ENSG00000006534	422.295112461944	0.131079970244203	0.119700403955819	1.09506706671253	0.27348725550958	0.826906313394716
ENSG00000006555	30.2871970425152	0.435053175043298	0.207090967707096	2.10078295475747	0.0356600233919541	0.550230970224212
ENSG00000006576	574.91288331173	-0.00170027563761848	0.044965969912737	-0.0378124977826146	0.969837179709687	0.996302656589087
ENSG00000006606	2.80347470015581	0.0870172181695365	0.337040791967789	0.258180078623399	0.796267931821117	0.973607829912486
ENSG00000006607	1119.55539447835	-0.0260649501693573	0.0303934461580991	-0.857584560624482	0.391121903423757	0.873645425727698
ENSG00000006611	5.02804852601798	1.95427084941692	0.735231031818139	2.65803640603177	0.00785974021130861	0.394712341735211
ENSG00000006625	64.5906029986081	-0.0574961479494007	0.0801608354880458	-0.717259838914415	0.473213782904334	0.902420428335838
ENSG00000006634	55.0219022783253	-0.0859765021905671	0.0730832013761686	-1.17641948589574	0.239427288847569	0.809667057512013
ENSG00000006638	101.254427687205	0.00797643356609068	0.120428648776003	0.0662336881394961	0.94719177639365	0.994288816989111
ENSG00000006652	932.376286597866	0.011109156099066	0.0785094242093899	0.14150092439141	0.887474229831993	0.986450492794443
ENSG00000006659	0.0801377419294105	0.45309351229587	2.97109226166131	0.152500653763784	0.878792074839547	NA
ENSG00000006695	215.2879117759	-0.0482485931889722	0.0458251862177299	-1.0528837342794	0.292394281808561	0.833340841335665
ENSG00000006704	311.544601999295	0.00125988346731348	0.0561473928042526	0.0224388596582896	0.982097882622479	0.996693450634001
ENSG00000006712	338.189822167771	0.0273726251335577	0.052158259473325	0.524799435601502	0.59972262393388	0.939784024130165
ENSG00000006715	1347.96199733777	-0.0159303214419645	0.0352847835657747	-0.451478508073279	0.651644711484267	0.949720765522024
ENSG00000006740	479.225784263016	0.0343198767705984	0.179696450651255	0.190988061512715	0.848534946526938	0.981258052959858
ENSG00000006744	1238.23598326188	0.0705369388067913	0.0416570464238268	1.69327748513745	0.0904026616406428	0.665948742157305
ENSG00000006747	323.869179995969	0.110843400742787	0.216867115875881	0.511112071072248	0.60927258391916	0.941658040126367
ENSG00000006756	682.965032275955	-0.0332703258732676	0.0492639690187931	-0.675348059361106	0.499454656847899	0.910651241296636
ENSG00000006757	165.835952094838	0.0372979585228089	0.0824523406412961	0.452357789150844	0.651011250613274	0.949526523653724
ENSG00000006788	3.66739198995669	-0.120495622687746	0.306486151705489	-0.393151932044009	0.694207269645204	0.957317326135208
ENSG00000006831	2825.42210047499	0.0122461134560619	0.0732079951425675	0.167278361225621	0.867151029475713	0.983229987030775
ENSG00000006837	34.8456783696757	0.00500372370473007	0.0918897444047694	0.0544535599390606	0.956573807457006	0.995126938704663
ENSG00000007001	32.0210356171176	-0.444646185126613	0.180755983305865	-2.45992512665104	0.0138966003827254	0.445665409264501
ENSG00000007038	2.06953232737619	-0.0973522175231764	0.331757342116225	-0.293444048298021	0.769182760840564	0.968978961027972
ENSG00000007047	515.126802595915	0.0235987487666238	0.0358332237849139	0.658571746384681	0.510170810933757	0.913953246293061
ENSG00000007062	5.2257281939344	0.448841016030955	0.374588566935046	1.19822401335806	0.230829819267394	0.801925467665905
ENSG00000007080	207.303589511635	0.139837221313464	0.0967465249292256	1.44539787259296	0.148346160635955	0.734215869369357
ENSG00000007129	34.2855150305767	0.202136299459527	0.124855606286	1.61896053747482	0.105455754155525	0.687635627319673
ENSG00000007168	3269.24212164541	0.00699605644898088	0.0266668738982643	0.262350078065815	0.793051556919233	0.973431046138333
ENSG00000007171	17.2701958477914	-0.444812729884783	0.209492324827352	-2.12328890927801	0.0337296494965277	0.543880897794149
ENSG00000007174	122.865630183263	0.0240312986115193	0.0858118533698692	0.280046376669418	0.779441924355038	0.969790072445315
ENSG00000007202	3705.32094313855	0.053557652793907	0.0335854180448746	1.59466982731454	0.110786088683819	0.695843083679685
ENSG00000007216	6.21849579141829	3.19195459940341	1.4126585163923	2.25953729253347	0.023849983269948	0.510476358067381
ENSG00000007237	3221.6456970462	-0.0611532565965144	0.11838694288133	-0.516554065069606	0.605467488510302	0.940823582241381
ENSG00000007255	143.462833033628	0.0280202461191794	0.0725156261951996	0.386402870517228	0.699198324537403	0.958945873588131
ENSG00000007264	87.9310170329155	-0.151562867351826	0.224042546310557	-0.67649145150197	0.49872867170869	0.91044971937814
ENSG00000007306	0.05344250564767	-0.109410249134124	2.97109226166131	-0.0368249248082743	0.970624600400681	NA
ENSG00000007312	50.8066088567841	-0.219992238705196	0.1642020558296	-1.33976543468794	0.180321616468832	0.770685937959487
ENSG00000007314	1363.81648821134	0.0743382935589751	0.122880974697525	0.604961783074726	0.545204390019971	0.923831230675726
ENSG00000007341	393.3491727777	-0.0705063228431595	0.0343716580970753	-2.05129245275365	0.0402384750243467	0.567002386977311
ENSG00000007350	4.31403994845597	-0.0364486844542531	0.260609485805384	-0.13985939284448	0.888771085684397	0.986450492794443
ENSG00000007372	43.6819214031182	0.0227832968171436	0.108195249982835	0.210575758369781	0.833218330170846	0.979700022508531
ENSG00000007376	203.247776358577	0.0385147536340826	0.0589097621459154	0.653792380602118	0.513245576043914	0.914951350276343
ENSG00000007384	719.76068017666	0.0834008141044016	0.0538938051984581	1.5475027936381	0.121742051347868	0.711324772503116
ENSG00000007392	1321.94977612239	-0.0439967863915061	0.0242424356253485	-1.81486658648696	0.069544414525009	0.633327114988376
ENSG00000007402	69.7252827670603	0.0140804949103312	0.076733399802648	0.183498905907272	0.854406577159366	0.981876228536458
ENSG00000007516	216.440094465108	0.0501416962732226	0.0943990704515256	0.531167267149846	0.595302873575522	0.938362472560767
ENSG00000007520	339.991735328303	0.0299943529949444	0.0482204202731375	0.622025955498642	0.533924801091312	0.920423707876257
ENSG00000007541	596.569863248318	0.0552746960669135	0.0492027033988164	1.12340770422471	0.26126437926748	0.819597040089444
ENSG00000007545	495.964622134969	0.0444657673769914	0.0356107317062787	1.24866199728077	0.211788726096186	0.790088486240046
ENSG00000007866	719.135222544535	0.115911719970407	0.0554675661375609	2.089720678981	0.0366428983082731	0.553602803227286
ENSG00000007908	17.9493642241634	-0.365621695385751	0.371482899458435	-0.984222142980934	0.325006300723392	0.847066469601618
ENSG00000007923	436.106013722275	-0.0414081474029565	0.0294811791966101	-1.40456211492781	0.160151528864507	0.749339383984477
ENSG00000007933	172.805589442075	-0.236637585704352	0.191624209459485	-1.2349044328576	0.216866073486384	0.792514526380166
ENSG00000007944	897.923525509314	-0.139058610753087	0.071485828501999	-1.94526123103124	0.0517435456555354	0.595199574665948
ENSG00000007952	3.33489744454365	0.192971997355872	0.300188780285634	0.642835475637218	0.520330861204594	0.916481611917329
ENSG00000007968	18.3891226977067	0.00479251837451648	0.183634104263651	0.0260981934359844	0.979179018002365	0.996582600055999
ENSG00000008018	782.997963725076	-0.0180884015328327	0.0443386117843418	-0.407960484212106	0.683302686190035	0.954746642398562
ENSG00000008056	13.9499261967758	0.333912389872932	0.226527409717494	1.47404850604772	0.140468531567751	0.727349211211823
ENSG00000008083	602.97581834147	0.0124464601165545	0.0423221464359681	0.294088583984878	0.768690214031677	0.968867883245493
ENSG00000008086	465.467060252605	-0.109005193653912	0.0452642847658955	-2.40819432401686	0.0160316452174735	0.459306860973495
ENSG00000008118	3.3933328052063	-0.349961114926335	0.334275929318032	-1.04692286890146	0.295135153473329	0.834938440629636
ENSG00000008128	74.0859541235479	0.0261175455041857	0.0910280093968631	0.286917682559867	0.77417535074765	0.969297923198536
ENSG00000008130	1814.3110762866	0.0229130395023704	0.0558149974542137	0.410517612603432	0.681426286226738	0.954366147456501
ENSG00000008196	0.0564289269095439	0.327642877032785	2.97109226166131	0.110276911040649	0.912189767888804	NA
ENSG00000008226	297.490508581876	0.0949606057226128	0.169378042367157	0.560642952271045	0.575040964341226	0.931996664995219
ENSG00000008256	1556.81100994807	-0.023968358277742	0.05256694207182	-0.455958770532914	0.648419626470396	0.948691286958072
ENSG00000008277	446.408092956571	0.0657226761304662	0.0854413784261653	0.769213668378031	0.441766477545308	0.892404262722474
ENSG00000008282	1593.6344291952	-0.0512998372103488	0.041453588801327	-1.23752463161179	0.215892375609169	0.791442908896226
ENSG00000008283	530.889628441954	0.12643280126958	0.0656222943900189	1.92667450056136	0.0540202076292062	0.602415723003381
ENSG00000008294	3242.02743066811	-0.0233292160213343	0.0247813438221781	-0.941402378690042	0.34649869507848	0.857167331967308
ENSG00000008300	84.4945739134398	0.0655994598790724	0.0653077161875795	1.00446721625749	0.315153465510931	0.843966199900259
ENSG00000008311	605.744895651496	-0.10555299189874	0.0860491396540514	-1.22665946833519	0.219950607675259	0.79532753051154
ENSG00000008323	860.811960430109	-0.0155762157739134	0.111412231211665	-0.139807053539042	0.888812440116835	0.986450492794443
ENSG00000008324	99.8495848216041	0.0408365011962183	0.0607535182408616	0.672166853519809	0.501477480094285	0.911253561477544
ENSG00000008382	143.982965265854	0.0719388207419947	0.0474511602988551	1.51606030893475	0.129504103386939	0.716445200670707
ENSG00000008394	8471.14061258748	0.0913399334510484	0.0938637315874346	0.973112105243384	0.33049758830782	0.849299658402137
ENSG00000008405	312.649965984339	0.123323245671343	0.0717862677427489	1.71792251567222	0.0858107493557414	0.659497130129206
ENSG00000008438	16.9741023381116	-0.280172565478204	0.155305731472777	-1.80400660568869	0.0712302714090123	0.636166333920853
ENSG00000008441	5671.73107836057	0.0602427988474515	0.0459012969915929	1.31244219217782	0.189370978792411	0.778805939208894
ENSG00000008513	2132.62222344778	0.0705141035681131	0.0454927946228835	1.55000597682877	0.121140081464267	0.711026195056523
ENSG00000008516	63.828337650064	0.315755705349048	0.152223804193092	2.07428599635126	0.0380527575841045	0.561320799654078
ENSG00000008517	229.43456529678	0.0770916539140561	0.105414346028517	0.731320326108187	0.464583517949001	0.89876120002777
ENSG00000008710	9047.60388186904	-0.00329583214839095	0.047711863390136	-0.0690778333564799	0.944927665291941	0.993783763424367
ENSG00000008735	64.7196835141858	0.0932573897710724	0.169602821237916	0.549857538279108	0.582417090148063	0.934688759120972
ENSG00000008838	1066.96199992796	0.028770225255045	0.0352425784260404	0.816348477890794	0.414300855241057	0.882844841161201
ENSG00000008853	427.773961447915	-0.0232713097982222	0.0456633063471068	-0.509628225808415	0.610311945442701	0.941857925434223
ENSG00000008869	1467.4790278915	-0.0730396372336563	0.0294270183805677	-2.48206040751612	0.0130625129051909	0.441170031985676
ENSG00000008952	2641.37910415086	-0.0165195254291486	0.0518251715857816	-0.318754862235339	0.749912408822295	0.966267275600682
ENSG00000008988	6445.08770569244	-0.00379283694937648	0.0478160783393312	-0.0793213722476417	0.936777007264426	0.993304514820616
ENSG00000009307	10160.4284838951	0.00706024655081671	0.0472678368743341	0.149366821451699	0.881264190649948	0.985506339885394
ENSG00000009335	2375.59392825461	0.0363522223015808	0.0314711796263609	1.15509563776031	0.248051264398324	0.813892786060864
ENSG00000009413	2395.27464943968	-0.00489310807399381	0.0427582502057051	-0.114436583593894	0.90889171495533	0.989344333576843
ENSG00000009694	142.630022049091	-0.188936177926953	0.0933890309894117	-2.02310888040346	0.0430619231841795	0.575440769812501
ENSG00000009709	0.112814101832557	0.173872141096427	1.71049203134752	0.101650366040847	0.919034200144621	NA
ENSG00000009724	135.77788846613	-0.0848033602472542	0.0669862901251289	-1.26598084606333	0.205519939809764	0.787696891682211
ENSG00000009765	3.35228875156288	1.65110114571477	0.802482535890692	2.0574916859495	0.0396389538449601	0.565300361926632
ENSG00000009780	378.289410887795	-0.0768578175788965	0.08770445868031	-0.876327369615832	0.380852090096618	0.86895351301522
ENSG00000009790	109.843898406472	-0.00987300571184333	0.127749748723188	-0.0772839540626923	0.938397655529176	0.993393439115667
ENSG00000009830	504.285578469058	0.0271794683473715	0.0317249303227893	0.85672271210151	0.39159814821473	0.873645425727698
ENSG00000009844	351.514906233865	-0.0336281955852095	0.0476017670107856	-0.706448472334862	0.479909285973562	0.90483490445792
ENSG00000009950	2710.1872039022	-0.122904032096746	0.0928893590774064	-1.32312283470842	0.185794532092235	0.775423798984107
ENSG00000009954	1811.78985069119	-0.0185339237988564	0.0277590215115682	-0.667672086032737	0.50434293201138	0.912716326978814
ENSG00000010017	698.020977213223	-0.0544711066294096	0.0393275457833616	-1.38506244273333	0.166033374727696	0.756189108734128
ENSG00000010030	14.9304037806732	0.159195528844269	0.24032202116266	0.662425890370317	0.507698315634648	0.913579468441895
ENSG00000010072	200.200844038223	0.0267830866967708	0.0445021849166545	0.601837567007805	0.547282265978023	0.924492955505556
ENSG00000010165	501.481898034412	-0.0123214049032264	0.0342093587950589	-0.360176435256835	0.718715195727489	0.961171095611924
ENSG00000010219	92.9755628855398	-0.0242023878404852	0.0956958535778097	-0.252909472413101	0.800338169459989	0.974257677636843
ENSG00000010244	3747.74215906271	-0.075135532425106	0.0326105861518532	-2.3040227512389	0.0212213664843465	0.494871612660285
ENSG00000010256	1137.1614472388	0.00488874562822624	0.0403252985322096	0.121232720058387	0.903506708384904	0.988446481277659
ENSG00000010270	391.016110602474	-0.0175813222907165	0.0351344966278657	-0.500400574311131	0.616793049052309	0.943397416362388
ENSG00000010278	711.328035077417	-0.132557613662499	0.13376875244284	-0.990946026196528	0.321711936208467	0.846554907404598
ENSG00000010282	2.20980809107597	-0.188181622259131	0.377491167341337	-0.498506027530368	0.618127421866442	0.943935398215503
ENSG00000010292	738.02217662362	0.00246223274563782	0.0402104591138726	0.0612336392047897	0.951173139777071	0.994479431933679
ENSG00000010295	1137.73682332599	0.051333728511014	0.0498139629052956	1.03050882758731	0.30277121049142	0.838441189084991
ENSG00000010310	238.499396944528	0.304716886777523	0.124096469104268	2.45548393904339	0.0140695039636008	0.446818200971302
ENSG00000010318	155.94465565068	-0.0424330158094316	0.0659704292759873	-0.643212667783517	0.520086114603277	0.916415395279113
ENSG00000010319	4419.04233054819	0.181524280759771	0.102590642345094	1.76940388139068	0.0768264983647265	0.642907098102987
ENSG00000010322	3966.3060894883	0.0341457346525025	0.0330573288099531	1.03292479706411	0.301639093279151	0.838441189084991
ENSG00000010327	15747.6803080236	0.240986992578695	0.109154095932185	2.20776866429653	0.0272604035044152	0.518761122812189
ENSG00000010361	244.754486422195	-0.0375600390208613	0.0676071462134386	-0.555563148639386	0.578509529485194	0.934010279938585
ENSG00000010379	12.9466513802085	-0.17820148251263	0.210203853019661	-0.847755547544419	0.39657412398642	0.875810179658752
ENSG00000010404	1391.29028943794	-0.0618013552794021	0.0317039192251386	-1.94932856220497	0.0512561997268659	0.593042845026022
ENSG00000010438	2.53818388969359	1.12903891837848	0.37260844424233	3.03009482427133	0.00244476968976333	0.308956338702523
ENSG00000010539	180.108481326672	0.00770265174830587	0.0548164425220119	0.140517176852781	0.888251381967157	0.986450492794443
ENSG00000010610	1039.22672827965	0.0933081172280257	0.105089309819321	0.88789352017298	0.374598030621304	0.866628178423944
ENSG00000010626	77.2170498726229	-0.113833234340534	0.0736427706065409	-1.54574893642613	0.122165213652825	0.711664885777284
ENSG00000010671	189.612600830947	-0.0107612527264979	0.101235251079966	-0.106299462012472	0.915344758424947	0.990329083460833
ENSG00000010704	469.136374351314	0.0758166798795267	0.0526122843359404	1.44104520144804	0.149571913223678	0.735442061860355
ENSG00000010803	667.791119943491	-0.0711447733523728	0.0339857908577767	-2.09336818584268	0.0363163001232794	0.551894718619528
ENSG00000010810	2311.25369308066	0.0583152039208436	0.0468378454978111	1.24504454252852	0.213115377575575	0.790088486240046
ENSG00000010818	1208.40562856118	-0.0138971075241055	0.0454516405057425	-0.305755906045893	0.759790503452497	0.967267400752254
ENSG00000010932	72.0402671293546	0.172015301029558	0.138711676191031	1.24009244032681	0.21494120478337	0.791286041478598
ENSG00000011007	915.247159607256	-0.021156803183709	0.0379743739875619	-0.557133692069253	0.577436089439802	0.93341385274173
ENSG00000011009	341.075902921633	-0.0189944406027092	0.0399225356896234	-0.475782418992144	0.634229396277595	0.945455751981638
ENSG00000011021	835.941968378331	-0.0247071307506716	0.0342831034641967	-0.720679525891648	0.471106712118903	0.90137066055382
ENSG00000011028	3767.44236374409	0.148229161345539	0.0924991719427393	1.6024917654106	0.109046907021453	0.694517180948806
ENSG00000011052	0.10370646513556	0.266948726144188	1.74045019373327	0.153379124036628	0.878099306692088	NA
ENSG00000011083	3.96330088020917	-0.25013567951005	0.295982462757688	-0.845103041509688	0.398053310310443	0.87624476199516
ENSG00000011105	1551.88263692357	0.102172020689512	0.0450686364883521	2.26703154678128	0.0233882986496124	0.509741720038746
ENSG00000011114	1421.87147649047	-0.049881776303874	0.0230860339536013	-2.16069058912965	0.0307192483572834	0.530586832684335
ENSG00000011132	320.206141539931	0.0107732913969868	0.058299177769203	0.184793196220305	0.853391244583302	0.981876228536458
ENSG00000011143	220.801312714264	-0.0816778169931598	0.0529790817436687	-1.54169937086388	0.123146664906051	0.712366613319449
ENSG00000011198	958.351279230211	-0.182032378861343	0.107094184348267	-1.69974102673381	0.0891796486345429	0.664758144048343
ENSG00000011201	501.245680305347	-0.0525102357136444	0.0896936641740295	-0.585439743121215	0.558252072111705	0.927964157215284
ENSG00000011243	593.529223330751	0.017643291612873	0.0360934060351502	0.488823127296181	0.624966923050703	0.944610292477767
ENSG00000011258	871.640467928729	-0.132483482163232	0.0365936262275204	-3.62039775286323	0.000294150476375005	0.161929130628111
ENSG00000011260	244.72952056077	0.015644350578702	0.0400390333788252	0.390727479124799	0.695998684935243	0.957919864104545
ENSG00000011275	1273.66189537552	3.94776380431311e-05	0.024580474351095	0.0016060568026171	0.998718552624318	0.999813137278951
ENSG00000011295	886.506227399043	-0.0249166930299892	0.0298469234771768	-0.834816125991759	0.403821244829257	0.879226297095507
ENSG00000011304	2467.1125868037	0.0837205347440796	0.0365189948855694	2.29252023519305	0.0218756412551305	0.497516462043527
ENSG00000011332	5.66368686856889	0.267463995808297	0.209237682319802	1.27827833324736	0.201151304629973	0.784947377850536
ENSG00000011347	261.93768676559	-0.0393809809427152	0.0694241730520591	-0.567251710916089	0.570543179821529	0.930374781548051
ENSG00000011376	386.238386611268	-0.0272583518572405	0.0373638797861275	-0.729537510913442	0.465672931002415	0.899214813806597
ENSG00000011405	2546.19953056923	-0.0216202299618296	0.0514758182546189	-0.420007504395321	0.674479971554156	0.953010866227658
ENSG00000011422	137.635795407624	0.134569116460306	0.122023998311354	1.10280861406412	0.270110286510826	0.824995303760913
ENSG00000011426	43.0407437840387	0.211446156805406	0.24349513659653	0.86837938433149	0.385186676878477	0.870714683007186
ENSG00000011451	1139.82244200753	0.0871390194178262	0.042451359657678	2.05267911606373	0.0401037087847724	0.566680617061544
ENSG00000011454	1697.9028915047	-0.060542465746834	0.0263972922492388	-2.29351045460278	0.0218186341632015	0.497516462043527
ENSG00000011465	21585.8006863031	-0.0330746619910344	0.0859812295352803	-0.384673052127767	0.700479663002189	0.959029565732289
ENSG00000011478	81.0235184298249	0.0428036333727691	0.0646705967026627	0.661871631857182	0.508053493735909	0.913605084268135
ENSG00000011485	457.056594193163	0.00456507965675336	0.0430708638111145	0.105989972171752	0.915590308416895	0.990432570012917
ENSG00000011523	2017.92786667655	-0.0361145040806835	0.0333406411118259	-1.08319764936595	0.278720702885012	0.827897515589227
ENSG00000011566	1513.6738448064	0.0500829304635997	0.0589724170646509	0.849260263636376	0.395736486591247	0.875241304837878
ENSG00000011590	81.0553386429417	0.0755945909825996	0.088614466467325	0.853072799467498	0.3936189344134	0.874552624831334
ENSG00000011600	448.153991156841	0.102064512977561	0.130547296668263	0.781820195303771	0.43432025068731	0.890030998597618
ENSG00000011638	593.058239649413	-0.0823877701219436	0.0640764785987855	-1.28577243824234	0.198522491877492	0.783488831827757
ENSG00000011677	4.13610184240733	0.389907865272896	0.293934180618757	1.32651420277868	0.184669433852594	0.774029962677989
ENSG00000012048	213.704682660173	-0.0568298880081291	0.0593902416849792	-0.956889320463944	0.338623122129503	0.854230463682589
ENSG00000012061	423.325678263931	0.0977895468447903	0.0418239638933824	2.33812240021236	0.0193808995100945	0.48562315958121
ENSG00000012124	66.0871202447053	0.0563397075043406	0.175822918937282	0.320434377070248	0.748639069109055	0.966114379671567
ENSG00000012171	1752.95600974709	0.0645507688782668	0.108625818886132	0.594248858514318	0.552345678572895	0.926060295138584
ENSG00000012174	534.958259749778	-0.0881675479081818	0.0348907421581728	-2.5269610920996	0.0115054248203041	0.428968959840029
ENSG00000012211	167.274690157652	-0.0393509470961908	0.0530340763351961	-0.741993635327548	0.458091191828883	0.896327227279955
ENSG00000012223	145.565251819813	-0.0108510484142824	0.131839050173264	-0.0823052684316362	0.934403965034576	0.993304514820616
ENSG00000012232	1397.94311221478	0.054031051046556	0.0639229766833751	0.845252424870387	0.397969917521753	0.876197511673715
ENSG00000012504	1.88044627873976	0.505270573214164	0.624016515436212	0.809707052161849	0.418108563912482	0.884788379216189
ENSG00000012660	4601.56274807028	0.0176723441835823	0.104435539638892	0.169217722670733	0.865625390137834	0.983124149493715
ENSG00000012779	259.409321115997	0.140694469048063	0.120065903787897	1.17181035255943	0.241273205350165	0.810474140337575
ENSG00000012817	3.93635826009537	1.03973622742728	0.419491023888031	2.47856609133263	0.0131911669965795	0.441170031985676
ENSG00000012822	2877.6678941124	-0.0354029474442651	0.043164117414374	-0.820193938043446	0.412105557175538	0.881999571923833
ENSG00000012963	320.676685717914	-0.0154387071979927	0.0445339007557406	-0.346673139698022	0.728836891637146	0.962927664305784
ENSG00000012983	829.838634592107	-0.0144932407021792	0.0429412120790863	-0.337513544691903	0.735729803364675	0.96449002113634
ENSG00000013016	125.309742468298	0.0343214016485024	0.100577366408382	0.341243789473912	0.732920060277194	0.964206440152307
ENSG00000013275	530.949005652764	0.0938371255225378	0.0438877904094753	2.13811460196635	0.0325074430978659	0.539847064330152
ENSG00000013288	1546.83420377664	0.0587176082401703	0.0386948431733032	1.51745306156665	0.129152335794089	0.716361263355357
ENSG00000013293	78.398801572393	-0.261156804368899	0.151824997039732	-1.72011730255826	0.0854111211832828	0.659497130129206
ENSG00000013297	887.993268917354	-0.00377788500768471	0.130114268347097	-0.0290351323930648	0.976836570800455	0.996582600055999
ENSG00000013306	686.634928408336	0.0713820725598103	0.0399085719234003	1.78864011212477	0.0736727934947053	0.63948051882904
ENSG00000013364	2113.94917915572	0.134223101642353	0.048065628269786	2.79249656093074	0.00523030235791851	0.358405464635279
ENSG00000013374	868.006405555265	-0.0603788150021678	0.0313282037002849	-1.92729897889482	0.0539423807876647	0.602415723003381
ENSG00000013375	872.856417821108	-0.0790159172774924	0.0733564553075033	-1.07715015599193	0.281413188909021	0.828481867497687
ENSG00000013392	154.368860066997	-0.116666011986229	0.0647433335347068	-1.80197721706264	0.0715489901341976	0.636166333920853
ENSG00000013441	2629.81609095328	-0.150450773758116	0.0396877754016155	-3.79085933226663	0.000150126966080393	0.0986991883325835
ENSG00000013503	256.878565445277	-0.0089150470424608	0.0355527304193284	-0.25075562234776	0.802003053739335	0.974642189722252
ENSG00000013523	805.740794342121	-0.00796825745345277	0.0399080200518718	-0.199665567048823	0.841742144988743	0.979818225948907
ENSG00000013561	1166.7260815851	-0.00201439306115314	0.0560281020954631	-0.0359532624846176	0.971319625971942	0.996302656589087
ENSG00000013563	156.080188491687	0.0164203484270141	0.0603709059855832	0.27199108840499	0.785628871554094	0.971252019597506
ENSG00000013573	370.895771592039	0.0585697642937583	0.226739992388471	0.258312455940332	0.796165773948655	0.973607829912486
ENSG00000013583	589.777964317526	0.119629315384808	0.0484203422094749	2.47064167508916	0.0134870883733199	0.442410705028447
ENSG00000013588	319.716205109169	0.264140355016799	0.174009155787862	1.51796814265806	0.129022429903051	0.716311032162654
ENSG00000013619	220.069882093791	-0.209849283429165	0.0978234033617297	-2.14518485574651	0.0319380699637901	0.536402247243484
ENSG00000013725	99.6901905050863	0.057856677163544	0.138276592801703	0.418412661111154	0.675645431124517	0.953284642228096
ENSG00000013810	278.520949927337	0.0969287188704309	0.0677619883950252	1.43042908223671	0.152593906344292	0.73983644636232
ENSG00000014123	746.995829678509	-0.0926389281303805	0.0406988249606617	-2.27620645608129	0.0228336556944821	0.504206102024375
ENSG00000014138	400.483310866701	0.0211122803086852	0.0462044717787995	0.456931537054653	0.647720255286068	0.948305702599632
ENSG00000014164	486.933420425691	0.0339891223829379	0.0605382494211144	0.561448715612897	0.574491682053977	0.931731908007646
ENSG00000014216	1853.59775048197	0.0403123658736302	0.0478896984002603	0.841775313277209	0.399913732694073	0.877285404637409
ENSG00000014257	37.4994120874494	0.271556278676634	0.168115285496111	1.61529796576954	0.10624618397535	0.688546762076475
ENSG00000014641	3627.19204860386	-0.0745696031055063	0.0972862010064707	-0.766497225033451	0.443380502382643	0.893075672797792
ENSG00000014824	791.429334240711	-0.024611666462881	0.0404986468852768	-0.607715772149131	0.543376000521262	0.923264597220407
ENSG00000014914	285.334946592083	0.0614088279793689	0.0761542205007985	0.806374585355056	0.420026896408332	0.885329959055429
ENSG00000014919	925.316716752961	-0.0229710582835447	0.03904252283995	-0.588359988357097	0.556290688230644	0.926912256537432
ENSG00000015133	587.84261614369	-0.00450711399320326	0.0673258335913941	-0.0669447929981423	0.946625653340853	0.99420264522739
ENSG00000015153	481.314226207773	-0.00394682548741633	0.0517136088665022	-0.0763208287707206	0.939163855209079	0.993393439115667
ENSG00000015171	1510.8041423944	-0.0108732604062795	0.0281643928246899	-0.386064080058833	0.69944921145096	0.959029565732289
ENSG00000015285	103.127634140969	0.230492035672928	0.125105720046529	1.84237807501691	0.0654198665643769	0.624347904103846
ENSG00000015413	4.57920986788019	2.02950787585214	0.621302501185112	3.26653743060897	0.00108871414098694	0.249536037352538
ENSG00000015475	290.837206208871	0.0489097680683847	0.0716172310143928	0.682932967047489	0.494649201133151	0.909088995048968
ENSG00000015479	857.309187732262	-0.0646031160339816	0.0412581034490584	-1.56582854356714	0.11738876200251	0.705579523179897
ENSG00000015520	36.2670502721369	0.457635149954011	0.228801770360248	2.00013815117542	0.04548534812616	0.581649938863951
ENSG00000015532	613.706370174199	-0.0422807689992471	0.0457394985323493	-0.924381997090413	0.355287464532408	0.859323562749374
ENSG00000015568	8.3007754065974	-0.2777349288958	0.197663059956163	-1.4050927318306	0.159993705113378	0.749339383984477
ENSG00000015592	1.05188697679002	0.93472673200098	0.464769078560691	2.01116376953404	0.0443081612644242	NA
ENSG00000015676	1862.93017517278	-0.00884083998215139	0.0304838877549638	-0.290016813249544	0.771803375007743	0.969210787001434
ENSG00000016082	40.5553224928104	-0.200613163556653	0.303729198411367	-0.660500092206956	0.508932959336755	0.913714346367698
ENSG00000016391	48.2311424118972	-0.0843112959637086	0.188869251154647	-0.446400329583953	0.655308094789404	0.950241344786717
ENSG00000016402	17.0866965895461	-0.193198783279499	0.197504431362432	-0.978199739351506	0.327975545359499	0.848384224205233
ENSG00000016490	8.99779490424631	1.14989370996909	0.533372005174127	2.15589438293389	0.0310919131865287	0.532337039927542
ENSG00000016602	14.50687120015	-0.0560840136697689	0.236390836647693	-0.237251216946933	0.812461904941297	0.975887281955487
ENSG00000016864	522.582429090462	-0.0210255915803385	0.0421202686972776	-0.499179901520845	0.617652652274289	0.943880063588277
ENSG00000017260	2420.3981282865	0.00198077521643997	0.0423565641320964	0.0467643034090908	0.962701079643688	0.995793922629072
ENSG00000017427	611.706646355216	-0.0565439449596534	0.109292582653918	-0.517363059657064	0.604902741548055	0.940823582241381
ENSG00000017483	42.3157791328233	0.0937955949543419	0.148963950121568	0.629652978977773	0.528921653087335	0.91870889209121
ENSG00000017797	1068.20375845623	0.0583372116017271	0.0351217560934951	1.66099928051524	0.0967135912117579	0.678493993053584
ENSG00000018189	1563.58838228109	-0.0782324046194687	0.0390704179010385	-2.00234368666401	0.0452477805156027	0.581531017176516
ENSG00000018236	137.400370916764	-0.0137103567153033	0.152270428390761	-0.090039522842343	0.928255807676939	0.992160645590788
ENSG00000018280	191.056882058824	0.24539317677392	0.235837951796035	1.04051606158006	0.298100205882312	0.836593370723967
ENSG00000018408	1124.64540278345	-0.0124162251825945	0.0438695342572752	-0.283026145428827	0.777156794907895	0.969662805053798
ENSG00000018510	1195.38331600132	-0.0487832650080786	0.0476156937597473	-1.02452072323513	0.305589387759543	0.840082339081706
ENSG00000018607	0.966997075974294	-0.217651453437948	0.51534758381707	-0.422339136289046	0.672777496027269	NA
ENSG00000018610	317.057457900349	0.14187395989359	0.0551517226708664	2.57243025281844	0.0100987301896974	0.419906811838254
ENSG00000018625	4618.90975358719	-0.162704789072316	0.140547668961792	-1.15764843539701	0.247007534784176	0.813834717900672
ENSG00000018699	414.987343677672	-0.0728030536201359	0.0346845888950316	-2.09900292722122	0.0358166426933248	0.551351453182078
ENSG00000018869	95.2970553232937	0.101978015029568	0.050690985881182	2.01175836801834	0.0442454144859214	0.579256878515427
ENSG00000019102	112.327339364709	0.0378572988337498	0.104410072804019	0.36258282191613	0.716916544383879	0.961006416140994
ENSG00000019144	12580.334977636	-0.00755180764286076	0.0682333273596587	-0.110676233082627	0.911873093424925	0.989992549392917
ENSG00000019169	496.056763447248	-0.147896928689431	0.231565103094228	-0.638684010298603	0.523028516712908	0.916524365689577
ENSG00000019186	0.249594147114802	0.275441126260976	0.945030792189473	0.291462594168839	0.770697548104178	NA
ENSG00000019485	554.382131776661	-0.0277263788488894	0.0513577029823562	-0.539867969920981	0.58928808837302	0.937457466144439
ENSG00000019505	0.507866834347094	0.876625710735278	0.804684007503154	1.08940366971546	0.275975913844161	NA
ENSG00000019549	336.006105151946	0.0500956738471661	0.105115956236486	0.47657535202803	0.633664538354692	0.945264053044115
ENSG00000019582	5179.20924948264	0.195068070981432	0.106029493508279	1.8397529265402	0.0658045193148217	0.625529424499174
ENSG00000019991	366.602673403712	-0.0260771411335521	0.113533309273991	-0.229687140278981	0.81833488834867	0.977108945531597
ENSG00000019995	407.513627895446	-0.0232700699031672	0.0444370142920289	-0.523664118166042	0.600512176726665	0.939946323780517
ENSG00000020129	506.54581659922	0.089214780566104	0.0569830471115537	1.56563723929069	0.117433566751445	0.705731693716697
ENSG00000020181	4740.38743620468	0.0624939586915456	0.0582010932708056	1.07375918869368	0.282930625663533	0.829709760662861
ENSG00000020219	1.97125845218053	-0.431849720937892	0.325937781459359	-1.32494526717437	0.1851893054065	0.774258373828134
ENSG00000020256	290.292747831776	-0.000924045950111765	0.0413371261432608	-0.0223538991779285	0.982165654278828	0.996693450634001
ENSG00000020426	273.705905225408	-0.0416776292500029	0.0420544814870646	-0.991038951765995	0.32166656061212	0.846510633384732
ENSG00000020577	1969.84487000586	0.138971444457458	0.0789807494079965	1.75956097528985	0.0784822731733253	0.643973831988119
ENSG00000020633	97.1747399922858	0.10542651668081	0.118472161052278	0.889884304839246	0.373528012345002	0.866054992159043
ENSG00000020922	726.688596716648	-0.107582971410394	0.0472468747060963	-2.27703889579204	0.0227839030228382	0.504182111292898
ENSG00000021300	34.7801402684449	0.103343613575425	0.171632521868756	0.602121395468688	0.547093333622823	0.924286111187573
ENSG00000021355	770.654324143569	0.0864195920481794	0.0508892928227947	1.69818811098648	0.0894722637375764	0.664758144048343
ENSG00000021461	23.4755516860925	-0.18861604739312	0.14450386311809	-1.3052664705509	0.191802127047438	0.78077926385728
ENSG00000021488	15.8314107414842	0.262380595263952	0.153093449381561	1.7138590600961	0.0865546134913559	0.659824877312766
ENSG00000021574	466.63800814334	-0.00391923914094124	0.0356013645551286	-0.110086767457251	0.912340562408877	0.989992549392917
ENSG00000021645	60.1845601303511	-0.12609359828148	0.159070893089234	-0.792688063998896	0.427959586184253	0.887521266594992
ENSG00000021762	1121.53947507524	-0.00711126635148941	0.0390928480118857	-0.181907093321196	0.855655637711483	0.982185283148613
ENSG00000021776	1287.3338219169	-0.0678209342188961	0.0275824779569958	-2.45884123698518	0.0139386242392512	0.445665409264501
ENSG00000021826	225.022328035039	0.102320954680181	0.12425042807212	0.823505852396658	0.410220390478307	0.881518884040085
ENSG00000021852	4.62833264932844	-0.316623727867958	0.733279001018507	-0.431791620144822	0.665892870550771	0.951311435780737
ENSG00000022267	27724.084074838	0.0831891002738684	0.100721215696941	0.825934235386665	0.408841398760282	0.881123882620547
ENSG00000022277	674.48049569763	0.0184678662965594	0.0296180992935327	0.623533134706993	0.532934235071077	0.920053367053093
ENSG00000022355	0.172470029663654	-0.230809089443041	1.55923509059304	-0.14802712614379	0.882321360500535	NA
ENSG00000022556	26.0212707003191	-0.109186479626794	0.333340995237097	-0.327551909866748	0.743250487878997	0.965287067717337
ENSG00000022567	582.990876803783	0.0559238691552631	0.0627566696889192	0.891122321061238	0.372863551391642	0.865963078498661
ENSG00000022840	2341.8953144271	0.0484437629277405	0.0264264392844386	1.83315513703229	0.0667795034449736	0.627725448335859
ENSG00000022976	252.628998084656	-0.00182629941075068	0.0428361217430229	-0.0426345648587606	0.965992841757894	0.996302656589087
ENSG00000023041	595.681542429321	-0.0703198877120975	0.0290363613408017	-2.42178718217301	0.015444392367243	0.455599273797965
ENSG00000023171	138.298024339064	0.175946217420553	0.0936174406739479	1.87941708461505	0.0601875653304431	0.618095187363866
ENSG00000023191	2987.41009102474	0.0721231169176253	0.0520990608499685	1.38434581623881	0.166252591415046	0.756254200119414
ENSG00000023228	3034.59097240808	0.0039736870710373	0.0419668130358612	0.0946864148974507	0.924563908834363	0.991541955815728
ENSG00000023287	1515.38879037166	-0.0453024454626964	0.0305379917655005	-1.48347821332101	0.137947400691466	0.724671044526737
ENSG00000023318	733.867665260786	-0.0143624723374865	0.0289055133545051	-0.496876570270218	0.619276094724816	0.944137465110846
ENSG00000023330	691.323821359834	0.138330367114073	0.0639094959481915	2.16447282304043	0.0304280801544214	0.529770430150104
ENSG00000023445	276.949780168897	0.0622460739784669	0.114399146687582	0.544113096826306	0.586363648510126	0.935995627075989
ENSG00000023516	3089.6243816525	-0.0440669287367392	0.035280278344309	-1.24905275141763	0.211645780396393	0.790088486240046
ENSG00000023572	73.5702897018456	0.146353964485952	0.0800920386788976	1.82732225199947	0.0676513314440802	0.630379735636465
ENSG00000023608	70.3629533195058	-0.0444544972603733	0.0787202952194582	-0.564714564858301	0.57226792593473	0.93100768862838
ENSG00000023697	348.378027105782	-0.0362460127004278	0.0409571978699733	-0.884972961663488	0.376171214468873	0.867541714421592
ENSG00000023734	1169.50829378119	0.0537839337973269	0.0472352072272454	1.13864079263114	0.254853006858477	0.815667580151496
ENSG00000023839	130.595358413816	-0.148389187526873	0.137546162344546	-1.07883189903304	0.280662671837437	0.828481867497687
ENSG00000023892	128.376653164105	0.134401656268572	0.0970962344281027	1.38421079931883	0.166293917567676	0.756254200119414
ENSG00000023902	473.186570501802	0.112469015624065	0.0765770068889473	1.46870477436091	0.14191288194046	0.729568864899891
ENSG00000023909	612.824041570213	0.238529884964922	0.0940064114507691	2.53737890090443	0.0111686000989365	0.428968959840029
ENSG00000024048	2423.9425914654	-0.0589018620829401	0.0274619131435879	-2.14485646993946	0.0319643245582216	0.536402247243484
ENSG00000024422	9839.0582380871	0.161746141676652	0.0610430629278694	2.64970553439916	0.00805619531528281	0.397830160164057
ENSG00000024526	3.74002712382223	-0.0134366214865076	0.335598542436996	-0.0400377826105431	0.968063004262773	0.996302656589087
ENSG00000024862	208.740833587974	-0.107472785330585	0.051584194625803	-2.08344408806232	0.0372107631272848	0.556277738415256
ENSG00000025039	645.81129932651	-0.0989021166999994	0.0708237209259841	-1.39645468222941	0.162577618241703	0.753290204657177
ENSG00000025156	155.381463019037	-0.0203988377206929	0.045002873865892	-0.453278556864639	0.650348171530051	0.949397697576864
ENSG00000025293	1009.28752528468	-0.010015509779732	0.0365692663204592	-0.273877788303581	0.784178541543932	0.971046049015967
ENSG00000025423	91.3069712336285	-0.0961192217331026	0.336424815451748	-0.285707882767312	0.775101866688302	0.969444562729841
ENSG00000025434	1325.32228661677	-0.0287918240188409	0.0756670632844347	-0.38050669299285	0.703569329235468	0.95959361965215
ENSG00000025708	838.544003768644	0.198606736213041	0.0650990038770575	3.05084140132343	0.00228201080431633	0.307562410307347
ENSG00000025770	554.199295928027	0.0413048761165428	0.0443908553510319	0.930481645147724	0.352121763225215	0.858800426840216
ENSG00000025772	120.671886708973	0.00203719132538796	0.0676505890369066	0.0301134307090302	0.975976589432346	0.996582600055999
ENSG00000025796	1595.18296376314	0.00186104276481472	0.0297645932299011	0.0625253888215461	0.950144444135341	0.994377348624988
ENSG00000025800	2039.99491893821	0.00975806752923384	0.0256641122161243	0.380222290452074	0.703780414194713	0.95959361965215
ENSG00000026025	13505.7691334296	-0.110754734821804	0.0525846946777863	-2.10621618135193	0.0351855782039675	0.549286331546034
ENSG00000026036	309.734415236353	0.00750875513537335	0.054061309553811	0.138893326805178	0.889534444293678	0.986450492794443
ENSG00000026103	325.032286516751	-0.0397519060231676	0.12275391554815	-0.323834118412093	0.746063624116692	0.965391058034519
ENSG00000026297	554.31566960852	0.0220380506274072	0.0807340207957107	0.272971052478264	0.784875467591767	0.971252019597506
ENSG00000026508	2356.05291628314	-0.00452310406050513	0.0645665811917473	-0.0700533306397717	0.944151212148164	0.993662521271634
ENSG00000026559	5.84316201603042	-0.310336885866971	0.303475141429753	-1.02261056508579	0.306492012284935	0.840145413706206
ENSG00000026652	509.711784435876	-0.0455321117991895	0.0491270448067815	-0.926823748065226	0.354018052702069	0.859128692858841
ENSG00000026751	55.9390826384035	0.0179335580767793	0.1876601347004	0.0955640264535153	0.923866837124941	0.991355756780616
ENSG00000026950	884.221251462402	0.00314117213074135	0.0715066293013292	0.0439284044211403	0.964961473695485	0.996240123397334
ENSG00000027001	228.815961969644	-0.046149062870953	0.0468612864140257	-0.984801451313562	0.324721607620097	0.846827228789556
ENSG00000027075	1054.84573030481	0.0112305521151631	0.0540227791162122	0.207885493839632	0.835318375980616	0.979818225948907
ENSG00000027644	58.3859692262722	0.444388468879694	0.18342729821744	2.4226953850288	0.0154058387410693	0.455599273797965
ENSG00000027697	1498.5958706329	-0.0126244799020376	0.0766461235303734	-0.164711264191134	0.86917125054027	0.983849633838317
ENSG00000027847	470.087286316712	0.0708918246974276	0.0478169614814199	1.48256648898475	0.138189626097709	0.724817951610025
ENSG00000027869	44.8026589066767	0.180925630634198	0.173662972056714	1.04182042085006	0.297494944610893	0.836100319129376
ENSG00000028116	326.798686454164	0.0051003321010893	0.0425204351070535	0.119950138991951	0.904522645994237	0.988573505418298
ENSG00000028137	1642.8643991205	0.116703412986294	0.0566781526820821	2.0590546350532	0.0394890049490915	0.565300361926632
ENSG00000028203	971.839368700985	-0.05911969737817	0.0359320948836399	-1.64531730113758	0.0999043937981267	0.681676646005666
ENSG00000028277	121.392339047134	0.179431090445451	0.134730446873882	1.33177833673641	0.182933038599084	0.772607859058426
ENSG00000028310	953.179060883663	-0.0305035019495224	0.0321540316371836	-0.948668033101252	0.342789477302916	0.855709528575707
ENSG00000028528	3688.9414461287	-0.0201629153226385	0.0318765398076803	-0.632531493201169	0.527039636225294	0.918006916234649
ENSG00000028839	146.82766908883	-0.0508536420661675	0.0543283972369325	-0.936041640330172	0.349251748742338	0.857982134748612
ENSG00000029153	123.640266815455	-0.159400387703052	0.114934184326456	-1.38688405575051	0.165477120456718	0.755751961782449
ENSG00000029363	2029.75530170162	-0.0796329350450102	0.0431390626253112	-1.84595886416611	0.0648981785446813	0.622226510223567
ENSG00000029364	1653.04708824966	0.0404280726547814	0.0324610741812199	1.24543237321982	0.212972859601717	0.790088486240046
ENSG00000029534	107.857649298273	0.0927775142403612	0.106844919292547	0.868338100254736	0.385209270374303	0.870714683007186
ENSG00000029559	0.193636928760024	0.332697329511542	1.37113295604156	0.242644105406112	0.808281110865027	NA
ENSG00000029639	137.480163751775	-0.0734124263461289	0.0565092144170344	-1.29912310945167	0.193901683498231	0.782426017361679
ENSG00000029725	1283.57093672854	-0.0427937574878674	0.0348623472533594	-1.22750648936135	0.21963228427034	0.795137812912736
ENSG00000029993	53.0631998408511	0.112256087155024	0.0885821947451292	1.26725339644168	0.205064698531677	0.787425828928657
ENSG00000030066	1281.35833959558	-0.0720803954040261	0.0273178201719293	-2.63858517811363	0.00832527829144752	0.400324505413291
ENSG00000030110	224.978421607283	0.0630028207152524	0.0550421318574963	1.1446290067101	0.252362871186482	0.8153061963042
ENSG00000030304	40.1499778364033	-0.0474954044431271	0.12956688466368	-0.366570552085218	0.713939377370818	0.960698292396181
ENSG00000030419	460.668788611679	0.0269809660516999	0.0606254470381156	0.445043581035152	0.656288259763587	0.950278003228944
ENSG00000030582	4450.31230143079	0.0541050953999895	0.0631908990883125	0.856216578345797	0.391877994225857	0.873926421800875
ENSG00000031003	1109.99990917628	-0.0409868494064019	0.0326151407179922	-1.25668166698393	0.208868929222579	0.789366526580161
ENSG00000031081	2651.9070004222	0.000226339143666958	0.0524294646570971	0.00431702183394924	0.996555525628973	0.999409942330053
ENSG00000031691	43.7554982661406	-0.256617594035615	0.102910091329175	-2.49360962293564	0.0126451530796566	0.437633135246292
ENSG00000031698	810.556123781697	-0.0269873260066622	0.0254002996346936	-1.06248061616568	0.288017553196361	0.831192040600063
ENSG00000031823	829.425072660107	0.0524139494267076	0.0317493737198683	1.65086561672578	0.0987660180043153	0.681337870584907
ENSG00000032219	637.139613642239	-0.0867351013338328	0.0405379211118355	-2.13960407822959	0.0323867767627606	0.53965285237587
ENSG00000032389	237.385501078961	0.0206646998361309	0.0523903844564322	0.394436880937869	0.693258519200762	0.957208480034177
ENSG00000032444	1509.9028222782	0.0438783349370852	0.0501950847806231	0.874156008080368	0.382033299699876	0.869914235889054
ENSG00000032742	300.346701588293	-0.12754054257658	0.0486155586802849	-2.62345113455009	0.00870439303784457	0.405168238396534
ENSG00000033011	225.553727629199	0.0364408487013557	0.0527563405062064	0.690738750104714	0.48972973293675	0.907350483401794
ENSG00000033030	423.19080357953	-0.0158449102116228	0.0406042613418213	-0.390227766446351	0.696368131288236	0.958006339993851
ENSG00000033050	537.559464993974	0.0877717017036442	0.0504328842953654	1.74036648765913	0.0817946861202752	0.653136091328976
ENSG00000033100	992.460671827302	0.113097135981448	0.0543084293844685	2.08249690265932	0.0372971055097054	0.556292165950771
ENSG00000033122	33.8290425914508	-0.190875736708991	0.111734881760425	-1.70829139210309	0.0875822877175149	0.662981807567325
ENSG00000033170	548.843594703073	0.0378887965467545	0.0427998109111793	0.885256166794371	0.376018485297687	0.867541714421592
ENSG00000033178	1085.07047948404	-0.028563800891186	0.0409061202409185	-0.698276950318392	0.485004011190666	0.906277888615698
ENSG00000033327	1874.61655699588	0.0633930030514662	0.055419230034308	1.14388097799666	0.252673000786595	0.8153061963042
ENSG00000033627	1610.00187294091	0.0170990895933441	0.0400723970760459	0.426704935092727	0.669594255564341	0.951593924063663
ENSG00000033800	946.001561319533	-0.0764666168838266	0.0392114725400839	-1.95010827011556	0.0511632157540398	0.592524686701886
ENSG00000033867	847.085876927497	0.040930380910916	0.066411684486798	0.616312945940297	0.537687996191524	0.92161858526035
ENSG00000034053	41.4246303795562	-0.0452189887306058	0.151261006918385	-0.298946765275761	0.764980664190624	0.968060742123484
ENSG00000034152	706.320881248207	0.0368559189382518	0.0459964142965953	0.801278088778758	0.422970672764932	0.88679457235985
ENSG00000034239	7.69095186313297	-0.15887704141801	0.190478711859893	-0.834093426329303	0.404228339182713	0.879282069053764
ENSG00000034510	1241.17978236198	0.164716028814144	0.123967190654001	1.32870663556356	0.18394477488514	0.772788843458637
ENSG00000034533	173.234692011109	-0.00297779021454795	0.0419455277029509	-0.0709918405517751	0.943404249403357	0.993643413544285
ENSG00000034677	1472.06069164564	0.0477716617347702	0.0349624650829539	1.36636995193058	0.171822875098215	0.761419755451558
ENSG00000034693	210.709953582059	-0.0507316683621097	0.0542657116424727	-0.934875206214065	0.349852615986964	0.858255261113599
ENSG00000034713	990.602649329559	-0.012528851331995	0.0412513927842537	-0.303719474334391	0.761341620079304	0.967683048910288
ENSG00000034971	456.100377287586	0.116053235020406	0.250156128095599	0.463923214289818	0.642702760144114	0.947222251415929
ENSG00000035115	670.209622637812	0.0181924941023341	0.0578252384990951	0.314611657029633	0.753056527285324	0.966674256921579
ENSG00000035141	179.942450729905	-0.00496931805004148	0.0474621277770637	-0.104700701017516	0.91661330568949	0.990804833494429
ENSG00000035403	4310.6567351453	0.0628321678033977	0.0543393681505093	1.15629183669131	0.247561806273646	0.813834717900672
ENSG00000035499	6.8303614176975	0.23594999028486	0.203851951466799	1.15745759894424	0.247085453092377	0.813834717900672
ENSG00000035664	1315.78078551541	-0.166734451029634	0.137932986405756	-1.20880766359363	0.226736746673905	0.798153845068848
ENSG00000035681	770.561706724834	0.0231083321861159	0.0323278735060923	0.714811389674643	0.474725596347445	0.902664830147083
ENSG00000035687	426.164872444613	-0.0368558617165863	0.044582071052711	-0.826696939965178	0.408408856217377	0.880915156125245
ENSG00000035720	4.65756574385975	-0.462906364612705	0.314480646514145	-1.47197091377095	0.14102873220365	0.728318917032825
ENSG00000035862	10304.9631262876	0.0450616473779956	0.0421631727045294	1.06874422600448	0.285184937317897	0.830039605916517
ENSG00000035928	947.858881349319	-0.0772084957707849	0.0294789798833904	-2.6191033772606	0.00881612261599099	0.405826090200725
ENSG00000036054	1073.36472035285	-0.0268716686571853	0.0381550700041202	-0.70427517638635	0.481261422268431	0.905346377497771
ENSG00000036257	945.157460552785	0.00464264933631158	0.0338339635610145	0.137218606621103	0.890858004067069	0.986450492794443
ENSG00000036448	44.0040908237124	0.110830790134198	0.157722838565648	0.702693352098581	0.482246871502262	0.9055520552148
ENSG00000036473	8.9513534760887	-0.888725345514519	0.54080614365249	-1.64333441094485	0.100313762376044	0.681824810564197
ENSG00000036530	128.402941395417	0.116788357237916	0.0774705950334137	1.50751852606198	0.131677798827768	0.718514522564835
ENSG00000036549	958.60317270574	-0.0818156336447377	0.0335403112380982	-2.43932243394939	0.0147148323002613	0.450749684704359
ENSG00000036565	0.561300315949393	-0.542210038403609	0.715731744425579	-0.757560416492031	0.448714184503928	NA
ENSG00000036672	92.7189437141453	0.15824705978614	0.166311197026556	0.951511759974116	0.341344651619644	0.855452560151034
ENSG00000036828	0.656623956645354	1.40292005865495	0.678806137520812	2.0667462786633	0.0387580679305479	NA
ENSG00000037042	438.252470627207	0.0895299541196468	0.0545610272185009	1.64091401287416	0.100815265780264	0.683054075765475
ENSG00000037241	40.8466399505075	0.0939225065463219	0.0919963415022095	1.02093740916932	0.307284093954384	0.840799862369781
ENSG00000037280	1223.65760916564	-0.0409962499199116	0.0881101312046203	-0.465284177420018	0.64172796416024	0.946852040991644
ENSG00000037474	835.437792952125	0.0362968810298585	0.0451462044359741	0.803985218321827	0.421405511884967	0.885955469367868
ENSG00000037637	871.316196216649	-0.0711010064922361	0.0400113417950018	-1.77702129702429	0.0755647358751549	0.642361211123901
ENSG00000037749	579.360037614603	-0.00346804038851669	0.0355715759838056	-0.097494707293699	0.922333537176555	0.99116357932229
ENSG00000037757	506.992129444196	0.0370013085583522	0.0790999839052196	0.467778964439342	0.639942665079031	0.946402239218781
ENSG00000037897	71.6579732217771	0.0931830504182536	0.0927839247496777	1.00430166830787	0.315233229765955	0.843966199900259
ENSG00000037965	31.4280623591894	0.0635286979561186	0.158316902392111	0.401275523941051	0.688217281896296	0.956091188386927
ENSG00000038002	182.448333802735	0.10323880797627	0.0722304084103449	1.42929841113129	0.152918482491905	0.739872067363764
ENSG00000038210	127.393621515006	-0.0153735136942661	0.0576533996654408	-0.266654070418704	0.789735520228459	0.971945017147101
ENSG00000038219	1189.2831929019	-0.043928552978337	0.0371464846971532	-1.18257631473009	0.236977104018362	0.80851334577776
ENSG00000038274	874.833861159332	-0.074238877208407	0.0418459726528108	-1.77409849746725	0.0760468592894751	0.642368629874532
ENSG00000038295	377.664688779372	0.039308736027747	0.0929617198612323	0.422848631527307	0.672405703361123	0.952412017783926
ENSG00000038358	781.712238212931	0.00935871433350214	0.0282143886617356	0.331700057219189	0.74011575746749	0.965050351038986
ENSG00000038382	6442.50185709832	-0.0784508805897226	0.0542016720899396	-1.44738856874277	0.147788125552573	0.733993638426812
ENSG00000038427	2374.65972698362	0.0487572392889289	0.0990829805821585	0.492084907039105	0.622659321445458	0.944610292477767
ENSG00000038532	1028.14807991478	0.0328642748392068	0.0396944718478398	0.827930774975036	0.407709705029884	0.880360952671948
ENSG00000038945	591.26383045882	-0.102741669404255	0.200677368382595	-0.511974370764004	0.608668946769669	0.94149641617362
ENSG00000039068	71.2512029893366	0.880889125893657	0.345748121834913	2.54777703843685	0.0108411735062096	0.428605084447462
ENSG00000039123	1141.81351489327	-0.0322528447405713	0.0307640598980595	-1.04839364009318	0.294457282537646	0.834501204568687
ENSG00000039139	61.3477860396991	-0.181618604888913	0.186256110949233	-0.975101455535151	0.329509936704849	0.849130146260458
ENSG00000039319	1646.17322037107	-0.0319430122574079	0.0410030818606016	-0.77903930163115	0.435956563729989	0.890031997237275
ENSG00000039523	1727.41478298118	0.074090289116422	0.0391081849600749	1.89449572236758	0.0581592416182597	0.61315248208549
ENSG00000039537	411.899566328282	-0.701492516290974	0.185217845023796	-3.78739163173424	0.000152237047139289	0.0986991883325835
ENSG00000039560	325.044416402713	0.0885057645554491	0.0776404616110598	1.13994382206045	0.254309706479924	0.815499986439984
ENSG00000039600	6.489999492418	0.457536440698055	0.175682836095252	2.60433205011552	0.00920535248230495	0.411558808387891
ENSG00000039650	604.519062323455	0.0812169163520031	0.0393602587985818	2.0634243480871	0.0390723286205538	0.565081992278248
ENSG00000039987	9.94883322340807	0.304954001757489	0.229194245893206	1.33054824552439	0.183337701527045	0.772788843458637
ENSG00000040199	883.861982202363	0.0237167398404307	0.0768389477652528	0.308655187638522	0.757583835451892	0.966775002362915
ENSG00000040275	64.3144406261961	0.0197706921163016	0.0839203430478983	0.235588790491684	0.813751772550633	0.976235834111908
ENSG00000040341	649.383882486473	0.00871146835069481	0.042593632949115	0.20452513081244	0.837943155482911	0.979818225948907
ENSG00000040487	248.327576357756	0.0709585573568871	0.0485515997381013	1.4615081220733	0.143876048236776	0.731479265559274
ENSG00000040531	523.162035146708	0.0573363719364364	0.0419911778597119	1.36543852444414	0.172115262553887	0.761419755451558
ENSG00000040608	39.4866516116922	-0.107424287365339	0.143314941135129	-0.749567955123752	0.453514956677773	0.895606138107525
ENSG00000040633	238.732481213915	0.034118126247667	0.0571243485266217	0.597260662531092	0.55033336362133	0.925189556917715
ENSG00000040731	0.381845287125755	-0.238101306542194	0.871667433362311	-0.273156134357065	0.784733197814045	NA
ENSG00000040933	1510.32031607182	0.0393605823227519	0.0345157165408309	1.14036694779868	0.254133456930172	0.815499986439984
ENSG00000041353	78.5425690425452	-0.0451578900423129	0.231435011815486	-0.195121255371316	0.84529802299676	0.980524195751627
ENSG00000041357	634.000992702098	0.00714238008969789	0.0342279854366112	0.208670770382478	0.834705259661225	0.979818225948907
ENSG00000041515	119.659401585128	0.173950176592532	0.0987217469989667	1.76202490211557	0.0780650901964493	0.64377624929755
ENSG00000041802	462.004205790162	0.0229486302945068	0.0490809885022963	0.467566587283243	0.640094563720429	0.946402239218781
ENSG00000041880	377.226187470293	0.0352623437635814	0.0439412913678316	0.802487652636358	0.422270927975684	0.886410983724761
ENSG00000041982	681.918528668184	-0.0143405234618023	0.251920816258367	-0.0569247260897044	0.95460515767412	0.994736315714055
ENSG00000041988	241.790371338301	-0.0643972318615684	0.0517095933624506	-1.24536333925865	0.212998222801898	0.790088486240046
ENSG00000042062	810.082776707432	0.11218741381143	0.0954756746213292	1.17503661803262	0.239980066162624	0.809667057512013
ENSG00000042088	211.643577099864	-0.0425412471157569	0.0507842121426462	-0.837686464373301	0.402206817408491	0.878711250339714
ENSG00000042286	2792.61186327151	0.0147175134537759	0.0670370799229619	0.219542877922025	0.826227182703999	0.977846344927487
ENSG00000042304	3.05922124636186	0.666340736264545	0.417494475946504	1.59604683332368	0.110478337524843	0.69583659318054
ENSG00000042317	255.158564702501	-0.120231754354316	0.0521836849536488	-2.30401042895131	0.0212220581670465	0.494871612660285
ENSG00000042429	542.179218311057	-0.0460091377029937	0.0295709106673248	-1.55589180937308	0.119733821387992	0.71012784273579
ENSG00000042445	12454.6903734522	0.102812378015472	0.0786053311898077	1.3079568072452	0.190887959832601	0.780419973821067
ENSG00000042493	485.587956879144	-0.130822947343766	0.134353092787726	-0.973724866538518	0.330193167089804	0.849163618976896
ENSG00000042753	455.571613519027	0.104379955601414	0.0564445884072422	1.84924646537101	0.0644222320738513	0.622226510223567
ENSG00000042781	56.3843148930262	-0.00590359933779281	0.110394825962189	-0.0534771379576689	0.957351745845799	0.995135799651533
ENSG00000042813	0.688587622275925	0.57172792659492	0.666578316801445	0.857705557147941	0.391055070693322	NA
ENSG00000042832	81.0912682118041	-0.164753966663847	0.116019132352282	-1.42005860002112	0.155590621640696	0.744577503609038
ENSG00000042980	81.5470480284907	0.033313538853328	0.144801063540028	0.230064186262824	0.818041893688396	0.977108945531597
ENSG00000043039	4.40988312823721	0.146590558377166	0.549033728426834	0.266997364255193	0.78947119047029	0.971883934177214
ENSG00000043093	872.79123826108	0.012559367431413	0.0587296171186913	0.213850660834904	0.830663517034701	0.978711043414266
ENSG00000043143	1390.22534138226	-0.107127472042534	0.0509294374162658	-2.10344895756338	0.0354265426807341	0.549442849080071
ENSG00000043355	1.82077043248513	0.964537444363795	0.473473053818595	2.03715382868091	0.0416346290724894	0.571126850696325
ENSG00000043462	485.624465759085	0.0855113786899081	0.0912083878328531	0.937538539181449	0.348481609283123	0.857797240251429
ENSG00000043514	236.012266710602	-0.098791811112086	0.0600411539735686	-1.64540160496543	0.0998870188039836	0.681676646005666
ENSG00000043591	596.295931645987	0.222374640368459	0.112780768680985	1.97174254945428	0.0486390036805395	0.58588753713467
ENSG00000044012	0.697013036111584	1.98057971620667	1.66993636217208	1.18602107306085	0.235613977598634	NA
ENSG00000044090	1037.81789238157	-0.0148439106579414	0.0420811864224238	-0.35274458540531	0.72427993086385	0.961998200892246
ENSG00000044115	5358.78960942264	0.0640009078459699	0.0304324323054967	2.10304937848856	0.0354614533264955	0.549442849080071
ENSG00000044446	1369.93401741823	-0.00331836293155457	0.0355335815298374	-0.0933866722319603	0.925596378263754	0.99162957923323
ENSG00000044459	350.91050877365	-0.0473007588151211	0.0488738570405472	-0.967813094347741	0.333137722985516	0.851097110136182
ENSG00000044524	324.209261693017	-0.0514449359308819	0.10121115517923	-0.508293140610642	0.611247779799096	0.942110170868349
ENSG00000044574	2834.11501757891	0.160848509030163	0.0609162369527462	2.64048662682391	0.00827870598837434	0.399740078217318
ENSG00000046604	1253.80966328567	0.0288373356712595	0.0878692126686701	0.32818475089787	0.742771976942529	0.965219763635594
ENSG00000046647	194.254335380457	-0.0952531442491343	0.0471763558209143	-2.0190865231457	0.0434782273492771	0.576114352443
ENSG00000046651	496.049197300656	-0.057475268075146	0.042831506110757	-1.34189229597769	0.179630920062105	0.770086992745821
ENSG00000046653	177.075473388849	-0.239693618043614	0.080461097921336	-2.97900009117393	0.00289190692237436	0.316397333192946
ENSG00000046774	0.296430805502971	-0.890289381158696	1.37648695288691	-0.646783741241781	0.517771916503546	NA
ENSG00000046889	3266.41731595505	-0.0534603209319003	0.068283400585481	-0.782918256465211	0.43367511597701	0.889817380846878
ENSG00000047056	794.261435801279	0.0155377295413793	0.0363073249033171	0.427950271267706	0.668687325857097	0.951574877683752
ENSG00000047188	1147.03089208993	-0.00151040771101672	0.0305306192269619	-0.0494718990069768	0.960543231113252	0.995286176442146
ENSG00000047230	437.916832513625	-0.0474227699975093	0.0303559035803506	-1.56222561031608	0.118234849403814	0.707737377152803
ENSG00000047249	664.768510751677	-0.0123119574640583	0.0496502431708938	-0.247973759598338	0.804154709630139	0.974642189722252
ENSG00000047315	1275.8406789591	-0.00819930568699949	0.0245799593244845	-0.333576861489434	0.738698880942334	0.964853427500041
ENSG00000047346	1952.78748447042	-0.132804390106378	0.0918979100363649	-1.44512960146565	0.148421485716478	0.734215869369357
ENSG00000047365	590.362270582015	0.167045604941611	0.10325937385616	1.61772823815787	0.105721177622106	0.687635627319673
ENSG00000047410	1745.58376373632	-0.00511950972906637	0.0394524246504932	-0.129764134255874	0.896753039649449	0.987387222730333
ENSG00000047457	247.585476151149	0.0188494240596152	0.172173497109852	0.109479242601367	0.912822384802159	0.989992549392917
ENSG00000047578	570.631317688159	0.0423220228765965	0.0351209761987459	1.20503549323631	0.228189600237341	0.798177621104325
ENSG00000047579	199.734317186347	0.0453953001614034	0.0402018274458414	1.12918499096984	0.258819803883582	0.818250397125056
ENSG00000047597	10.9087414057472	-0.0727306912848489	0.229617720019463	-0.316746857684521	0.751435690734466	0.96638702028687
ENSG00000047617	957.627363573798	-0.100222182594272	0.0972113765048577	-1.03097174628799	0.302554069401869	0.838441189084991
ENSG00000047621	346.892475349875	-0.0267404626815996	0.0378785579941497	-0.705952499187789	0.480217677715885	0.904912216713657
ENSG00000047634	281.483472564892	-0.106643247399836	0.064609225098855	-1.65058855351798	0.0988226177428274	0.681337870584907
ENSG00000047644	1187.81383355987	0.0598271736604642	0.0364037251538747	1.6434354838023	0.100292863545068	0.681810730321213
ENSG00000047648	437.421124392315	-0.00919932148696963	0.0600882454635872	-0.153096856398384	0.87832189488505	0.985060617067142
ENSG00000047662	34.6001009605171	-0.0118654029694324	0.0867979255534439	-0.136701457941256	0.891266777082003	0.986450492794443
ENSG00000047849	7862.40369580848	0.0583911500755399	0.0460237878801237	1.26871673899656	0.204542110132413	0.786867106127985
ENSG00000047932	633.702878884072	-0.106750111349044	0.03913859597742	-2.72748954537437	0.00638182798842005	0.372760514149425
ENSG00000047936	1.20349332434775	-0.927478016082172	0.4829810380968	-1.92031972877636	0.0548175258616569	0.603811247828307
ENSG00000048028	347.880669189515	-0.0326642518310349	0.0365115409769653	-0.894628135570678	0.370985906385443	0.864813879230282
ENSG00000048052	762.229636706363	-0.000506376424670984	0.0878691178077208	-0.00576284862423519	0.995401937507094	0.99897797147627
ENSG00000048140	487.173783764692	0.117137922162052	0.0484589805316644	2.4172593165783	0.0156378720199611	0.455599273797965
ENSG00000048162	92.3641404720602	0.0850771269812995	0.0940702182048511	0.90440023000725	0.365783216264836	0.863425905296815
ENSG00000048342	857.083399922298	-0.0555599729183169	0.0516027767447335	-1.07668572164554	0.281620693347781	0.828481867497687
ENSG00000048392	745.513054617981	0.0148002078902574	0.0650047565838343	0.227678844872993	0.819895919875814	0.977170210945262
ENSG00000048405	745.910330256145	-0.0568031280619719	0.0454261378828571	-1.25045030701164	0.211135097299096	0.790088486240046
ENSG00000048462	12.2288405642847	-0.426265327557326	0.357336132548757	-1.19289735554286	0.232909575039987	0.804126441204778
ENSG00000048471	1799.28451045154	0.00321293979528347	0.0445278235026192	0.072155779073605	0.942477936582896	0.99355961525005
ENSG00000048540	1487.31412557666	0.081088317031591	0.13215585714633	0.613580954961428	0.539492271856699	0.922041139816603
ENSG00000048544	459.662450318754	0.0180881728451473	0.0451124369768674	0.400957564195046	0.688451367339998	0.956168395316015
ENSG00000048545	1.02858700960951	0.259454564434726	0.448433807820158	0.57857940215511	0.5628730064543	NA
ENSG00000048649	1130.00831632453	-0.0342274749859619	0.0304413278085645	-1.12437523097571	0.260853875249738	0.81903945950122
ENSG00000048707	5538.71060387001	-0.00363840347277111	0.0213837651626407	-0.170147934430543	0.864893796851244	0.983124149493715
ENSG00000048740	3796.26825030613	-0.0588295422058819	0.0424355812190069	-1.38632582648667	0.165647434112839	0.755751961782449
ENSG00000048828	2615.58037450502	-0.0131096438912515	0.026765824448328	-0.489790401060127	0.624282223845853	0.944610292477767
ENSG00000048991	517.244532552088	-0.0172885805636853	0.0430852101460566	-0.401264854113	0.688225136656277	0.956091188386927
ENSG00000049089	47.0091708621543	-0.0613332801386961	0.158352017302039	-0.387322379491444	0.698517559598578	0.958694569214846
ENSG00000049130	889.810386786038	-0.0655626964216124	0.0873543028328713	-0.750537687273961	0.452930934526434	0.89528087238362
ENSG00000049167	183.956730768843	-0.0776736458386286	0.0583337858963517	-1.33153788400842	0.183012088198862	0.772607859058426
ENSG00000049192	122.794836433037	-0.0754069358534071	0.0951938142635542	-0.792141132664723	0.428278388578719	0.887521266594992
ENSG00000049239	6105.93228769345	0.0511413110978438	0.0761869741303345	0.671260562341739	0.502054553581276	0.911439923971944
ENSG00000049245	2058.71504592979	0.011045606575245	0.0357393898710514	0.309059740949632	0.757276083010688	0.966772944056276
ENSG00000049246	1485.76218235593	-0.345597363730646	0.174153735838438	-1.98443841624652	0.0472069869930308	0.583120048630604
ENSG00000049247	3.6449456762657	-0.15718543986271	0.345901942390184	-0.454421963567355	0.649525147008416	0.949110989127445
ENSG00000049249	7.03730768651377	-0.361948876961966	0.353587398126413	-1.02364755893411	0.306001773108736	0.840145413706206
ENSG00000049283	40.113571729431	0.174931666555902	0.100492166655673	1.74074927805358	0.081727536359907	0.653136091328976
ENSG00000049323	1025.43436556965	-0.229762465222967	0.123625834701411	-1.85853115392834	0.0630936235222179	0.620807859654576
ENSG00000049449	1005.58985219004	0.135142545123743	0.0520106808058781	2.59836139480931	0.00936698523370182	0.411857879933513
ENSG00000049540	2942.98111692059	-0.110363274599761	0.106869293582725	-1.03269396568371	0.301747138356984	0.838441189084991
ENSG00000049541	152.293715034921	0.0233578496487157	0.0522459314909215	0.447074996696622	0.654820911330169	0.950241344786717
ENSG00000049618	2461.00578373034	-0.0304677266228075	0.0278814438508629	-1.09276000144679	0.274499187686782	0.826946002358465
ENSG00000049656	1485.44334465853	0.0933580983218542	0.0574540471978327	1.6249177016267	0.104180095855372	0.685212130640471
ENSG00000049759	1070.16900583743	-0.125131947359229	0.0794306311488572	-1.57536136310846	0.115173057349079	0.702599065218504
ENSG00000049768	15.5615122688551	-0.120552815940338	0.135436320037996	-0.890106995719597	0.373408436944228	0.865963078498661
ENSG00000049769	165.293918363536	0.0626969244630268	0.0591163901363288	1.06056754004162	0.288886480741215	0.831484264311107
ENSG00000049860	818.008978621164	-0.0348120129533146	0.0511431921700383	-0.680677358534315	0.496075665883941	0.909785974945361
ENSG00000049883	487.450248500696	-0.0782336671981606	0.0382122925154276	-2.04734293726489	0.0406244248627677	0.568821265200201
ENSG00000050030	44.3420501275406	-0.103887122189598	0.113862065283959	-0.912394500578533	0.361561083471142	0.862917734294042
ENSG00000050130	502.074593816124	0.0166293886601084	0.0401554054578647	0.414125781336156	0.678781992589947	0.953803006350005
ENSG00000050165	264.1969643438	-0.157848686923804	0.176424159039252	-0.894711290014904	0.370941441875024	0.864813879230282
ENSG00000050327	232.054580388727	0.0818420874958183	0.101596550232494	0.8055597095426	0.420496764895283	0.885726285575339
ENSG00000050344	613.770011628844	-0.115491825703246	0.051212205694547	-2.25516210709792	0.0241231554420751	0.510576242653014
ENSG00000050393	540.646888627571	0.0677239580256142	0.056166847247156	1.20576392204466	0.22790853007477	0.798153845068848
ENSG00000050405	3767.55214484391	0.0446614541302303	0.0488007524428061	0.915179621104675	0.360097341212672	0.862655130446786
ENSG00000050426	1251.52616422817	-0.0574952419611693	0.0343852003067516	-1.67209268662832	0.0945060465363774	0.673903122025549
ENSG00000050438	80.627148204436	0.0047190587917832	0.127199573450717	0.0370996432123381	0.970405556509342	0.996302656589087
ENSG00000050555	72.9800663103166	-0.421358050976044	0.237734401215184	-1.7723898973908	0.0763298576379344	0.642502997230146
ENSG00000050628	5131.23595963276	0.0637724411821319	0.0649070464836717	0.982519535813031	0.325843963431275	0.847227026442531
ENSG00000050730	4.42994829452618	-0.0935267322245539	0.293299461027929	-0.318877954622793	0.749819061994591	0.966267275600682
ENSG00000050748	851.344655655623	-0.0311276132524256	0.0321797902071891	-0.967303175440577	0.333392496757316	0.851097110136182
ENSG00000050767	38.267062484324	-0.00609863059666455	0.118127721587443	-0.051627429317259	0.958825563044553	0.995218375222779
ENSG00000050820	1350.63612048581	0.127787086402612	0.0458476224128585	2.78721293880602	0.00531635325303676	0.360439382041934
ENSG00000051009	1063.29234222312	-0.0239771329191881	0.0388643896407139	-0.616943508976915	0.537271987322077	0.92154568252394
ENSG00000051108	1593.46895242276	0.0420648288096179	0.054186838091855	0.776292367130032	0.437576378836833	0.890138292294053
ENSG00000051128	175.430332877984	0.0946698811103163	0.0734436565306157	1.28901372266034	0.197393315903807	0.783050617141934
ENSG00000051180	18.0168790439934	0.128915083855707	0.126263305065341	1.02100197511061	0.307253502945502	0.840799862369781
ENSG00000051341	24.734240132233	0.0329333183240365	0.168948866740773	0.194930685001681	0.845447211794405	0.980529233880627
ENSG00000051382	1006.14296689823	-0.0225982896067294	0.0397489881831577	-0.568524901881771	0.569678601726138	0.930342317154921
ENSG00000051523	797.834866351386	0.119210280216059	0.0690507911252802	1.72641440124522	0.0842728867661697	0.657928752670288
ENSG00000051596	102.654926761023	-0.0957086526104796	0.0809856073287014	-1.18179829438113	0.237285744751692	0.808759149217674
ENSG00000051620	2044.99911137473	-0.0541295148300907	0.0737113311366277	-0.734344557280602	0.462738768112309	0.898129516159979
ENSG00000051825	511.760030446315	-0.0171703777878385	0.0413606644581855	-0.415137861365774	0.678040984334827	0.95371844387197
ENSG00000052126	668.917990556501	-0.0620597987453023	0.0567821593070356	-1.09294538113158	0.274417781504679	0.826946002358465
ENSG00000052344	17.3505896243085	0.392786183099147	0.167676128234869	2.34252894096504	0.0191535484374617	0.482801627261213
ENSG00000052723	656.692592895026	0.00875560413386738	0.0444698012017542	0.196888762649157	0.843914587664835	0.980423995700781
ENSG00000052749	378.791214597456	0.160473210458924	0.0679310314814108	2.36229609589893	0.0181621295580057	0.477942750914293
ENSG00000052795	1577.82698534859	-0.0949391732398821	0.0546691473085177	-1.73661339007368	0.0824554344339171	0.65469955439097
ENSG00000052802	244.078276098892	0.00949621410270246	0.0631074756301517	0.150476849341211	0.880388414310142	0.985506339885394
ENSG00000052841	1785.84625203078	-0.0536173848291344	0.0268133885008207	-1.99964972079129	0.0455381009736348	0.581649938863951
ENSG00000052850	44.0902767464835	0.0532201907116026	0.122565256161552	0.434219226380545	0.664129252722964	0.951112301107661
ENSG00000053108	1.86453657221953	-0.544887306651748	0.424149888286525	-1.28465743290179	0.198912019367079	0.783744953689414
ENSG00000053254	4645.54312578671	-0.0452266565098312	0.0555573350658403	-0.814053742070847	0.415614164199162	0.883625914516807
ENSG00000053328	38.6374731539723	-0.0351538298981596	0.198623383954851	-0.176987367741909	0.85951831201933	0.982955751594292
ENSG00000053371	631.284125326155	-0.0259387691457805	0.0542428737534701	-0.478196809108424	0.632510133417687	0.945264053044115
ENSG00000053372	213.814883735956	0.0449852565521119	0.0625627913067469	0.719041711734825	0.472115219563128	0.901860431860413
ENSG00000053438	433.15062649643	0.0139256258884339	0.109231417339502	0.127487367898484	0.898554670558026	0.987387222730333
ENSG00000053501	146.136247655682	0.0969908259732626	0.0666436651333558	1.45536452383255	0.145568372298934	0.733147918432055
ENSG00000053524	29.5848664534843	-0.103761775415029	0.13105429900141	-0.791746445600478	0.428508534689353	0.887521266594992
ENSG00000053702	391.342850926662	-0.0982602239737704	0.0604837199978442	-1.62457309135868	0.10425355460171	0.685420868056205
ENSG00000053747	1584.62965182544	0.0292837945637736	0.0692626284506588	0.42279357885811	0.672445872947541	0.952412017783926
ENSG00000053770	927.692481969024	-0.0757477017261055	0.0426130849825969	-1.7775690672722	0.0754746579135426	0.642361211123901
ENSG00000053900	676.403663887315	-0.0707254254129936	0.0426289374920933	-1.65909425788789	0.0970968001765002	0.678898939143487
ENSG00000053918	250.53475123766	0.169208866862659	0.0791260099567159	2.13847339143248	0.0324783414782505	0.539847064330152
ENSG00000054116	578.695941186602	0.0169655761612548	0.0362649759515224	0.467822622685142	0.639911441235218	0.946402239218781
ENSG00000054118	2417.51022295678	-0.0292236757810452	0.0284006065843559	-1.02898069075548	0.303488748581938	0.838546132014544
ENSG00000054148	457.571011921829	0.0770374091721277	0.0330568556209913	2.33045181475786	0.0197822839318851	0.487883086986332
ENSG00000054179	44.9605386913143	-0.119640875339975	0.116761563357657	-1.0246597587384	0.305523756940627	0.840082339081706
ENSG00000054219	49.8209669740018	0.155620652103869	0.139663705303685	1.1142526382605	0.265170819113738	0.823119634768024
ENSG00000054267	1150.81545961666	-0.0306764576347644	0.0241249711034661	-1.27156453382682	0.203527884713108	0.785522627837631
ENSG00000054277	82.7115786919227	-0.204785852242064	0.0917874563040287	-2.23108756346564	0.0256753293832676	0.517237439147255
ENSG00000054282	501.880706442808	-0.0553062233281852	0.0430513100367024	-1.2846583130928	0.198911711651885	0.783744953689414
ENSG00000054356	1.17148585784064	-0.179810619160721	0.528056175198397	-0.340514186948319	0.733469340802365	0.9642897240191
ENSG00000054392	214.056370115817	-0.10841542823449	0.0633977000468255	-1.71008456386296	0.0872502367756736	0.662684579403156
ENSG00000054523	2830.12374886653	-0.0087759018297037	0.0255769492726787	-0.343117614854799	0.731509979909256	0.963620909113303
ENSG00000054598	167.190421450969	-0.0479421168940677	0.100679359195267	-0.4761861545134	0.63394176248006	0.945455751981638
ENSG00000054611	1017.62341529766	0.0372398888920781	0.0394745525457705	0.943389766075213	0.345481575840805	0.856685794831159
ENSG00000054654	6853.47042631768	-0.0239093203413664	0.0424162859769403	-0.563682552365965	0.572970193628349	0.931099061793001
ENSG00000054690	194.20316591604	-0.0216198640807588	0.0886901272078362	-0.243768554194255	0.807410075858852	0.974959266861556
ENSG00000054793	7098.58574109102	0.00659938479942328	0.0611819359885551	0.107864922755269	0.914102842319278	0.989992549392917
ENSG00000054796	0.189934079598947	-0.416962391654228	1.2595678237422	-0.3310360774503	0.740617234552497	NA
ENSG00000054803	62.3547412988035	0.605684673246558	0.245001264640023	2.4721695789468	0.0134295795546094	0.441724608529178
ENSG00000054938	9.67536194294301	-0.519661517211121	0.242154434719447	-2.14599215501952	0.0318736045942102	0.536122023583245
ENSG00000054965	1901.0781452598	-0.0493365394584586	0.032376698252992	-1.52382862121832	0.127551527858643	0.714722134299132
ENSG00000054967	196.531330745048	0.0804463923314869	0.0926248662224163	0.868518310604782	0.385110652783344	0.870714683007186
ENSG00000054983	636.133136701555	-0.033440337942593	0.0479164907743505	-0.697887875388686	0.485247317471096	0.906401787900075
ENSG00000055044	353.080472852456	-0.00455560767998701	0.0639247984775581	-0.0712651081971942	0.943186764222243	0.993592863558339
ENSG00000055070	1037.53766412492	0.00297898195137385	0.0320406116389188	0.0929751898916739	0.925923271427498	0.99163028821043
ENSG00000055118	19.460495881746	-0.125026086340699	0.25099447379616	-0.498122864817481	0.618397445567249	0.943935398215503
ENSG00000055130	939.575696681085	-0.0148523847255699	0.0286785001923757	-0.517892659167668	0.604533164063716	0.940823582241381
ENSG00000055147	453.738497781486	-0.0135828426962576	0.0323550809400703	-0.419805554540768	0.674627506832295	0.953068601561392
ENSG00000055163	262.505256689171	-0.0257316274403733	0.121597253499065	-0.211613557871775	0.832408531214998	0.979141928392501
ENSG00000055208	1391.98386790515	-0.0113238091544938	0.0347197159159206	-0.326149245630818	0.744311439623949	0.965287067717337
ENSG00000055211	702.084388197092	-0.0137228319907842	0.0322795196095835	-0.425125037694491	0.670745526716358	0.95202249012588
ENSG00000055332	1941.34823322523	-0.0472023742941755	0.0368601520263469	-1.2805800220367	0.200341220856491	0.784850386423296
ENSG00000055483	1486.29787253918	0.0578419601620367	0.0665029840882213	0.869764882810445	0.384428906273731	0.870544497136878
ENSG00000055609	6023.62345919941	-0.0203201823495625	0.0186799937520395	-1.0878045581436	0.276681396858584	0.827445365868471
ENSG00000055732	381.878022913515	-0.152757417024402	0.0758646554094962	-2.01355184703418	0.0440566063468844	0.578127523653483
ENSG00000055813	358.414338487538	0.0257248987609273	0.0848787526301565	0.303078190522177	0.761830274400429	0.967809292050004
ENSG00000055917	3065.06064850705	-0.0701664051774263	0.0254790856190802	-2.75388238912631	0.00588929274546428	0.365819039908167
ENSG00000055950	297.485329016393	0.00092444638200576	0.0442730844427563	0.0208805506469973	0.983340941577508	0.996800807789723
ENSG00000055955	11.8769105204659	-0.194231427472196	0.177304276785256	-1.09546950019396	0.27331100044755	0.826757614019182
ENSG00000055957	22.2258260878405	-0.49499200632915	0.570501093194784	-0.867644273137523	0.38558910163798	0.870714683007186
ENSG00000056050	110.471454286517	-0.0186382440315149	0.0733611878162624	-0.254061372045877	0.79944814505907	0.974208067852521
ENSG00000056097	1532.2435765006	-0.0348188291715711	0.0326083939924794	-1.06778730591889	0.285616465431772	0.830039605916517
ENSG00000056277	116.807486548787	-0.0459861884346185	0.0628279322346262	-0.731938594809814	0.464206047999524	0.89876120002777
ENSG00000056291	4.78546881290169	0.386149849698182	0.613228727195189	0.629699543699412	0.528891181162627	0.91870889209121
ENSG00000056487	6.73981046780254	-0.315211520273297	0.218304543227609	-1.44390728480923	0.14876505719694	0.734342035017877
ENSG00000056558	416.702476853479	-0.0720456367183961	0.0616972709860841	-1.16772809505053	0.242916460350405	0.811572584587517
ENSG00000056586	1866.17389604541	-0.00958397180699913	0.0284964756464905	-0.336321302532001	0.736628587510564	0.96449002113634
ENSG00000056736	72.8852111401993	-0.0817053443523033	0.0904549596999531	-0.903271027076094	0.366382069473891	0.863482047315606
ENSG00000056972	548.417941107357	0.0589266931625036	0.038809836706057	1.5183442694905	0.128927633076942	0.716288196291405
ENSG00000056998	6591.21714229118	-0.0634031072794531	0.0711624897318419	-0.890962465174728	0.372949307136053	0.865963078498661
ENSG00000057019	1904.91922914685	-0.00695950274222417	0.0392801823094674	-0.177175927733583	0.859370203402009	0.982913855801561
ENSG00000057149	0.0168244057320147	-0.141784956576841	2.97109226166131	-0.0477214923300835	0.961938205212581	NA
ENSG00000057252	941.166933717989	-0.048461518607241	0.0592204969465434	-0.818323403313987	0.413172546061649	0.882355742884485
ENSG00000057294	151.379220769768	0.151460384440692	0.261075604230291	0.58013993642658	0.561820254114008	0.92828044599769
ENSG00000057468	36.3986601501996	-0.325188384139511	0.173330258506744	-1.87612011278954	0.0606387884927818	0.618235666238063
ENSG00000057593	10.1795734805229	-0.424420032478638	0.311997565619797	-1.36033123090402	0.173725129620701	0.763517703023984
ENSG00000057608	2387.63463609557	-0.00087392268776658	0.0354952847336436	-0.0246208107449902	0.9803574197562	0.996582600055999
ENSG00000057657	198.375804434831	0.29362500379664	0.158979451068459	1.84693683254826	0.0647562957601831	0.622226510223567
ENSG00000057663	538.042799452292	-0.0208763294602582	0.0384236455533758	-0.543319853168488	0.586909597344569	0.936379528908973
ENSG00000057704	610.485195229057	0.0736768365619081	0.0952415146746802	0.773579009254197	0.43917978914067	0.890567473585269
ENSG00000057757	474.617699797148	-0.00763552405884148	0.034204766702263	-0.223229824231963	0.8233566411474	0.977383466172089
ENSG00000057935	851.970014879806	-0.0321185112910207	0.0315647966938829	-1.0175421562986	0.308895588504138	0.841419115873363
ENSG00000058056	821.878142045551	-0.103121602214829	0.0547193981741386	-1.88455293105849	0.0594902221880572	0.617261434629032
ENSG00000058063	1847.63420589152	-0.0820069256204675	0.0494305000823672	-1.65903491738537	0.0971087564136318	0.678898939143487
ENSG00000058085	132.027487984139	0.251673015202092	0.162519666898792	1.54856959778794	0.121485219042341	0.71104552320789
ENSG00000058091	879.91995562049	0.0403775539038511	0.0865822981135484	0.466348835542548	0.640965828084813	0.946653201397366
ENSG00000058262	2908.20885043183	0.075037841866711	0.0412572754056461	1.8187784125086	0.0689452431409219	0.631783043409443
ENSG00000058272	1517.43817946626	-0.0737382653205127	0.0449160923391283	-1.64168923609315	0.10065442351098	0.682466908821153
ENSG00000058335	9.56862683702696	-0.608119886357891	0.240611362121628	-2.52739472066365	0.0114912270784334	0.428968959840029
ENSG00000058404	11.3078118885877	-0.677047527640701	0.366980145654475	-1.84491595978101	0.0650497646648582	0.622381024457906
ENSG00000058453	869.799486144396	0.0952233840390264	0.0575643839323704	1.65420660370308	0.0980855415648584	0.680641163127684
ENSG00000058600	805.127004243717	-0.0592300952318226	0.0456701651864238	-1.29691002846273	0.194662145554068	0.782426017361679
ENSG00000058668	12236.0361807645	0.0471874058350944	0.0549313354873904	0.859025279768164	0.390326569043908	0.873551086914843
ENSG00000058673	3807.49899434199	-0.0515748410522024	0.0235778589706889	-2.18742681921705	0.0287113801093972	0.522745110285181
ENSG00000058729	230.750546303629	-0.0181843008713977	0.0503095069288122	-0.361448600502654	0.717764122178753	0.961118643650986
ENSG00000058799	247.763628275757	0.022559477121234	0.0388657719122809	0.580445878500759	0.561613974107753	0.92828044599769
ENSG00000058804	363.445329402972	-0.010236542217822	0.0376796896634706	-0.271672678550378	0.785873710776711	0.971252019597506
ENSG00000058866	148.512700602832	-0.361058178444546	0.180310711448669	-2.00242223849986	0.0452393386897379	0.581531017176516
ENSG00000059122	1408.94152981758	-0.0692398434548284	0.0794947226622469	-0.870999245434331	0.383754565093464	0.870544497136878
ENSG00000059145	1018.7130691294	0.0441140046589883	0.0553222501610474	0.797400766067342	0.425218314510995	0.887018416587133
ENSG00000059377	476.67431163256	0.104657033131167	0.100652186036599	1.03978897282084	0.29843795338385	0.836763087940752
ENSG00000059378	697.248331644805	0.00129696852835953	0.0464964434593424	0.0278939297689215	0.977746749903945	0.996582600055999
ENSG00000059573	735.753685240932	0.0779951883771168	0.0511348349707653	1.52528483609477	0.127188068330012	0.714722134299132
ENSG00000059588	998.113046491545	-0.0226613633221113	0.0409698275800461	-0.553123228986893	0.580179031520472	0.934582291928947
ENSG00000059691	363.879161366257	-0.0395543332506395	0.0419841459770144	-0.942125469749815	0.346128405937795	0.856838751290677
ENSG00000059728	346.553735973663	0.0786119159568374	0.0799786125114953	0.982911724625613	0.325650886825595	0.847146125673594
ENSG00000059758	979.901411062565	0.00582595973797545	0.0475014836081525	0.122647953188889	0.902385879915867	0.988206545564523
ENSG00000059769	106.676033711391	-0.0473599518378452	0.0882043071840934	-0.536934684368634	0.591312731683249	0.937618140286362
ENSG00000059804	354.548260591373	-0.0979773176198033	0.139289229563268	-0.703409143169249	0.481800810182067	0.90541295476484
ENSG00000059915	50.8861346446563	-0.144982589455607	0.132366010246235	-1.09531585326098	0.273378284511458	0.826801502864368
ENSG00000060069	530.833403927974	0.111343727498811	0.0395964403265563	2.81196305982423	0.00492401579440381	0.358405464635279
ENSG00000060138	2045.73187322072	0.0575551146123648	0.100718647209766	0.571444476339073	0.56769838755415	0.929436171408578
ENSG00000060140	7.18316877074299	0.0587139550526853	0.242413393990556	0.242205903255382	0.80862062107962	0.974979123613301
ENSG00000060237	8364.63211333574	-0.0237492084980102	0.0499380454270966	-0.475573448958493	0.634378294761778	0.945455751981638
ENSG00000060339	740.525610780594	-0.0273383423671643	0.0289593766720317	-0.944023853716681	0.3451574588431	0.856597015404359
ENSG00000060491	669.448164909198	0.0447460370670502	0.0453928137825403	0.985751561500714	0.324255040582369	0.846827228789556
ENSG00000060558	152.553379285546	0.199012235279219	0.118758628024507	1.67577075105777	0.0937831053400436	0.673166902266393
ENSG00000060566	9.1988520421126	2.27357526019876	0.782358291639821	2.90605376653368	0.00366018549808067	0.339894426263099
ENSG00000060642	299.125802852165	0.0410061502280528	0.0380774315471549	1.0769148170425	0.281518322934799	0.828481867497687
ENSG00000060656	738.14734081001	0.10960846045088	0.0577934664101168	1.89655452872598	0.0578867567697657	0.611704409005046
ENSG00000060688	357.949067446976	0.0297599928698095	0.037366983691247	0.796424809551341	0.425785162782596	0.887521266594992
ENSG00000060709	74.1818519985878	0.12282911689432	0.170198871910364	0.721679970705142	0.470491259165546	0.901103387693065
ENSG00000060718	4.11886135207872	-0.156637178830971	0.40684166894727	-0.385007708861978	0.700231704124502	0.959029565732289
ENSG00000060749	1279.54274101424	-0.0799400752786845	0.0391991831271544	-2.03933013143092	0.0414170903617786	0.570379442603092
ENSG00000060762	280.882315104224	-0.0674121477121687	0.0500030543342481	-1.34816059958155	0.177606734031027	0.768527951447159
ENSG00000060971	844.014978527884	0.11755541710281	0.0475633803361581	2.47155303664242	0.0134527594773826	0.442085509722262
ENSG00000060982	1089.30632620382	0.128840776834011	0.12286550876595	1.0486325912624	0.294347249794234	0.834501204568687
ENSG00000061273	3315.0835333269	0.0344781085087524	0.0405877054826794	0.849471732849391	0.395618852748762	0.875141477823203
ENSG00000061337	147.870649110642	0.272771870034177	0.100191315016773	2.72251012963061	0.00647880472019399	0.375999093168438
ENSG00000061455	233.059412025057	-0.222230485967875	0.135262861433182	-1.64295271897418	0.100392716122567	0.681932557422186
ENSG00000061492	0.296493820779238	-0.445289871372224	0.961219723906454	-0.463255029310613	0.643181576075166	NA
ENSG00000061656	61.9469835506203	0.0161571510230242	0.128537026975904	0.125700363569582	0.899969114063834	0.987536680876238
ENSG00000061676	3879.48841778034	-0.0417017222265484	0.0287084463283014	-1.45259418603361	0.14633646126076	0.733960994174359
ENSG00000061794	379.975923495349	-0.0567097428613916	0.035026249550614	-1.61906409018883	0.10543347416457	0.687635627319673
ENSG00000061918	370.782584526912	-0.0650887082194946	0.0788649906045347	-0.82531815093822	0.409190989579519	0.881172044428995
ENSG00000061936	1220.97752950399	-0.00610546453598789	0.0258581173083071	-0.236114039672427	0.813344179818023	0.97605216913054
ENSG00000061938	1555.62216697598	0.0606669327695891	0.0453794016499674	1.33688260672852	0.18126095914577	0.771837041759449
ENSG00000061987	2988.81586349559	-0.0563100483026936	0.032352671808681	-1.74050689339309	0.0817700507052425	0.653136091328976
ENSG00000062038	95.3149112170638	0.345514209576693	0.34932038707014	0.989104049937164	0.322612236337801	0.84673394230162
ENSG00000062096	1.5933134145639	0.239546121848223	0.391174742680441	0.612376249567608	0.540288851850355	0.922430085098226
ENSG00000062194	1427.43658185471	-0.0328744653578394	0.0298754621639924	-1.10038349122049	0.27116506833979	0.825306882983121
ENSG00000062282	7008.79593317476	-0.0222886773742956	0.160904064586852	-0.138521531022386	0.889828254352121	0.986450492794443
ENSG00000062370	85.0637405586243	-0.0005665140528338	0.0686950388685714	-0.00824679718018161	0.993420082436942	0.99871042169361
ENSG00000062485	3431.46639129441	-0.0186617251590933	0.0587320005426016	-0.317743734023787	0.750679334064433	0.966267275600682
ENSG00000062524	26.779325869689	0.220160236761996	0.180813935591843	1.21760657463355	0.223373514793084	0.796498640756306
ENSG00000062582	7.34771363050597	-0.12150516874165	0.214013802409612	-0.567744544387353	0.570208440224066	0.930347739615767
ENSG00000062598	787.960707708323	0.0431768885915899	0.0362596903771083	1.19076826477395	0.233744570511586	0.805636801799428
ENSG00000062650	1206.53884781714	-0.0385459087632709	0.0361424343613267	-1.0665000696388	0.286197647229228	0.830039605916517
ENSG00000062716	1835.81494537036	0.308564115923964	0.169251776062738	1.82310710765945	0.0682871703087518	0.63101313117419
ENSG00000062725	1569.74430749658	-0.0550311217914313	0.0409089110036347	-1.34521111516613	0.178557067746783	0.769410074624493
ENSG00000062822	277.488222245975	0.0329184797344906	0.0582216356232541	0.565399432394901	0.571802110556979	0.930890610854867
ENSG00000063015	84.5644391720581	-0.0218759223518545	0.0793597978837131	-0.275654965552074	0.782813088143651	0.97081343320999
ENSG00000063046	6266.8767842115	-0.0702206056199458	0.0448270606587236	-1.56647802885288	0.117236748280061	0.705133964825466
ENSG00000063127	194.816447185091	-0.108452939278783	0.0594520316771538	-1.82420913498334	0.0681204610920237	0.630601834863636
ENSG00000063169	467.932271736913	0.0903426501851498	0.0506158953473604	1.78486717591693	0.0742828639602896	0.640794383731619
ENSG00000063176	310.38044531113	0.0369403427550484	0.0525236813846356	0.703308332188884	0.481863619232113	0.90541295476484
ENSG00000063177	3312.07357283603	-0.0214463407845608	0.0548218505782849	-0.391200599000862	0.695648965578948	0.957770278655515
ENSG00000063180	125.924461381393	-0.0993555735397003	0.227912878365209	-0.435936636193467	0.662882703169043	0.950759519864074
ENSG00000063241	423.591511139303	0.0360152959194967	0.073636115503501	0.489098259369539	0.624772133720957	0.944610292477767
ENSG00000063244	1139.93131781626	0.00911754540640314	0.0351581303271461	0.259329643572183	0.795380909274199	0.973467310434819
ENSG00000063245	1866.3034991741	0.07658522472593	0.0348939323745509	2.19480062905681	0.0281779023546378	0.520629875444313
ENSG00000063322	636.73976403787	0.023195463846266	0.0335980055917994	0.690382165182076	0.489953889375508	0.907507490349676
ENSG00000063438	57.265097090572	0.611121799117591	0.285452647221177	2.14088678128137	0.0322831693858992	0.539287667670192
ENSG00000063515	0.175099715907116	0.11317159860661	1.15617921029342	0.0978841321475495	0.922024300184765	NA
ENSG00000063587	848.069168582394	0.102559259955094	0.0723028351278249	1.41846802789653	0.156054166717973	0.744791984339633
ENSG00000063601	524.538525762364	-0.0183141338102437	0.0274667184380452	-0.666775459600447	0.504915570243137	0.912790568189853
ENSG00000063660	1080.89795136579	0.213352950516065	0.0905231939375385	2.35688712732872	0.0184288474805101	0.477942750914293
ENSG00000063761	206.70521033291	0.0952616339420162	0.0590985875583244	1.6119105020573	0.106981416533749	0.689802044085505
ENSG00000063854	571.361905208469	0.0324192629377747	0.0586270630507642	0.55297436458148	0.58028096424393	0.934582291928947
ENSG00000063978	962.484756877406	0.0414501351848384	0.0282011368011392	1.46980369894748	0.141614927070575	0.729552746367825
ENSG00000064012	495.503456647346	0.0442010585837173	0.0415131592679599	1.06474812717595	0.286989924749845	0.830342245599835
ENSG00000064042	5427.29709174202	0.0864596918814548	0.0762121518747429	1.13446070940962	0.256601345887104	0.815995885138355
ENSG00000064102	225.662685668424	0.00200030959369386	0.0448820832347202	0.0445681093551925	0.964451562437964	0.996168075129871
ENSG00000064115	841.163002263481	-0.0502420970860767	0.0329488600949421	-1.5248508428305	0.127296305161904	0.714722134299132
ENSG00000064195	7.42682816329742	-0.22512544243018	0.228039556299958	-0.987221015875226	0.323534301287873	0.846807944452045
ENSG00000064199	19.244210079859	-0.242469840503934	0.130395133158461	-1.85950069324501	0.0629562010844642	0.620694001712106
ENSG00000064201	136.809410996312	0.0759418701416399	0.114310344579857	0.664348186690899	0.506467486726584	0.912969124526063
ENSG00000064205	1256.96314301958	0.287822499581207	0.127246214346791	2.26193369334186	0.0237015002847256	0.510476358067381
ENSG00000064218	16.2479401533344	-0.185641444758004	0.250573586261846	-0.740865976847259	0.458774706530559	0.896538220232587
ENSG00000064225	370.569516906676	-0.155256415409195	0.0747166887411818	-2.0779349034993	0.0377153552210243	0.558624017544493
ENSG00000064270	22.4795449095844	-0.0530850753304091	0.1428629945894	-0.371580306593599	0.710205353935229	0.959644901711662
ENSG00000064300	213.273533130211	0.182510583919541	0.137555727715394	1.32681195433141	0.184570895029734	0.773885653885236
ENSG00000064309	3390.39625459585	0.010542784863424	0.178618813958274	0.0590239327526094	0.952933045759993	0.994605381103325
ENSG00000064313	677.801721612516	-0.0464203977809886	0.0339277017289278	-1.36821521693022	0.171244719841754	0.760448348785934
ENSG00000064393	9398.90006592124	0.101351707292134	0.0837802854706902	1.20973217890969	0.226381677931912	0.798153845068848
ENSG00000064419	1211.9298455521	1.33648945561621e-05	0.0244950341331106	0.000545616490409231	0.999564661047783	0.999813137278951
ENSG00000064489	7.90223386184684	-0.212674275404274	0.192648877065482	-1.10394765151933	0.269615846488414	0.824995303760913
ENSG00000064490	161.618539532195	-0.0153178886446665	0.0561487049983272	-0.272809295336783	0.784999813865842	0.971252019597506
ENSG00000064545	300.681591662	0.0822463485121398	0.0460412968927476	1.78636037780889	0.0740409266643986	0.640085490146701
ENSG00000064547	98.1866388192583	0.221362848095458	0.0941095604569085	2.35218236086457	0.01866362241334	0.479061077076635
ENSG00000064601	1420.46330991184	0.0839767988517529	0.0538567657131826	1.55926182606242	0.118934422922832	0.708550704951128
ENSG00000064607	2028.46252683411	0.00975464812514142	0.0276091019377022	0.353312764288821	0.723853977307426	0.961945404092756
ENSG00000064651	1057.91270843688	0.0842866901366085	0.0721328565915055	1.16849233649419	0.242608228678079	0.811472651089679
ENSG00000064652	229.744319239033	0.0188786810433707	0.0563000320452643	0.335322740637031	0.737381641206265	0.964558407669264
ENSG00000064655	309.244198613257	-0.103699515495768	0.104837096848932	-0.989149057086128	0.32259021868964	0.84673394230162
ENSG00000064666	956.174818472386	0.0922038139238349	0.0715699901394917	1.2883027333681	0.197640602016319	0.783050617141934
ENSG00000064687	764.229148645538	0.166731475728508	0.0783562226264619	2.1278651540331	0.0333482654449809	0.541810587868375
ENSG00000064692	245.22306302029	0.176880944515053	0.114750978400824	1.54143299673846	0.123211438453979	0.712366613319449
ENSG00000064703	205.240239333112	0.0478368362046039	0.0488042479107193	0.980177715106169	0.326998402744765	0.848384224205233
ENSG00000064726	939.990505476529	0.0190766112663337	0.0431986253278719	0.441602276034127	0.658777036705009	0.950278003228944
ENSG00000064763	312.917464704843	0.0158388316947969	0.0617697395283485	0.256417330164195	0.797628607542541	0.973874774381377
ENSG00000064787	5.30181056604612	0.515501320796718	0.343486920149158	1.50078879444045	0.133410197870548	0.721404383462616
ENSG00000064835	3.4496899496757	-0.52719723019211	0.259310678897407	-2.03307180573419	0.0420452689845092	0.572755672512963
ENSG00000064886	54.3365121871163	0.436122086229379	0.241270757552365	1.80760441362117	0.0706680908212805	0.635965965113724
ENSG00000064932	1677.36196944604	0.195512923665203	0.095396115339501	2.04948517001348	0.0404146965183083	0.567442315233277
ENSG00000064933	408.735715793879	-0.0450273239014277	0.0375326279614096	-1.19968481684054	0.230261771941604	0.801335749480421
ENSG00000064961	447.419664492372	0.0256413459390686	0.0437357876735774	0.586278361566118	0.557688469709158	0.927851593381317
ENSG00000064989	1787.35460234994	-0.200008457371287	0.0991417256654192	-2.01739939494568	0.0436538503688441	0.576822444704453
ENSG00000064995	226.133562092366	-0.0144196716347656	0.0434490277045993	-0.331875588397556	0.739983204310716	0.965050351038986
ENSG00000064999	1732.30077185094	0.0103166430655919	0.0723179403627147	0.142656760049417	0.886561267822695	0.986357288876531
ENSG00000065000	2805.48557025363	0.0755075200416033	0.0311010363147647	2.42781363544974	0.015190146582085	0.454225090079418
ENSG00000065029	671.787577884529	-0.00887919653804595	0.0304026903545079	-0.292052987236026	0.770246111089613	0.969210787001434
ENSG00000065054	2362.20527466406	0.0333107864565374	0.0781339358716402	0.426329303457347	0.669867908100671	0.951593924063663
ENSG00000065057	157.262060748746	0.0244427953296247	0.0591900363845332	0.412954558277848	0.679639907304901	0.953941641836042
ENSG00000065060	1350.21973443695	-0.0447670968860419	0.0659764836082887	-0.678531113477193	0.497435003338758	0.91000681411075
ENSG00000065135	1548.06285519898	0.0496084620474172	0.0438929883512729	1.13021382026677	0.258386137682652	0.818250397125056
ENSG00000065150	2980.55452609209	-0.00135455887664665	0.0342013549431134	-0.0396054156012143	0.968407709802968	0.996302656589087
ENSG00000065154	878.15288772985	0.0334599121139103	0.044098076454448	0.758761261355092	0.447995382937907	0.894767815828664
ENSG00000065183	439.388097442375	-0.0117826685210999	0.0394184137613802	-0.298912802337163	0.765006578596574	0.968060742123484
ENSG00000065243	1731.3124574662	-0.0417920003023135	0.0425333698983028	-0.982569695329528	0.3258192654887	0.847227026442531
ENSG00000065268	235.82527246189	0.136106569112082	0.0656829480969518	2.07217509346841	0.0382491152564413	0.561700510907042
ENSG00000065308	1421.70446546676	0.0608851785890203	0.0474774959742457	1.28240079514825	0.199702085422403	0.784585383852655
ENSG00000065320	286.557227523884	-0.139065389846031	0.153301874276788	-0.907134309362372	0.364335776695683	0.863425905296815
ENSG00000065325	430.084997336132	-0.0688754154238341	0.120264158622112	-0.57270109576246	0.566847095410866	0.929381046719872
ENSG00000065328	30.618338373818	0.383803742549528	0.185067251397614	2.07386093245062	0.0380922282522091	0.561440391180761
ENSG00000065357	387.736655060235	0.00113801211578903	0.0794495432275319	0.0143237087283174	0.988571724740841	0.998165141373945
ENSG00000065361	147.616460987712	-0.0309194532384411	0.195648685818378	-0.158035578460996	0.874428763420177	0.984533266958628
ENSG00000065371	0.455970161980432	-1.04404725156196	0.719335698432872	-1.45140475279692	0.146667187077555	NA
ENSG00000065413	798.869908826252	0.0624766898245478	0.0543414339738336	1.14970631534368	0.250264852345932	0.8153061963042
ENSG00000065427	933.84413213912	-0.0106963005815685	0.0292657066781597	-0.365489229397315	0.714746245258163	0.960937797957348
ENSG00000065457	447.622633782038	0.0850371967450468	0.0613127819937186	1.38694076471296	0.165459826140646	0.755751961782449
ENSG00000065485	217.513478566211	-0.0268782268066188	0.0747687290682851	-0.359484869430793	0.719232394834606	0.961240928873354
ENSG00000065491	229.206330473799	0.0307225944725716	0.0400197194676243	0.767686402635232	0.442673516318866	0.892593469931593
ENSG00000065518	191.934203714394	-0.0163943139956903	0.0713773990643698	-0.229684945243039	0.818336594140175	0.977108945531597
ENSG00000065526	2453.85422738216	-0.044583605929858	0.0459868350879904	-0.969486285467405	0.332302619659077	0.851001136294025
ENSG00000065534	2190.27201393556	-0.00568984232734532	0.10792148106563	-0.0527220556200965	0.95795336561899	0.995218375222779
ENSG00000065548	468.416136921467	0.0165260917881548	0.0381928188536952	0.432701546630039	0.665231606074212	0.951311435780737
ENSG00000065559	520.114790483483	-0.0188973202381131	0.0322855955610203	-0.585317381009647	0.55833433000833	0.927964157215284
ENSG00000065600	176.632776501314	-0.059405628513953	0.0632829963413735	-0.938729705425064	0.347869537867814	0.857657969965681
ENSG00000065609	30.2134040458253	0.0861282305783522	0.237481981174738	0.362672696902337	0.716849397745274	0.961006416140994
ENSG00000065613	1609.46574410858	-0.0423945997701349	0.0319796832841195	-1.32567290906184	0.184948064610337	0.77413232386859
ENSG00000065615	386.371239111984	-0.0316380078491815	0.046077395866681	-0.686627515598363	0.492317484556712	0.908621466517457
ENSG00000065618	54.7536141963279	0.0575768707641734	0.171241530104069	0.336231933510417	0.736695973813218	0.96449002113634
ENSG00000065621	34.3683469707199	0.154777576313288	0.135688003536065	1.14068725517175	0.254000092068954	0.815499986439984
ENSG00000065665	199.8015613865	0.0239732158012078	0.0445089793573025	0.538615267017452	0.590152350973273	0.937457466144439
ENSG00000065675	77.7210186141116	-0.241042680305786	0.12526040083067	-1.92433265986138	0.054312899309826	0.602415723003381
ENSG00000065717	679.74011320202	0.163217006401832	0.0496009539514731	3.29060216385183	0.000999731917948402	0.244623592409348
ENSG00000065802	890.75754724696	0.00666529730621573	0.0284634933028338	0.234170037925463	0.814852974659712	0.976313833724626
ENSG00000065809	2375.47638233881	-0.0621997820405328	0.0566755186970187	-1.09747177388964	0.272435213006882	0.826255997738063
ENSG00000065833	1203.11461406024	0.0688044356132221	0.0733065722490608	0.938584815826028	0.34794395171088	0.857657969965681
ENSG00000065882	1020.52874798634	0.0153515411086002	0.0488179408361607	0.314465150427421	0.753167780847109	0.966674256921579
ENSG00000065883	1582.72731061799	-0.0128846659445038	0.0257318971861512	-0.500727398811398	0.616562986825864	0.943352571080816
ENSG00000065911	245.632505691582	-0.0610925572442094	0.112984219441565	-0.54071761123956	0.588702237802139	0.937151647974269
ENSG00000065923	188.58351533141	-0.203810999706087	0.0929541902822441	-2.19259614964359	0.0283364887893054	0.522227788812166
ENSG00000065970	730.15072468844	-0.0296880469909921	0.0354323702995998	-0.837879225690059	0.402098537315667	0.878605868474519
ENSG00000065978	1770.02142848722	0.0542161229930581	0.0767973954546022	0.705963043044959	0.480211120514514	0.904912216713657
ENSG00000065989	707.595273057696	0.0145738574123681	0.041774015767256	0.348873747105531	0.727184095135772	0.962308928515051
ENSG00000066027	2772.33763591302	0.0189153488319199	0.0589817543935051	0.320698307916096	0.748439029703269	0.966114379671567
ENSG00000066032	11.4407655200125	0.0433491156313855	0.30281170578919	0.143155349686396	0.886167492321263	0.98628200336366
ENSG00000066044	906.165606364898	0.0374359047028797	0.0250342302219268	1.49538868864802	0.134813030872807	0.722765628384757
ENSG00000066056	2279.06507096528	0.0237446501059145	0.0729231566494677	0.325611934492249	0.744717981477831	0.965287067717337
ENSG00000066084	1566.11930538841	0.0346397962769025	0.0488956846360185	0.708442811155272	0.478670314630082	0.904632437846456
ENSG00000066117	734.794282113758	0.0143028730340779	0.0280782853561847	0.509392680238127	0.610477006028624	0.941857925434223
ENSG00000066135	1155.90710840412	0.0264435965664373	0.0317712490644863	0.832312148407025	0.405232775197895	0.879282069053764
ENSG00000066136	556.823667320903	-0.0180874012247428	0.0266650232681105	-0.678319349016809	0.497569233086908	0.91000681411075
ENSG00000066185	32.0693050694806	0.0753529784713949	0.106172521818613	0.709722037121139	0.477876523686631	0.904054587721239
ENSG00000066230	71.894800078797	0.285139200170912	0.131645101309236	2.16596893720425	0.0303135606984377	0.528483039610569
ENSG00000066248	19.086728295827	0.0757726554186292	0.202307230023957	0.374542498603022	0.708000744281215	0.95959361965215
ENSG00000066279	59.9616214885642	0.144437773954405	0.245104647890125	0.58929022847071	0.55566659868597	0.926620745712204
ENSG00000066294	745.123330595836	-0.030438103032016	0.136019847733034	-0.223776923289583	0.822930887181311	0.977355994398469
ENSG00000066322	725.440590455213	0.0913663504804794	0.0457133040723418	1.99868183529003	0.0456427896183689	0.581804992340588
ENSG00000066336	250.156909036644	0.260681996163081	0.116278834646432	2.24186970015424	0.0249697948420986	0.512476023381379
ENSG00000066379	62.966913676434	-0.0292937122097285	0.0705598775775349	-0.415161040742156	0.678024016880662	0.95371844387197
ENSG00000066382	132.887593187707	-0.183683784368574	0.141707501031193	-1.29621779392004	0.194900460834752	0.782426017361679
ENSG00000066405	218.775022221074	0.0986369419872613	0.089102057589282	1.10701082170213	0.268289249576851	0.824995303760913
ENSG00000066422	504.592418928871	-0.0379434555539302	0.0382168377535251	-0.992846551005659	0.320784740314493	0.846196779495233
ENSG00000066427	1886.26523170474	-0.0515790473524784	0.0354986492024088	-1.45298619838691	0.146227586053807	0.733960994174359
ENSG00000066455	386.062101817163	0.0168207756863808	0.0477616402304845	0.35218170073742	0.7247019996312	0.962036591445904
ENSG00000066468	76.8834717792586	0.0205532859233376	0.203072806780258	0.10121141402048	0.919382636169578	0.990958486374451
ENSG00000066557	243.986628912659	-0.0750636888762008	0.0497771539487065	-1.50799479121589	0.131555860143098	0.718468393790099
ENSG00000066583	628.288092104879	0.0366078441218366	0.075643608486588	0.483951583673159	0.62842023037048	0.945264053044115
ENSG00000066629	982.765453113372	-0.0199430320938392	0.0518697239427275	-0.384483096841995	0.700620421720204	0.959029565732289
ENSG00000066651	250.097550418655	-0.0839823370548779	0.0415665549389962	-2.02043054032579	0.0433387482282952	0.576114352443
ENSG00000066654	802.396653492127	-0.0728350884329648	0.0356301465028448	-2.04419839887971	0.0409339513061412	0.570345275387362
ENSG00000066697	101.651406861038	0.0434969293250399	0.0660653206277186	0.658392768123345	0.510285781202062	0.913953246293061
ENSG00000066735	1078.44082322743	0.0169591396067908	0.080685616489652	0.210187891530404	0.833521029641859	0.979781593771112
ENSG00000066739	1846.19893200475	-0.0403452560337751	0.0246064810502093	-1.63961908862348	0.101084391617182	0.683312101485296
ENSG00000066777	2030.24112598583	-0.0592460011255254	0.0225390389140145	-2.62859482835742	0.00857384470335357	0.403566072806745
ENSG00000066813	11.9604646742502	-0.449888944725062	0.386188844452522	-1.16494546952241	0.244041066556478	0.812080840661145
ENSG00000066827	318.97868750189	-0.104502820702923	0.116068158897516	-0.900357356363301	0.367930106761856	0.863730326346138
ENSG00000066855	391.766820686512	0.00995167670856203	0.0395130205122699	0.251858161677914	0.801150699424204	0.974404965378035
ENSG00000066923	208.437136622771	-0.000411769579597963	0.060206911761778	-0.00683924100321274	0.994543117737102	0.998793900053421
ENSG00000066926	452.5211119263	-0.0730705005742959	0.0375181532923264	-1.9476038707172	0.0514623802604085	0.593765887855773
ENSG00000066933	2326.23440169159	-0.113052573902593	0.0328592707244742	-3.44050769874174	0.000580623918368142	0.215667674153139
ENSG00000067048	1.74618641308084	0.623025810308731	0.48067638173611	1.29614400453478	0.19492587689013	0.782426017361679
ENSG00000067057	501.489484286941	0.0173802173698194	0.0798912105212969	0.217548554545763	0.827780871866103	0.978050782830639
ENSG00000067064	254.694502143516	0.000520037897899077	0.0767710702843794	0.00677387844109409	0.994595268308199	0.998815147847068
ENSG00000067066	1393.07408832168	-0.0663875279996951	0.0302225738310938	-2.19662059130761	0.0280475543710013	0.519281254596852
ENSG00000067082	3222.73306151514	0.0516355594213197	0.100908511227875	0.511706681557461	0.608856309207928	0.94149641617362
ENSG00000067113	2095.40187346239	0.139525627021773	0.0981304611574973	1.42183808550372	0.155073260463671	0.743913294151567
ENSG00000067141	1378.72969306275	-0.0513792014607231	0.0771780075153445	-0.665723346777356	0.505587947866291	0.912933749511533
ENSG00000067167	1969.89760932688	0.024594207513633	0.0478159975526021	0.514351028368216	0.607006591176503	0.941265436636502
ENSG00000067177	337.098615438255	-0.0132053093486236	0.053020905171571	-0.24905854220882	0.803315497635756	0.974642189722252
ENSG00000067182	2868.97994790393	0.0798575487072744	0.0421183305000921	1.89602835058003	0.0579562957805371	0.611903584663665
ENSG00000067191	160.88285791875	0.00358156855749266	0.0833116824775881	0.0429899919312775	0.965709511761274	0.996302656589087
ENSG00000067208	1010.89206647542	-0.0199750566411161	0.0333322637060102	-0.599270929130278	0.548992230448862	0.925189556917715
ENSG00000067221	311.079656089534	0.0699246928989	0.0624088091232008	1.12042985407496	0.262530628896166	0.820508476113658
ENSG00000067225	2926.51974582985	0.0395834174281344	0.0646414081118718	0.612353885602696	0.540303644998547	0.922430085098226
ENSG00000067248	612.100636120823	0.0465055014633662	0.0334398739632947	1.39071999835923	0.164310350888473	0.754320087991642
ENSG00000067334	287.251061935388	0.0374380521918669	0.0467659265880608	0.800541225701379	0.423397288031026	0.88679457235985
ENSG00000067365	533.537603702277	-0.0206107092515257	0.0360643005970486	-0.571498931361845	0.567661484519636	0.929436171408578
ENSG00000067369	1251.69905661709	-0.0128740708279261	0.0377717159365285	-0.34083891898265	0.733224849748415	0.9642897240191
ENSG00000067445	396.859857393047	-0.0468014455957564	0.0630768908443633	-0.741974516645643	0.458102775592508	0.896327227279955
ENSG00000067533	278.603871501062	-0.0931529315090962	0.0603384913181165	-1.54383925540955	0.12262727883066	0.711972280234158
ENSG00000067560	5842.36802071003	0.0380899553239521	0.0329244755951756	1.15688874721314	0.247317816741552	0.813834717900672
ENSG00000067596	885.264773595312	0.0308696990497904	0.0247208261652997	1.24873249960885	0.211762929772989	0.790088486240046
ENSG00000067601	34.1368305563113	0.0075974709609552	0.0860402703037053	0.088301337665928	0.929637175806809	0.992308532977541
ENSG00000067606	83.3875500076479	0.0993803294319233	0.164848534167119	0.602858435678745	0.546602868567472	0.923985067706165
ENSG00000067646	0.659949632678883	0.85340568675269	0.62496467570151	1.36552627681678	0.172087700045567	NA
ENSG00000067704	1829.0540827659	-0.0412054646725283	0.0373595346284281	-1.10294373531017	0.270051599805653	0.824995303760913
ENSG00000067715	86.8045982378172	-0.135760788292249	0.177807899634868	-0.763525065933717	0.445150319338814	0.893904495094588
ENSG00000067798	637.520024772278	0.155225068715344	0.0774694567720531	2.00369378053185	0.0451028729220685	0.581472210751081
ENSG00000067829	400.196882020798	0.0505376673133283	0.0356268473812679	1.4185276281252	0.156036778375408	0.744791984339633
ENSG00000067836	126.711813313184	-0.00172528082722041	0.0950972221525772	-0.0181422841610696	0.9855253456118	0.99717977064732
ENSG00000067840	124.070336440077	-0.17203221761136	0.134948414436414	-1.2747998435537	0.202380096105498	0.785303561863414
ENSG00000067842	5.50658832030353	0.0688144190091398	0.256089078086779	0.268712822597695	0.788150683596729	0.971558431675929
ENSG00000067900	2434.34875454413	-0.029620366192479	0.0312102478623384	-0.9490589861102	0.342590612534537	0.855625961539706
ENSG00000067955	505.578375962471	-0.0285463423126548	0.0460902382893391	-0.619357663838716	0.53568076465183	0.920918263047775
ENSG00000067992	211.711643802892	-0.0443454594397275	0.0624116670674348	-0.710531564423891	0.477374564358022	0.903692758685908
ENSG00000068001	1192.90005823632	0.118413970456569	0.159075130310759	0.744390215021313	0.456640436967983	0.896104810354563
ENSG00000068024	1666.74637255266	-0.00994188092677647	0.0490844981862758	-0.20254624767777	0.839489707139295	0.979818225948907
ENSG00000068028	633.124820942428	0.0314027062017386	0.04664723531099	0.673195442181761	0.500822960468797	0.911055472059612
ENSG00000068078	129.142575106895	0.0696555491158092	0.155481464460709	0.447999054790301	0.654153878766506	0.950166899940152
ENSG00000068079	335.360145392061	0.0305632278416483	0.0535586770626962	0.570649417009885	0.5682373134418	0.929833539784977
ENSG00000068097	401.893062292253	-0.0455455387377235	0.0393892958654415	-1.15629228035232	0.247561624862903	0.813834717900672
ENSG00000068120	525.383789529287	0.00891858323975099	0.0359481683169601	0.24809562370785	0.804060421565833	0.974642189722252
ENSG00000068137	910.698198775736	-0.00470378666187543	0.0741330092081079	-0.0634506370660181	0.949407665903107	0.994288816989111
ENSG00000068305	1344.09771521368	-0.0231269127823814	0.0432684532590849	-0.534498255435687	0.592996856139342	0.937959711952927
ENSG00000068308	830.231137885303	-0.0233130100543778	0.0325492002907164	-0.716239104068775	0.473843721159932	0.902567422636521
ENSG00000068323	2122.15227611508	0.134248061851334	0.058872658201466	2.28031255853828	0.0225891574937048	0.502896721168726
ENSG00000068354	396.628712302147	0.0363527993057324	0.0467805975756672	0.777091383814242	0.437104857040333	0.890138292294053
ENSG00000068366	1413.39598539817	0.142523540171673	0.0641685728094929	2.22108010092113	0.0263455365622816	0.517237439147255
ENSG00000068383	657.994211109242	-0.0241617577450173	0.0465373542288721	-0.519190618920642	0.603627820255487	0.940820929908173
ENSG00000068394	155.313992681474	-0.0214742551461576	0.061838035070793	-0.347266130328585	0.728391393409093	0.962751507966008
ENSG00000068400	586.999524005576	0.0594672328805902	0.0371614209916006	1.6002410912659	0.109545109625051	0.695318469129494
ENSG00000068438	314.098377009028	0.0273341237110761	0.0409881361574695	0.666878913597413	0.504849480970825	0.912790568189853
ENSG00000068489	30.8892583599103	0.034511673789424	0.112088423373592	0.307896861698163	0.758160813872013	0.967098532620144
ENSG00000068615	247.318727240904	-0.15047530475128	0.186934733495234	-0.80496172079822	0.42084176963805	0.885726285575339
ENSG00000068650	2304.71704022309	-0.0253356123808743	0.0657737275753064	-0.385193500731226	0.700094058220729	0.959029565732289
ENSG00000068654	1397.82427350882	0.0742779458873548	0.0568379774428357	1.30683654185372	0.191268231740915	0.780444075196805
ENSG00000068697	3511.90948922434	-0.0191362054981101	0.0364931985052945	-0.524377316374003	0.600016130486148	0.939784024130165
ENSG00000068724	1493.46187860521	-0.00100378651088495	0.0552949924444662	-0.0181532986353705	0.985516558779867	0.99717977064732
ENSG00000068745	1008.02778567419	-0.00565036488332387	0.0594256912815192	-0.0950828633453538	0.924249009470426	0.991432275739396
ENSG00000068781	20.239607294493	-0.484176654437247	0.202746667322258	-2.38808687132532	0.0169363379147086	0.4679792362488
ENSG00000068784	334.864669684903	-0.0454938745275589	0.0347569761500098	-1.30891347772053	0.190563660675321	0.78008759704029
ENSG00000068796	593.364646250904	-0.0647984298072522	0.0420559925306028	-1.54076567709347	0.123373825758208	0.712366613319449
ENSG00000068831	483.891686429383	-0.0546872175838548	0.0773061661889262	-0.707410809251701	0.479311221547347	0.904768706805504
ENSG00000068878	1677.63307474143	-0.0025730247437307	0.0436992231497624	-0.0588803314629334	0.953047424086474	0.994605381103325
ENSG00000068885	196.0771261579	-0.0629508219389932	0.0639052947688995	-0.985064260585012	0.324592507161852	0.846827228789556
ENSG00000068903	871.934607069858	-0.00532638308769597	0.0375541460870795	-0.141832091597698	0.887212634873937	0.986450492794443
ENSG00000068912	696.985644873865	-0.0549107369308155	0.0361665299269956	-1.51827496421847	0.128945096307858	0.716288196291405
ENSG00000068971	553.317086337204	0.092305931912184	0.0561968147474718	1.64254739929609	0.100476611529292	0.681932557422186
ENSG00000068976	251.928031526086	-0.146350979511575	0.0961115389678712	-1.52272017577929	0.127828728082726	0.714934461532689
ENSG00000068985	0.0212511650585834	-0.141784956576841	2.97109226166131	-0.0477214923300835	0.961938205212581	NA
ENSG00000069011	20.6366119595377	-0.373422853150267	0.273959409680525	-1.36305905165196	0.17286390066117	0.762092627351822
ENSG00000069018	0.306629180270838	0.890660267883581	1.14554237501397	0.777500935199119	0.436863282915237	NA
ENSG00000069020	3745.08422436752	0.15846954787902	0.0586779616838487	2.70066551958364	0.00692008938937066	0.382601705567433
ENSG00000069122	3997.01617798122	-0.0298576805827026	0.0754992223639382	-0.395470041251232	0.69249602710615	0.956982107758051
ENSG00000069188	78.0472248843247	-0.295225635719683	0.170400471969357	-1.73254001181859	0.0831774594904462	0.65469955439097
ENSG00000069206	0.166507929731793	-0.449336970503119	1.15639417540713	-0.388567306943519	0.697596255165762	NA
ENSG00000069248	1118.70241139402	-0.0476816262091031	0.0304236750485278	-1.56725399324861	0.117055334450464	0.705096786724736
ENSG00000069275	5207.29294344711	-0.054241587206259	0.0358952018648203	-1.51110968564908	0.130760507394746	0.717903500685389
ENSG00000069329	1644.44195682314	0.0112139213551464	0.0229854506685874	0.48787041493477	0.62564163129576	0.944610292477767
ENSG00000069345	977.77618894942	-0.0123390773429322	0.0427949572852566	-0.28833017078821	0.773094014373596	0.969217843817953
ENSG00000069399	375.666855636024	0.266590764752614	0.149624040582635	1.78173750497922	0.0747920477669671	0.640794383731619
ENSG00000069424	739.17606844672	0.0394287645432018	0.103018578543597	0.382734503820745	0.701916628528581	0.959116804594027
ENSG00000069431	2837.27806382358	-0.0195855241281606	0.0543507415177519	-0.360354313137819	0.718582187587505	0.961171095611924
ENSG00000069482	4.64811938661982	-0.024227965790723	0.266166250353951	-0.0910256869851242	0.927472180517695	0.992160645590788
ENSG00000069493	491.501646649918	-0.0331299626242398	0.0667266238633488	-0.496502905528197	0.619539637918855	0.944137465110846
ENSG00000069509	47.0727455653934	-0.101192676676006	0.0968041160655509	-1.04533444226157	0.29586842447248	0.835249915157518
ENSG00000069535	1752.81306211793	-0.122478647458565	0.0723403174372178	-1.69308971535632	0.0904383916145587	0.665948742157305
ENSG00000069667	1351.95092380058	-0.133691516670334	0.0515945035494055	-2.59119688092967	0.00956427568457168	0.413146184517025
ENSG00000069696	78.9401622258936	0.0712425088130706	0.10006425277667	0.711967629159981	0.476484821551202	0.90352366309757
ENSG00000069702	6344.43527540444	-0.0616062452112203	0.066317561398917	-0.928958241402199	0.352910727834254	0.858900971585007
ENSG00000069712	221.048242964796	-0.0125529004657409	0.0703252237060671	-0.17849783909977	0.858332018094696	0.98264677650344
ENSG00000069764	3.33448780638268	0.0884277337224471	0.263499784504289	0.335589396738227	0.73718052093866	0.964558407669264
ENSG00000069812	1.20540033058646	0.33945125723286	0.617482156077178	0.549734520895908	0.582501475723685	0.934688759120972
ENSG00000069849	884.080133234365	0.0593074809341817	0.0555786105770026	1.06709182396729	0.2859303734786	0.830039605916517
ENSG00000069869	609.408731278133	-0.084089715889882	0.0399862208948149	-2.10296732244547	0.0354686260759917	0.549442849080071
ENSG00000069943	272.212210111384	0.010575324264664	0.0521668081965461	0.202721320898528	0.839352857512057	0.979818225948907
ENSG00000069956	540.850137249844	0.00384634753444064	0.0503872370557162	0.076335750066778	0.93915198436755	0.993393439115667
ENSG00000069966	309.673135484519	-0.0373179535844083	0.0700562790670109	-0.532685350712284	0.594251408496885	0.938313516778121
ENSG00000069974	257.617899183196	0.0593070904959203	0.0769579764457912	0.770642540707861	0.440918838576121	0.891587180758036
ENSG00000069998	417.047865863545	-0.0632734511314956	0.0549530928179991	-1.15140837188278	0.249564271259776	0.814926603314473
ENSG00000070010	402.984936431388	0.0129277566367199	0.0428153981459722	0.301941759192447	0.762696461274241	0.967864759426781
ENSG00000070018	1703.8488008688	0.00584466026374588	0.0324547060169935	0.180086680208583	0.857084519307485	0.982428190892505
ENSG00000070019	115.840371327317	0.113279995978563	0.0833667971722391	1.3588142980295	0.174205441387539	0.763517703023984
ENSG00000070031	38.1073399508058	-0.0816628819447877	0.116699658159332	-0.69976967570284	0.484071155376367	0.906265934161473
ENSG00000070047	1364.0015364664	0.0395889737873091	0.0324352111236283	1.2205554524191	0.2222543818237	0.795859440014449
ENSG00000070061	1047.60051589213	-0.0379998230469195	0.0229381750559403	-1.65661928005379	0.0975964718748456	0.680141742632691
ENSG00000070081	457.268189432665	0.0923951503628005	0.0599799133122609	1.54043487661916	0.123454385532291	0.712366613319449
ENSG00000070087	556.179939262996	0.012873359823511	0.0519265444589096	0.247914818088808	0.804200314570428	0.974642189722252
ENSG00000070159	555.40671824699	-0.186737549268202	0.0914916643037136	-2.04103347216761	0.0412475001720048	0.570345275387362
ENSG00000070182	335.366255585188	-0.187198980538709	0.147698555786866	-1.2674394786151	0.204998191111665	0.787425828928657
ENSG00000070190	64.141766615759	0.0832069094496033	0.14559592949885	0.571492003492175	0.567666179328831	0.929436171408578
ENSG00000070193	277.380636519074	-0.1391834770771	0.0969977380398475	-1.43491466800929	0.151311415354032	0.737451586736618
ENSG00000070214	1516.76858366756	-0.079890568586513	0.0462873882183329	-1.72596838278447	0.0843531009733293	0.657928752670288
ENSG00000070269	515.126728237864	-0.0671800341799206	0.0313325077511882	-2.1441001375759	0.0320248640585143	0.537169257533597
ENSG00000070366	1133.13680601941	0.000917765680794157	0.0280862384245121	0.0326767033350106	0.973932402013486	0.996580712794676
ENSG00000070367	1487.86819858173	-0.0517930780733043	0.045919310752394	-1.12791497138497	0.259355830456522	0.818250397125056
ENSG00000070371	607.52120352976	-0.0076376226880717	0.0694796014108218	-0.109926115478292	0.912467970893809	0.989992549392917
ENSG00000070388	7.11848929047425	-0.266744727699994	0.207763198167958	-1.28388824417477	0.199181061140644	0.784350946009032
ENSG00000070404	1264.11051781667	0.210039999704507	0.14226511110331	1.47639852157414	0.13983693937308	0.726796833610571
ENSG00000070413	1898.96043418583	-0.00128121069709868	0.0451925811704669	-0.0283500225903437	0.977382984356215	0.996582600055999
ENSG00000070423	307.385493045548	0.0582562830543144	0.0488178263146721	1.19334037281389	0.232736096987182	0.804015109310897
ENSG00000070444	640.180998448353	0.000501118865977975	0.0482671214590539	0.0103821991208464	0.991716352430372	0.99863019827912
ENSG00000070476	1341.20181208369	-0.00610294548165552	0.0437071281803963	-0.139632726645098	0.888950181798602	0.986450492794443
ENSG00000070495	329.224296228824	0.00557001990197587	0.0639151001261027	0.0871471669603328	0.930554534157011	0.992609776140265
ENSG00000070501	208.788962233841	-0.0354685094765078	0.0536830405234034	-0.660702321081183	0.508803234993064	0.913714346367698
ENSG00000070526	60.1514709729729	-0.181210930383895	0.138043748442342	-1.31270653273794	0.189281855457742	0.778805939208894
ENSG00000070540	384.220415693688	0.0896025897231833	0.0807417620049663	1.10974280840777	0.26710987036089	0.824457755893323
ENSG00000070601	66.5307021521944	0.0889907717745669	0.199173854404018	0.446799465928152	0.655019856946997	0.950241344786717
ENSG00000070610	1041.22271981966	0.0575442815636572	0.0344321123345587	1.67123878443848	0.0946745223485614	0.673903122025549
ENSG00000070614	4889.79479866423	0.108379804974424	0.0530141197581706	2.04435734232332	0.040918258206805	0.570345275387362
ENSG00000070669	248.032488704701	-0.000512891973214503	0.0584803147522234	-0.00877033537503324	0.993002374519452	0.99871042169361
ENSG00000070718	467.969015979089	-0.0595631482910745	0.045123472052846	-1.32000366065177	0.186833795793142	0.7757690615411
ENSG00000070729	0.35301138690075	-0.147283760845052	0.946662368652002	-0.155582143879635	0.876362400653234	NA
ENSG00000070731	93.5345625527548	0.0618046183181699	0.120476097510787	0.513003156602381	0.607949112620867	0.94149641617362
ENSG00000070748	0.092096639640594	0.360022163589328	2.332469406338	0.154352362612364	0.877331912565987	NA
ENSG00000070756	6397.48108608865	-0.0042703063901461	0.0434272302679156	-0.0983324601592434	0.921668303594235	0.99116357932229
ENSG00000070759	134.91386128957	0.02823222033697	0.0669974429695385	0.421392505230479	0.673468491076356	0.95264395686806
ENSG00000070761	140.691406513781	-0.0259981032001104	0.0588243262579114	-0.441961767417844	0.658516872451679	0.950278003228944
ENSG00000070770	1359.29788383293	-0.0735327442994998	0.0295552178597931	-2.48797842223094	0.0128471527487502	0.438638459743322
ENSG00000070778	1471.30125208379	0.00720484346936535	0.038420438419899	0.187526321033176	0.851247988528252	0.981666292132228
ENSG00000070785	458.567030867898	0.0618287988437373	0.0430670144751605	1.43564162961419	0.151104342506555	0.737379417805197
ENSG00000070808	12.8478145852851	0.163882796122808	0.199794069471656	0.820258562009306	0.412068723650857	0.881999571923833
ENSG00000070814	609.891612489314	-0.0105740257688817	0.0407216543009509	-0.259665918548764	0.795121484103436	0.973431046138333
ENSG00000070831	2733.33432313902	0.00858994620601874	0.0332948499971186	0.257996242865252	0.796409806856397	0.973607829912486
ENSG00000070882	374.392671010121	-0.00765250599290518	0.0816008593565456	-0.0937797230721362	0.925284139332088	0.99162957923323
ENSG00000070886	0.305943736043309	-0.663820293340306	0.829993292762594	-0.799789949061891	0.423832507356587	NA
ENSG00000070915	2.43458851640913	0.177856892022771	0.422678636769762	0.420785146327733	0.673911979023408	0.9528011403277
ENSG00000070950	204.845351398132	-0.00200779213029947	0.0491515094955502	-0.0408490431098812	0.96741624121498	0.996302656589087
ENSG00000070961	1543.31681441721	-0.0128173820666988	0.0895673026413916	-0.143103361256918	0.886208550367397	0.98628200336366
ENSG00000070985	3.33447545985419	0.505014865692965	0.299796033227169	1.68452817823074	0.0920796384512532	0.670836013600748
ENSG00000071051	673.504393603862	0.0951392015110596	0.0407913656569542	2.33233675751771	0.019682982262886	0.487883086986332
ENSG00000071054	2903.73357378914	0.0559024440936516	0.041604044232022	1.34367812373933	0.179052494414092	0.769582593166608
ENSG00000071073	919.986124547139	0.0185675456684956	0.0751290214778506	0.247142120358505	0.804798237215813	0.974642189722252
ENSG00000071082	1310.06414213086	-0.0513642971418823	0.0630394166026693	-0.814796517956788	0.415188794420261	0.883233054503952
ENSG00000071127	2156.15285303092	0.0599113487772658	0.0493704965210385	1.21350508905122	0.224936769873196	0.798153845068848
ENSG00000071189	1644.21464566587	-0.0840902064505829	0.0318251708624647	-2.6422546736351	0.00823561039760013	0.399740078217318
ENSG00000071203	0.0377683090708232	-0.234860884397209	2.97109226166131	-0.0790486675314097	0.936993913050753	NA
ENSG00000071205	1626.52002557178	-0.129034723579563	0.0707584482739618	-1.82359459155983	0.0682133848427173	0.63097816569455
ENSG00000071242	1217.67121198187	0.0132459710999329	0.0582514054125205	0.227393159119999	0.820118039207818	0.977287090222834
ENSG00000071243	226.481427719317	-0.0645931336538539	0.0464854966112792	-1.38953304498378	0.164670719685583	0.754697624475937
ENSG00000071246	874.708941187708	0.0845561281927309	0.053530666248205	1.57958295905884	0.114202404324741	0.701045355743768
ENSG00000071282	1443.99559690829	0.000643948243640016	0.100959282027619	0.00637829658360541	0.99491089013817	0.998882810520202
ENSG00000071462	464.198933472192	0.00406833886325316	0.0298151292691028	0.136452162475417	0.891463839561855	0.986450492794443
ENSG00000071537	3088.47134041397	0.0158693371178544	0.0344779644474794	0.460274768889804	0.645319009192915	0.947847540856777
ENSG00000071539	18.3474238990331	0.162694515284271	0.139230252100421	1.16852848306937	0.242593656959542	0.811472651089679
ENSG00000071553	900.25663509431	0.0195209108262954	0.0479526930758028	0.4070868511063	0.68394420041035	0.954884839928777
ENSG00000071564	660.450754043206	0.0372918859452633	0.0423152584537078	0.881286970893964	0.378162516295612	0.867773937240827
ENSG00000071575	1309.66271117297	0.0654536841903814	0.0563457383538106	1.16164391669481	0.245380135357665	0.81286097894644
ENSG00000071626	1770.03224564911	0.0164879636709461	0.0258213765413319	0.638539298807486	0.523122680743522	0.916524365689577
ENSG00000071655	883.941994656657	0.078680650890533	0.042623332463572	1.84595258847434	0.0648990898439748	0.622226510223567
ENSG00000071677	0.257970101999765	-0.696193111694368	1.02728147826272	-0.677704335594302	0.497959176916658	NA
ENSG00000071794	863.248416488275	-0.00974478711082204	0.0530133323937624	-0.183817667571651	0.854156495588014	0.981876228536458
ENSG00000071859	437.111682805271	0.0602025817341229	0.0555698470718518	1.08336777778569	0.27864521203244	0.827897515589227
ENSG00000071889	638.928779857213	0.00809806060297668	0.0543374549849644	0.149032754758527	0.88152778701361	0.985506339885394
ENSG00000071894	1541.84668433019	0.13306591007658	0.0763849249614808	1.74204412904355	0.0815007227787658	0.652639428325662
ENSG00000071909	3.92491112953915	-0.6192310580848	0.379319744935975	-1.63247778780754	0.102578873994341	0.683989548489222
ENSG00000071967	11078.6443331737	-0.0135458391439374	0.0565469313269857	-0.239550384540018	0.810678832244738	0.975514862441613
ENSG00000071991	41.0220388796383	-0.497128964669587	0.260019429767573	-1.91189160407729	0.0558900988064187	0.6061647704059
ENSG00000071994	559.667292743444	-0.0193445379700563	0.0319876798774777	-0.604749642492096	0.545345357977085	0.923831230675726
ENSG00000072041	2.23545408326436	-0.228056866576295	0.458516452641609	-0.497379898283719	0.618921178253176	0.944137465110846
ENSG00000072042	326.659336196163	-0.0119399702884789	0.0431705559069699	-0.276576709232303	0.782105150640339	0.970520447452404
ENSG00000072062	1266.55092729055	0.0565281980519194	0.0552043409362449	1.02398103289021	0.305844233712633	0.840145413706206
ENSG00000072071	1960.49824960111	0.0815606307508441	0.049976092152509	1.63199296379458	0.102680968454819	0.683989548489222
ENSG00000072080	1.10446428035654	0.0430314037026623	0.813270982676257	0.0529115198000272	0.957802405781904	NA
ENSG00000072110	2839.35090881592	0.0941292467808407	0.0648657410346005	1.45113961976678	0.146740986054708	0.733960994174359
ENSG00000072121	1949.63593392931	-0.0281593333156257	0.0246967077030313	-1.14020596001018	0.254200505049698	0.815499986439984
ENSG00000072133	47.2285094488711	-0.203179755582337	0.15655448226127	-1.29782138874347	0.194348718052786	0.782426017361679
ENSG00000072134	943.840811748626	-0.0344641421141988	0.037412344847139	-0.9211970608903	0.356947552485345	0.860132761755202
ENSG00000072135	1202.77965240315	0.00722075202381315	0.043419956956778	0.166300303590835	0.867920627142385	0.983483641517994
ENSG00000072163	3092.76436040442	0.0204047339825373	0.0722764723375363	0.282315023445606	0.777701966874046	0.969662805053798
ENSG00000072182	7.74513934628042	-0.155791837865775	0.181487155602708	-0.858417981969023	0.390661701720367	0.873645425727698
ENSG00000072195	913.787671288498	0.0084767518166548	0.217081568997095	0.0390486942572644	0.968851565791835	0.996302656589087
ENSG00000072201	394.988046842813	0.0196040901875115	0.11369642923531	0.172424853791478	0.86310353428326	0.983124149493715
ENSG00000072210	3360.57556980886	-0.0141818472792649	0.0456154524968888	-0.31090006791519	0.755876592843882	0.966674256921579
ENSG00000072274	1555.9061343353	-0.0784750832144159	0.110196615530799	-0.712136963884182	0.476379966725308	0.903517213828018
ENSG00000072310	2272.73701467474	-0.183906373925949	0.139702808785954	-1.31641142740173	0.18803598900326	0.777409551339587
ENSG00000072315	21.7232924378541	-0.00582232960063438	0.127771207838267	-0.0455684007308149	0.963654255561543	0.996134289143426
ENSG00000072364	3160.00128381039	0.00151220976628666	0.0390526024422718	0.0387223813962726	0.969111729015624	0.996302656589087
ENSG00000072401	223.406310738651	-0.0839360334700647	0.0772936977134672	-1.0859363176183	0.277507167755646	0.827852780200935
ENSG00000072415	864.863070678846	-0.0258540493285207	0.0386340414498577	-0.669203851273912	0.503365449856288	0.912308804017028
ENSG00000072422	641.169765091044	0.19897601879215	0.0795016805598383	2.502790096901	0.0123218598010541	0.436548370557982
ENSG00000072501	1357.87749490542	-0.0689928318141516	0.0265930985864394	-2.59438860010594	0.00947593162526476	0.412248039690293
ENSG00000072506	351.186452929841	0.0116643191259648	0.0527505354681165	0.221122288569278	0.82499721600599	0.977696484732015
ENSG00000072518	861.119095738704	0.0830319670334417	0.0346634888687006	2.39537247240036	0.0166034889261337	0.465571452193235
ENSG00000072571	6.16625764693356	0.00706706820152411	0.242102184913027	0.0291904354521331	0.976712709388256	0.996582600055999
ENSG00000072609	1142.5888728866	0.0698359766289621	0.0404735181557732	1.72547334185725	0.0844422039605599	0.658419736022423
ENSG00000072657	491.565150744513	-0.101005633229967	0.0807564046607676	-1.25074455276036	0.211027690124572	0.790088486240046
ENSG00000072682	543.211361269327	0.00229341393460332	0.0872269430734288	0.0262924946558392	0.979024041240485	0.996582600055999
ENSG00000072694	631.078232499024	-0.208623274747034	0.147214478818288	-1.41713828980466	0.156442499672387	0.745536876768204
ENSG00000072736	1097.74222563307	-0.0275485069156265	0.0236079052100328	-1.16691873635273	0.243243188631825	0.811572584587517
ENSG00000072756	415.828623589296	-0.0804611440402151	0.0416781924041974	-1.93053343724455	0.0535407763079532	0.602415723003381
ENSG00000072778	6532.64413516412	0.0597674258860147	0.0338271523241238	1.76684768831078	0.0772537397605242	0.643221731675547
ENSG00000072786	1234.07862504974	0.118390570375213	0.0562371306394217	2.10520289760699	0.0352736501483755	0.549286331546034
ENSG00000072803	1213.96904833727	-0.0256914372333275	0.0288273992450818	-0.891215923257825	0.372813343546303	0.865963078498661
ENSG00000072818	713.096618679572	-0.00317446147278325	0.0467302373764738	-0.0679316359386058	0.945840055075373	0.993925243877301
ENSG00000072832	334.953607802583	-0.110991045181343	0.0583086290620604	-1.90350977148186	0.0569740598814196	0.609710114285854
ENSG00000072840	1297.53546410282	-0.0462288253860055	0.0504584194292789	-0.916176644232753	0.359574253381757	0.862416187294984
ENSG00000072849	447.024851615262	-0.0246780030445098	0.0353827730544379	-0.697458138923752	0.48551612805419	0.90643658962393
ENSG00000072858	125.096624855681	-0.0874191198856141	0.0903087183188822	-0.968003106598581	0.333042818198227	0.851097110136182
ENSG00000072864	291.691927524554	-0.00832085741609698	0.061010901432489	-0.136383125322355	0.89151841307022	0.986450492794443
ENSG00000072952	786.002068618195	-0.0774783672095326	0.12262609563975	-0.631826095459713	0.527500519788596	0.918102470027115
ENSG00000072954	60.9460617436274	-0.0767093819226898	0.0837268623740767	-0.916186033342155	0.359569329658677	0.862416187294984
ENSG00000072958	1107.25230440347	0.0352864104007575	0.0322826465981541	1.09304577285727	0.274373703152918	0.826946002358465
ENSG00000073008	434.796226613502	0.107346807672101	0.0533746568332241	2.01119433905719	0.0443049334941196	0.579256878515427
ENSG00000073050	182.872231991083	-0.0207725806533821	0.0501798891174426	-0.413962266930588	0.678901741066388	0.953834680395745
ENSG00000073060	2858.90407784383	0.0854358580012996	0.0559570703170989	1.52681077685357	0.126808071005356	0.714124574467928
ENSG00000073067	19.4708420136493	0.0803545611706245	0.152881922569053	0.525598840074307	0.599166962819261	0.939569339315185
ENSG00000073111	107.528403527413	0.0862022531212174	0.0913097843373022	0.944063702995756	0.345137096166764	0.856597015404359
ENSG00000073146	25.830681092167	0.0247356357089939	0.224424862515364	0.110217894005841	0.912236571367446	0.989992549392917
ENSG00000073150	37.1969873339907	0.327951080051405	0.172694000738497	1.89902995268497	0.0575605378875009	0.610817334615376
ENSG00000073169	606.447311365807	0.0343676066798205	0.0537777410777386	0.639067502484722	0.522779019742342	0.916524365689577
ENSG00000073282	15.9823943430272	-0.190736512494731	0.174245356854558	-1.0946433003316	0.273672937787039	0.826946002358465
ENSG00000073331	707.125432349994	0.0442235921802955	0.0432499328030535	1.02251239052037	0.306538451294684	0.840145413706206
ENSG00000073350	255.530475336624	-0.0513036684068902	0.0731989400885841	-0.700879935485451	0.483377947091198	0.905901961095456
ENSG00000073417	1618.99513700792	-0.0286832693179148	0.0360523375494235	-0.795600820018767	0.426264089819961	0.887521266594992
ENSG00000073464	258.938815161529	0.159226945188327	0.0624703559051248	2.54884005191436	0.0108081858399358	0.428235932174435
ENSG00000073536	243.777660848494	0.0505179327941558	0.0456179841838845	1.10741265090802	0.268115558748228	0.824995303760913
ENSG00000073578	1607.12627349642	0.0278040280433077	0.0420823197156709	0.66070568902013	0.508801074698197	0.913714346367698
ENSG00000073584	740.443729560934	-0.0289520105743387	0.03614126375646	-0.801079087035624	0.423085862272739	0.88679457235985
ENSG00000073598	0.937751115647223	0.177434128218468	0.484098908358069	0.366524536938692	0.713973706722098	NA
ENSG00000073605	893.434539797744	-0.179432966998367	0.0940198839870466	-1.90845765160791	0.0563320916073844	0.606756596889524
ENSG00000073614	2845.42998393839	-0.0347315791671054	0.0202682844843698	-1.71359244507789	0.0866036020323787	0.659824877312766
ENSG00000073670	47.4544743995914	-0.1363962224947	0.133477803307824	-1.02186445322408	0.306845058660372	0.840233418096537
ENSG00000073711	506.021203107899	-0.077392036770738	0.0418024089768411	-1.85137743649209	0.0641152728159852	0.621312838873782
ENSG00000073712	4127.86146997203	0.0143709302951258	0.0574276333261299	0.250244167533662	0.802398530798135	0.974642189722252
ENSG00000073734	12.8943625228447	-0.393170121349985	0.269440222854253	-1.4592109418001	0.144507058165152	0.732284409153435
ENSG00000073737	128.276700681144	-0.127688514348906	0.271281452860566	-0.4706864881564	0.637864634808878	0.946356333622195
ENSG00000073754	1.32889504291828	-0.719368357794228	0.616159650226944	-1.16750319098187	0.243007220422386	0.811572584587517
ENSG00000073756	56.3944047884059	0.0485197409830509	0.31582383617705	0.153629129360112	0.877902167685338	0.985060617067142
ENSG00000073792	137.326545887769	-0.045144481686406	0.134162253776522	-0.336491676426401	0.736500127277775	0.96449002113634
ENSG00000073803	358.073684848133	0.00243285335697386	0.0513609651530753	0.0473677499969681	0.962220131930661	0.995666206545107
ENSG00000073849	1846.02361816506	0.0483660827845787	0.0785249290008893	0.615932843237986	0.53793884400099	0.921868128745593
ENSG00000073861	31.1183765224331	0.326743506837609	0.169406437703622	1.92875495917841	0.0537612898038682	0.602415723003381
ENSG00000073905	2.07386684739153	-0.0606827861079834	0.370293897366497	-0.163877359415197	0.869827690692047	0.984130117744632
ENSG00000073910	1734.04840198935	0.0257925345620156	0.0547830974119399	0.470811906965927	0.637775060830624	0.946356333622195
ENSG00000073921	4505.25078581618	0.0222465203597492	0.0584878541156036	0.380361370683528	0.703677185312554	0.95959361965215
ENSG00000073969	340.956418442212	-0.0151371619586092	0.0454176800570532	-0.333287872467156	0.738916992960319	0.964853427500041
ENSG00000074047	218.088757309146	0.098166079834555	0.12659802352878	0.775415579945755	0.438094131808632	0.890138292294053
ENSG00000074054	2714.60778122882	-0.066560828721211	0.0283523786657407	-2.34762767194695	0.0188933968863479	0.480481372782446
ENSG00000074071	296.13715638982	0.0225337918449658	0.0506611699864923	0.444794146107837	0.656468525182893	0.950278003228944
ENSG00000074181	8294.8429868456	0.162287014836823	0.0890875028584094	1.82165858992313	0.0685068049157398	0.63101313117419
ENSG00000074201	631.361981357358	-0.0612841294554718	0.0314462465305373	-1.94885355859432	0.0513129155419896	0.593120307512803
ENSG00000074211	37.1323308966004	-0.282553142750089	0.274961619621235	-1.02760939195554	0.304133604497227	0.83864268280382
ENSG00000074219	589.563055750675	0.0801967972354254	0.0429477059968309	1.86731270911986	0.0618579316363346	0.619249302043789
ENSG00000074266	407.596716863402	-0.0969287210229669	0.0472103346753613	-2.05312505597537	0.0400604504726695	0.566680617061544
ENSG00000074276	55.1358262284545	1.78506607072717	0.359261438358187	4.96871047136275	6.73996172133706e-07	0.00736550720543332
ENSG00000074317	0.0862913212436178	0.141494454652378	2.3850687786732	0.0593251045494339	0.952693165786629	NA
ENSG00000074319	525.061919252576	-0.0161311146069116	0.0345568000518939	-0.466800009916645	0.640642968761014	0.946511171287319
ENSG00000074356	1314.11018568105	-0.0524502010997426	0.0257132219776385	-2.039814424865	0.0413688125471296	0.570379442603092
ENSG00000074370	601.408747247835	-0.110151081134086	0.102974429701803	-1.06969352928747	0.284757279887945	0.830039605916517
ENSG00000074410	231.677510290578	0.269048001812951	0.254195721332619	1.05842852272441	0.289860121530822	0.832231495039443
ENSG00000074416	8381.47807432149	0.108123198923442	0.0731975039268963	1.47714325110631	0.13963724188584	0.726796833610571
ENSG00000074527	641.326709592958	0.00371904457305127	0.0811343842410968	0.0458380821872002	0.963439305501447	0.995974736930987
ENSG00000074582	311.133239291338	-0.0348567925734689	0.0367510597296169	-0.94845680178791	0.342896954329877	0.855914156184555
ENSG00000074590	1861.74891114006	-0.00348577330307953	0.0696356878284252	-0.050057282577119	0.960076740600177	0.995218375222779
ENSG00000074603	1589.8953118862	-0.0562143744952664	0.0330385383463191	-1.7014788579934	0.0888531045341589	0.664758144048343
ENSG00000074621	406.65045845484	0.0587147967898909	0.0378474555836063	1.5513538726583	0.12081690301348	0.710830269167969
ENSG00000074657	1729.75210842471	0.00479154894069075	0.0248519416009763	0.192803806544536	0.847112622233787	0.980883106021841
ENSG00000074660	1359.30947766026	0.0934822251955087	0.060044454592598	1.55688357617346	0.119498129503008	0.709194569292351
ENSG00000074695	1938.85964461588	-0.0222435247465908	0.0385857528253928	-0.576469891549002	0.564297615105509	0.928842954112581
ENSG00000074696	724.472687289466	-0.0192671323902291	0.0340848924441949	-0.565268980143446	0.571890824275117	0.930890610854867
ENSG00000074706	37.1821063121945	0.0768109140621662	0.144523945165215	0.531475348077156	0.595089419868969	0.938357238038582
ENSG00000074755	3370.1989361385	0.0363597608868359	0.0251929794842945	1.44324973191452	0.148950134653402	0.734617191270368
ENSG00000074771	0.0170134852118981	-0.141784956576841	2.97109226166131	-0.0477214923300835	0.961938205212581	NA
ENSG00000074800	3612.18034046767	0.0807171364992811	0.0521744308984474	1.54706309411193	0.121848032153943	0.711366215770257
ENSG00000074803	33.1607333522259	0.168420244507457	0.185588951371056	0.907490684457435	0.364147373471239	0.863425905296815
ENSG00000074842	306.287105511339	0.0395623261986567	0.0393867576689482	1.00445755223581	0.315158121461956	0.843966199900259
ENSG00000074855	611.031349104308	0.107871005202674	0.0627208912373895	1.71985765945828	0.0854583185537716	0.659497130129206
ENSG00000074935	432.544070973354	-0.146537749167748	0.0581624507116399	-2.51945623636561	0.0117536250457525	0.430815564177005
ENSG00000074964	1668.81358516956	7.43812546397425e-05	0.0635839518587054	0.00116981176012826	0.999066625470429	0.999813137278951
ENSG00000074966	43.7597575048771	0.207899436071917	0.13225079399834	1.57200898222604	0.115948468116146	0.703256134206072
ENSG00000075035	123.045503966433	-0.189245880120285	0.210680380487201	-0.898260576911108	0.369046644818031	0.864410788140494
ENSG00000075043	0.53161417558113	0.151977829154596	0.690928968519779	0.219961582274062	0.825901074843776	NA
ENSG00000075073	17.6132493255713	-0.00108637786407064	0.121260661298457	-0.00895902968396943	0.992851824159299	0.99871042169361
ENSG00000075089	213.350086447646	-0.0509944478975065	0.0464727564700976	-1.09729768085348	0.272511284368974	0.826255997738063
ENSG00000075131	49.5804052906058	0.0919127351980491	0.0991795830413232	0.926730405387505	0.354066526732537	0.859128692858841
ENSG00000075142	672.885809907948	-0.0815226648427207	0.0343695486121551	-2.3719445885853	0.01769474418406	0.475140683615228
ENSG00000075151	1559.72181558108	0.0346777749804102	0.0393332411039469	0.88164041424317	0.377971292826175	0.867773937240827
ENSG00000075188	141.64202773445	-0.00975943921800617	0.0470379378886447	-0.207480167202699	0.835634879960049	0.979818225948907
ENSG00000075213	519.464720911507	0.0806665700125884	0.0683002953864101	1.18105741060439	0.237579917312765	0.808916123945152
ENSG00000075218	11.1227548073129	-0.0149422965775935	0.185299320281291	-0.0806387015068947	0.935729287058786	0.993304514820616
ENSG00000075223	6405.29698482002	0.107468661743691	0.0870005402994613	1.23526430265579	0.216732154605944	0.792219455151953
ENSG00000075234	681.263226079132	-0.0894091770106063	0.0706974679325581	-1.26467297380294	0.205988581955956	0.788120263441519
ENSG00000075239	1176.78011873516	-0.0965833842763011	0.0548954206696696	-1.75940694320364	0.0785084134601501	0.643973831988119
ENSG00000075240	1075.59831701549	0.064148064168929	0.0532852986746812	1.20386045990973	0.228643516618393	0.798937057677132
ENSG00000075275	392.579103046661	-0.0913292666147275	0.152822903583226	-0.597615046392509	0.550096822201582	0.925189556917715
ENSG00000075290	9.88589037698113	0.0852405759439028	0.168245380900768	0.506644375539664	0.612404366142231	0.942117325688318
ENSG00000075292	2970.08332530265	-0.0997354578248486	0.0327207854256586	-3.04807652161794	0.00230311271771667	0.307562410307347
ENSG00000075303	252.734372362603	-0.0621571439809689	0.0524284134763003	-1.18556217630095	0.2357952467631	0.807132766858556
ENSG00000075336	169.071607776048	0.00898411538558223	0.0586875168934402	0.153083924165591	0.878332093104839	0.985060617067142
ENSG00000075340	211.416173554614	0.0022968672844292	0.10584412496802	0.0217004702445523	0.982686888661096	0.996732615414083
ENSG00000075391	1511.33272536533	-0.117930778502213	0.0906613763737341	-1.30078301498607	0.193332737389546	0.781841373123083
ENSG00000075399	275.604682230134	0.037315979665187	0.0541359113425444	0.689301772885479	0.490633382518645	0.907815806882374
ENSG00000075407	614.867009358925	-0.076034340796294	0.0374536908465452	-2.03008940047647	0.0423474527478885	0.572755672512963
ENSG00000075413	2039.12251219443	-0.0730322408654888	0.0277010211942276	-2.63644579574948	0.00837795841714179	0.400324505413291
ENSG00000075415	3459.44494483659	0.0010590598386092	0.0316842811347652	0.0334254021451401	0.973335352995042	0.996444258096851
ENSG00000075420	4701.31425465507	0.0560110664635044	0.0628717914805176	0.890877532587263	0.372994874751573	0.865963078498661
ENSG00000075426	3110.18758804617	0.220030149277265	0.174755807917976	1.25907202683953	0.208004317175565	0.789277816577161
ENSG00000075429	0.0573094984103042	-0.109410249134124	2.97109226166131	-0.0368249248082743	0.970624600400681	NA
ENSG00000075461	18.021325201316	-0.0155312270144211	0.256461862626439	-0.0605595968748143	0.951709951456276	0.994605381103325
ENSG00000075539	3057.03170733814	-0.0058377651420276	0.0358550462061206	-0.162815719396035	0.870663531133207	0.984238175181042
ENSG00000075568	1471.7142035839	-0.0346506671419984	0.0265009132936752	-1.30752728247552	0.191033695347282	0.780443625728805
ENSG00000075618	1258.22513921544	0.237849208800443	0.0808507607036378	2.94183019096494	0.00326278790173724	0.329333879805875
ENSG00000075624	20721.3597683818	0.0882030375658455	0.0586222176435691	1.50460083414332	0.13242673170356	0.720943601886489
ENSG00000075643	76.9701231347036	0.0895044424441291	0.161924450971135	0.552754336403983	0.580431640685783	0.934582291928947
ENSG00000075651	1251.36254937399	-0.0795472751923054	0.0517729515170038	-1.53646398092988	0.124424625262564	0.712777171777431
ENSG00000075673	0.339836597851388	-0.636087242546412	0.794682564590623	-0.800429342342612	0.423462086189947	NA
ENSG00000075702	32.2110105874736	0.0212789138918697	0.113219956642485	0.187943137613647	0.850921226309659	0.981666292132228
ENSG00000075711	1809.71254151131	0.020681396878133	0.0364845419363006	0.566853680505053	0.570813596135484	0.930608597797506
ENSG00000075785	1700.30835256233	0.00804033670797035	0.0317239640019181	0.253446785763728	0.799922977694665	0.974220466522729
ENSG00000075790	872.829619417456	-0.0329212356360755	0.0600790611923674	-0.547965214214397	0.583715788416908	0.935172626633997
ENSG00000075826	585.083666058638	-0.0593035589824988	0.0422253503376839	-1.40445392420045	0.160183722955399	0.749339383984477
ENSG00000075856	749.789824734196	-0.0245320423737212	0.0214195057937592	-1.14531318369021	0.252079446657507	0.8153061963042
ENSG00000075884	222.611163023157	-0.0156112131096181	0.0839068184173588	-0.1860541658482	0.852402284606374	0.981702349558074
ENSG00000075886	38.7666609898379	-0.0592870814456248	0.0990991715678784	-0.598260111639942	0.549666387585847	0.925189556917715
ENSG00000075891	0.122872206407066	0.173872896755775	1.49341817944532	0.116426128427307	0.90731482871078	NA
ENSG00000075914	241.827844520521	-0.0270004615636485	0.0470521532054418	-0.573841146987631	0.566075301780248	0.929147640682661
ENSG00000075945	683.459398512029	0.00724751746410224	0.041078853688086	0.176429398910034	0.85995660991767	0.982964403609619
ENSG00000075975	431.728227984157	-0.0287615915157158	0.0383642439483871	-0.749697858099583	0.453436697842666	0.895606138107525
ENSG00000076003	304.716497234368	-0.0772982950316133	0.057677653910905	-1.34017751746658	0.180187639069658	0.770685937959487
ENSG00000076043	525.595765624776	-0.101906313019885	0.0445064781319371	-2.28969618125678	0.0220389349430824	0.498512173659454
ENSG00000076053	315.739243980106	-0.0554594737832843	0.0577031726192053	-0.961116542919961	0.336493572696254	0.852748652317853
ENSG00000076067	3000.29337329644	0.0182966417006922	0.0269555590239182	0.678770627033081	0.49728320769607	0.909985552476275
ENSG00000076108	3088.80508922927	-0.00280201646648258	0.0222279678783462	-0.126058148087042	0.899685896112517	0.987536680876238
ENSG00000076201	1377.98791490213	0.0455288361552921	0.0331100001679272	1.37507810100813	0.169107232774357	0.758544426015134
ENSG00000076242	555.325473819933	0.0102694544462939	0.0284805435402137	0.36057789528468	0.718415016187502	0.961171095611924
ENSG00000076248	400.106112090474	-0.0358303415835568	0.0504037238121785	-0.710866953344019	0.47716668607289	0.903589685760632
ENSG00000076258	160.003859202065	-0.0179847170752945	0.0550370438749323	-0.326774764941292	0.743838247203735	0.965287067717337
ENSG00000076321	554.484830894301	-0.0107936420880353	0.0296548197924557	-0.363975979742126	0.715875946326176	0.961006416140994
ENSG00000076344	811.992966307599	0.0241460830802823	0.0615603969077392	0.392234038329384	0.694885296117592	0.957550166904487
ENSG00000076351	273.156516878795	0.125420931058879	0.0593054299109975	2.11483048427613	0.0344443977004893	0.54517894157584
ENSG00000076356	2123.04071343373	0.0158712265073605	0.0647106600109426	0.245264481998432	0.806251651216669	0.974700820408659
ENSG00000076382	52.0894655351894	-0.0750280358449539	0.0879012989982832	-0.853548658551897	0.393355116059243	0.874406861025685
ENSG00000076513	735.824344071558	0.00399854397980561	0.0283517997718685	0.141033162338184	0.887843744406323	0.986450492794443
ENSG00000076554	123.154307401472	0.0524971610209842	0.092820037578385	0.565580044897647	0.571679296289739	0.930890610854867
ENSG00000076555	37433.4497948389	-0.162519339866586	0.105142827657602	-1.54570067675783	0.122176873746859	0.711664885777284
ENSG00000076604	150.921416936433	0.0758994458307705	0.0872361761907172	0.87004553781493	0.384275518791711	0.870544497136878
ENSG00000076641	590.439837066348	0.0785202633149625	0.0970760307964213	0.808853253174594	0.418599560531708	0.884820303630037
ENSG00000076650	228.903658255358	-0.0646885361524893	0.0376195965822644	-1.71954358976264	0.0855154376478643	0.659497130129206
ENSG00000076662	10.146006069383	0.423253852267318	0.20908824907877	2.02428330684364	0.0429410102109942	0.575288168597982
ENSG00000076685	821.738833155118	-0.0695110070586496	0.0439597677831127	-1.58124145244808	0.11382284066795	0.70047418738776
ENSG00000076706	10109.6556992721	0.0565271039401431	0.0796719753843911	0.709497959193536	0.478015517490272	0.904149898171561
ENSG00000076716	608.128444560034	-0.0780317405978956	0.0824191166506543	-0.94676749483551	0.343757268709269	0.856169568971242
ENSG00000076770	973.252547555857	0.00912614429217758	0.0843166242729715	0.108236594750663	0.913808017044806	0.989992549392917
ENSG00000076826	43.53088541586	0.220982850785304	0.181455208469844	1.2178369121988	0.22328595416602	0.796498640756306
ENSG00000076864	22.5105381191965	0.148157300803589	0.190870423227399	0.776219271160087	0.437619529394157	0.890138292294053
ENSG00000076924	787.38619355676	-0.0172876483332817	0.0385282980582285	-0.448700025813612	0.653648066024444	0.950084138792242
ENSG00000076928	2494.54993797635	0.0664519486436534	0.0411133191851449	1.61631193882453	0.106026886859167	0.688238327714697
ENSG00000076944	121.372090819377	0.115900546310707	0.107126327262693	1.08190534738018	0.279294588545174	0.828193364043649
ENSG00000076984	692.358082818613	0.0232421309334634	0.0393385752032831	0.590822896186735	0.554639092145781	0.926591156001915
ENSG00000077009	2.19992915466312	-0.787688428958999	0.434548956764906	-1.81265750773657	0.0698846621236048	0.633628761308964
ENSG00000077044	1317.36941015131	0.0217186513161668	0.052465418552184	0.413961270404518	0.678902470889195	0.953834680395745
ENSG00000077063	472.247519854832	-0.0976460118676381	0.0826137051923807	-1.1819589938528	0.237221971996273	0.808618174023462
ENSG00000077080	0.679082226008596	-0.0206873910428064	0.535655034315711	-0.0386207348340041	0.969192770617192	NA
ENSG00000077092	171.426953421126	0.0500934148095558	0.0861563309147256	0.581424653043041	0.560954286071112	0.928248860394668
ENSG00000077097	1725.73644843455	-0.0353692566185758	0.0306039748080418	-1.15570793795327	0.24780064017966	0.813884481030481
ENSG00000077147	3668.06211573049	0.0125783283427658	0.0413996295133862	0.303827075039373	0.761259638322436	0.967646772278297
ENSG00000077150	640.37443802763	0.114045721053711	0.0686992385243746	1.66007256417038	0.096899855479878	0.678719612860675
ENSG00000077152	7.09476664300838	-0.0273812868475999	0.191543512354983	-0.142950740074427	0.886329085250524	0.986288513504417
ENSG00000077157	4160.67758382732	-0.234191525619836	0.0692699519178232	-3.38085301253946	0.000722611869774081	0.237143190532358
ENSG00000077232	1286.45641610089	0.0146913161596207	0.0357607653905601	0.410822195754759	0.681202916607687	0.954279618661978
ENSG00000077235	1969.41301058966	0.0251632574101329	0.0288059637541063	0.873543326823975	0.382367001189747	0.869988655400338
ENSG00000077238	980.857418993525	0.048490173393866	0.0705243466398962	0.687566432078573	0.491725853022889	0.908307270329812
ENSG00000077254	2542.84498992694	0.00759949304497165	0.0536844339021348	0.141558595156751	0.887428673770449	0.986450492794443
ENSG00000077264	82.9525876227601	0.109489394943012	0.111839367314972	0.97898796793671	0.327585924616708	0.848384224205233
ENSG00000077274	65.8211294444404	0.364558159375288	0.183569162068275	1.98594445421992	0.0470394919041335	0.583120048630604
ENSG00000077279	4.54105177777823	0.03774660819658	0.382109939250996	0.0987846803215068	0.921309232325503	0.99116357932229
ENSG00000077312	320.332196663407	-0.00571588587577146	0.0468548693683308	-0.121991288265864	0.902905917695781	0.988255885671177
ENSG00000077327	1.02816846295193	1.12075564430869	0.535830341171498	2.09162407985027	0.0364721567337131	NA
ENSG00000077348	110.279618406771	-0.0978799609497656	0.0626153968376453	-1.56319317441295	0.118007165096186	0.707183762500956
ENSG00000077380	1181.27079384486	-0.000705259523007162	0.026492163273931	-0.0266214395447712	0.978761673034586	0.996582600055999
ENSG00000077420	752.61563904794	0.0661787847212887	0.0906203338021981	0.730286260760645	0.465215224615808	0.899032376708017
ENSG00000077454	243.312707718051	0.0814629066829567	0.0545038647412524	1.49462624475691	0.135012012786546	0.722765628384757
ENSG00000077458	360.906075714107	-0.138658419180584	0.0556252923313668	-2.49272252547597	0.0126767868468924	0.437633135246292
ENSG00000077463	170.06372422464	0.0494260075924732	0.0567607658529963	0.870777672741074	0.383875558495403	0.870544497136878
ENSG00000077498	3.20575630830428	-0.142150755018901	0.28502923448956	-0.498723421383316	0.617974242276558	0.943935398215503
ENSG00000077514	248.498531896195	-0.0471931404949434	0.0486527609421667	-0.969999226786773	0.332046877539438	0.850826561832871
ENSG00000077522	23.4061593599187	-0.15264593217662	0.192600771898989	-0.792550988615334	0.42803947347773	0.887521266594992
ENSG00000077549	2031.9160457252	0.03800129125849	0.0346902685293842	1.09544528968697	0.273321601803445	0.826757614019182
ENSG00000077585	366.241271283627	0.0703272307726041	0.0868053014271801	0.810172070326842	0.417841287315176	0.884788379216189
ENSG00000077616	288.687731188839	-0.31662579055172	0.0915871860007393	-3.45709705011751	0.000546028164906814	0.210360254935483
ENSG00000077684	1483.57847272779	-0.0781851721027601	0.103702612811916	-0.753936376169843	0.450887426604115	0.894873130733921
ENSG00000077713	360.547952679164	0.0326422988276713	0.0482143938221603	0.677023939118119	0.498390765694218	0.91044971937814
ENSG00000077721	673.107289623911	0.0108401573428624	0.0411303165898524	0.263556379858668	0.792121774148119	0.973129042981205
ENSG00000077782	5778.49630424305	-0.003437149170609	0.0471033908875655	-0.0729703128764843	0.941829741405554	0.993393439115667
ENSG00000077800	4.02789157483756	-0.0166858433947117	0.271823223284279	-0.0613849074155864	0.951052671829229	0.994448418710562
ENSG00000077935	26.6680424452798	0.00397666356936918	0.123940818627818	0.0320851807612366	0.974404121365892	0.996582600055999
ENSG00000077942	5947.14965506309	-0.136627260552214	0.136139698838634	-1.00358133386322	0.315580455461983	0.843966199900259
ENSG00000077943	142.278363568378	-0.51144461790901	0.275667903850925	-1.85529258489805	0.0635544565242188	0.621196630009736
ENSG00000077984	58.6562055676846	0.0226570721732013	0.104429324094386	0.216960823692809	0.828238875878014	0.97823850851668
ENSG00000078018	313.016871720829	-0.200024790044484	0.0779150570999926	-2.56721611315489	0.0102518696145585	0.42093107281363
ENSG00000078043	1230.06643862985	-0.0349736431302941	0.0376985099951239	-0.927719507609659	0.353553086686489	0.858900971585007
ENSG00000078053	155.174204860528	-0.115098336649312	0.207732277396528	-0.554070547397926	0.579530565806848	0.934582291928947
ENSG00000078061	804.167390558922	0.0426746951175989	0.0305292709678425	1.39782882999563	0.162164474658974	0.753190237950506
ENSG00000078070	764.207251287234	-0.0291577728891152	0.0534382568412248	-0.545634805711355	0.585316994166105	0.935693017861551
ENSG00000078081	7.74430643741016	0.363994274624892	0.300481131005406	1.21137148747734	0.2257530618826	0.798153845068848
ENSG00000078098	200.300837583423	0.046897217086267	0.123104316671505	0.380955098523546	0.703236566856659	0.95959361965215
ENSG00000078114	317.726739984052	0.0257762457502362	0.192512716011909	0.133893730680324	0.89348660783931	0.98655871271061
ENSG00000078124	1024.66283340565	-0.0709684146527509	0.0651919248383937	-1.08860744376971	0.276327032809266	0.827445365868471
ENSG00000078140	1236.68541483059	-0.0244931199631763	0.0473374968755237	-0.517414767992109	0.604866652768869	0.940823582241381
ENSG00000078142	1079.40142327113	-0.0485671562815052	0.0245396480326213	-1.97913010883218	0.0478013593353439	0.583444026616159
ENSG00000078177	461.006860556437	-0.117337062518603	0.0445123788379588	-2.63605463427943	0.00838762255135294	0.400324505413291
ENSG00000078237	142.860313742241	0.0545303207676571	0.112258180398896	0.485758103096719	0.627138682709928	0.945197280491815
ENSG00000078246	343.200760701339	-0.0626658393619397	0.0466829658917107	-1.34237056632828	0.179475873352258	0.770086992745821
ENSG00000078269	364.204964074123	0.112795780781443	0.0740256669618412	1.52373879778195	0.127573973493941	0.714722134299132
ENSG00000078295	57.6754324443296	-0.138205349209482	0.152460831289704	-0.906497413403621	0.364672633340414	0.863425905296815
ENSG00000078304	2147.57902945886	-0.0090213740571602	0.0188717830059901	-0.478035067184522	0.632625246299048	0.945264053044115
ENSG00000078319	131.412059895238	-0.065404655733672	0.0609119736317832	-1.07375696162872	0.282931624079794	0.829709760662861
ENSG00000078328	23.9964782463524	0.331334672505548	0.383981186351213	0.862892986122733	0.388196307356997	0.872258217713905
ENSG00000078369	4399.21095649513	0.0147112308595254	0.0287450370388627	0.511783332880598	0.608802656387521	0.94149641617362
ENSG00000078399	90.1251997357843	-0.00395048186405656	0.147857971639511	-0.0267180850667162	0.978684588483864	0.996582600055999
ENSG00000078401	138.136478989331	0.067878426058083	0.212326822496944	0.31968841835355	0.749204540235905	0.966114379671567
ENSG00000078403	1272.21421010799	-0.0845586363527035	0.0322520589650401	-2.62180583398913	0.00874652461814796	0.405826090200725
ENSG00000078487	131.810225539446	-0.0322759621344319	0.0573694113412587	-0.562598802738974	0.573708107480652	0.931462246326129
ENSG00000078549	812.051605414701	0.112178824272805	0.0987916250427914	1.13550945461435	0.256161922766227	0.815980274038095
ENSG00000078579	1.32270608637958	0.640920942140588	0.48910211445241	1.31040313096612	0.190059495003902	0.779269457549547
ENSG00000078589	12.4003576235015	0.11310167128684	0.167429030430197	0.675520075558182	0.499345401072311	0.910634415894134
ENSG00000078596	634.786276798171	-0.147804673732718	0.0789010694191946	-1.87329113307	0.0610281936364384	0.619249302043789
ENSG00000078618	1950.76980948827	-0.0298557294505852	0.021415204685489	-1.39413701101889	0.163276234623407	0.753660916245383
ENSG00000078668	771.407869539309	-0.000140462836963559	0.0290672285245254	-0.00483234364243031	0.996144362621065	0.999234722396522
ENSG00000078674	3347.1630031805	-0.0906217261446425	0.029338340784216	-3.0888497345902	0.00200933040083371	0.306970903162547
ENSG00000078687	1190.72640250713	-0.06709964122053	0.0403554045559328	-1.66271759529829	0.0963689784205208	0.677517387029814
ENSG00000078699	992.9760030512	-0.0213825638096273	0.0365545978385502	-0.584948681532955	0.558582223751005	0.927964157215284
ENSG00000078725	1.61171530314501	0.0414563129088763	0.384713865710399	0.107758821825474	0.914187008042939	0.989992549392917
ENSG00000078747	1759.35047034475	-0.0426130201012306	0.0296014011792406	-1.43956091278257	0.149991664871277	0.73572912937634
ENSG00000078795	54.1191913007486	0.0314580010012245	0.0806211092018426	0.390195586647987	0.696391924848019	0.958006339993851
ENSG00000078804	429.363545761613	0.202296637459011	0.0750997128625026	2.6937072027078	0.00706622091384887	0.385633902172093
ENSG00000078808	1677.54576906416	0.084684004886116	0.0339979486139415	2.49085631158904	0.0127435645439337	0.438267280526129
ENSG00000078814	569.394399252022	-0.00893365801642641	0.0489545484887066	-0.182488824679638	0.855199123722605	0.982166874972945
ENSG00000078898	1.03456196743927	-0.567712806981978	0.642285359855623	-0.883894982612701	0.376752905963453	NA
ENSG00000078900	36.0586855530191	-0.162040631603516	0.0943602306107402	-1.71725557000782	0.0859324861394533	0.659732567558869
ENSG00000078902	1392.03598700928	0.0595411155452686	0.0371852529834755	1.60120237911862	0.109332102083923	0.694834004080426
ENSG00000078967	398.991061425936	-0.00352943161210567	0.0444377061253991	-0.0794242529563957	0.936695178504118	0.993304514820616
ENSG00000079101	5.57187486462872	0.148980793632527	0.329608779862625	0.451992794896482	0.651274173033245	0.949541880861108
ENSG00000079102	1648.95537054801	-0.0280682836375121	0.0608837809580102	-0.461014135388043	0.644788463699633	0.947814962835626
ENSG00000079112	21.1833427330747	1.73861531364733	0.392863417796747	4.42549556636711	9.62211331427019e-06	0.0248896579687843
ENSG00000079134	535.887254317783	-0.092828417693325	0.0339571451122142	-2.73369322970367	0.00626283637936034	0.370273812346093
ENSG00000079150	103.826099934525	-0.101571996182013	0.0742512127055467	-1.36795067017707	0.171327517615659	0.760599365306117
ENSG00000079156	126.672315504342	-0.147186451199018	0.0742330892277587	-1.98276068974345	0.0473941669109346	0.583120048630604
ENSG00000079215	1517.18207552841	-0.262116155036065	0.0969103006726257	-2.70472956142736	0.00683600177582074	0.382508711754163
ENSG00000079246	2212.84521711745	0.020275244835026	0.0247766541534084	0.8183205330909	0.413174184548203	0.882355742884485
ENSG00000079257	175.102784451006	0.121472963669539	0.1037960288149	1.17030453916654	0.241878435865937	0.810904061881969
ENSG00000079263	58.796666103576	-0.0374663730205854	0.140262662923313	-0.267115797174547	0.789380004982707	0.971878529538707
ENSG00000079277	1242.34685228052	0.0191614881487357	0.043857764407495	0.436900704073762	0.662183361307098	0.950505697664404
ENSG00000079308	61928.2816625163	-0.0438725160258942	0.0641694077709111	-0.683698315909692	0.494165687137845	0.908977128409607
ENSG00000079313	780.316969586332	0.0287652665938934	0.0442672975263116	0.64980850879356	0.515815922042865	0.915252977672949
ENSG00000079332	3768.37797077355	0.0278118746297962	0.0511641622969351	0.543581158788213	0.586729728112526	0.936262269250801
ENSG00000079335	261.612796804211	-0.030922401483928	0.0508133101168702	-0.608549244534684	0.542823255602969	0.923100674483716
ENSG00000079337	3616.33832873533	-0.0656749100158942	0.0985705641592606	-0.666273045873849	0.505236590840913	0.912790568189853
ENSG00000079385	864.366146551671	0.070477681554273	0.086877586941728	0.811229731801195	0.417233754464114	0.884355047467161
ENSG00000079387	345.107691160885	-0.00838393129488728	0.0330088459987072	-0.253990439266361	0.79950294432114	0.974208067852521
ENSG00000079393	0.457144565862142	-1.21706603947523	0.681043542294154	-1.78706053856034	0.0739277045487002	NA
ENSG00000079432	2108.64989243322	0.0999816413418433	0.0445526818324525	2.24412172802168	0.0248245703195531	0.512476023381379
ENSG00000079435	13164.317798604	0.0977720986873087	0.0879780167487753	1.11132419552604	0.266428828342002	0.824072661158521
ENSG00000079459	1213.69302858436	-0.0666965024238245	0.0520235648524227	-1.28204406239798	0.199827189795679	0.784585383852655
ENSG00000079462	38.8986233449466	0.00513051282498595	0.12248504757987	0.0418868500797246	0.966588899314692	0.996302656589087
ENSG00000079482	824.317360687371	-0.129093969728474	0.0528268532397654	-2.44371871143933	0.0145367555344656	0.450749684704359
ENSG00000079557	7.36865407264841	-0.0199870598462533	0.783054605474139	-0.0255244777395201	0.979636624432766	0.996582600055999
ENSG00000079616	174.455412723868	-0.0525395264980477	0.0535226199606457	-0.981632187226244	0.326281084432593	0.847871928217705
ENSG00000079689	10.8224500599991	0.139294320960954	0.427373965613365	0.3259307589339	0.744476743050359	0.965287067717337
ENSG00000079691	714.344114247248	0.0111648492670507	0.110772208386923	0.100791068713303	0.919716316869718	0.990958486374451
ENSG00000079739	2319.54207114018	0.0887516447876388	0.0762408376174367	1.16409587776277	0.244385159019714	0.812080840661145
ENSG00000079785	1097.30335358466	-0.0231193819422173	0.0317854156786252	-0.727358175081674	0.46700656906135	0.900133998803566
ENSG00000079805	2661.86497150962	0.0421516597036553	0.0321757295108118	1.31004519072338	0.190180548314026	0.779395548011924
ENSG00000079819	5230.51670588717	-0.0374898202733818	0.0456440320520204	-0.821352071408914	0.411445755507575	0.881913974077628
ENSG00000079841	23.796782831504	0.162269335791026	0.204969258846635	0.791676452869652	0.428549355684221	0.887537822643738
ENSG00000079931	31.6459154750422	-0.00763589945304822	0.23158330545852	-0.0329725816717644	0.973696452404617	0.996502752278315
ENSG00000079950	2790.88448275638	-0.0347847826757923	0.0474057393210259	-0.733767328049332	0.463090556226599	0.898129516159979
ENSG00000079974	394.161074290839	-0.0508621242933709	0.0540849708952479	-0.940411420242437	0.347006566520986	0.857371617656477
ENSG00000079999	891.155528614498	0.0433840315012666	0.0406577380930349	1.06705472404769	0.285947125195658	0.830039605916517
ENSG00000080007	25.2082998631038	-0.12958031715375	0.188420785867071	-0.68771774068052	0.491630545923778	0.90827000255503
ENSG00000080031	88.0342623263741	0.197425728162946	0.13950048031872	1.41523332186299	0.157000097598418	0.74609031248045
ENSG00000080166	70.4528670617846	-0.0972592145136699	0.106698040737092	-0.91153702393955	0.362012487054166	0.8632330418239
ENSG00000080189	835.677780719198	-0.00522846367076759	0.0346349867810706	-0.150959020247848	0.880008042463047	0.985506339885394
ENSG00000080200	3149.53977350239	-0.0669626866818612	0.0448911941412865	-1.49166641615968	0.135786617423538	0.723121397455821
ENSG00000080224	54.1450615846744	-0.104211778529159	0.201390058428422	-0.517462377946513	0.60483342522474	0.940823582241381
ENSG00000080293	236.339819836177	-0.0481487467020185	0.189605741095822	-0.253941396625143	0.799540832889951	0.974208067852521
ENSG00000080298	592.998841363512	-0.0538130285891866	0.038469128834719	-1.3988626781852	0.161854166305541	0.752231362755242
ENSG00000080345	2454.52901875139	-0.0620233131646533	0.030753394321006	-2.01679569146904	0.0437168387692706	0.576822444704453
ENSG00000080371	1361.27365176573	0.00463311036369866	0.0426789307260826	0.108557320553188	0.913553613884683	0.989992549392917
ENSG00000080493	1267.04515047423	0.112702086682459	0.114012064992442	0.988510178198508	0.322902852178646	0.84673394230162
ENSG00000080503	3053.95444845207	-0.00111610881393249	0.0313377214109871	-0.0356155062869754	0.971588943937052	0.996302656589087
ENSG00000080511	0.622207119005412	1.07172395749476	0.710054698896094	1.50935408097565	0.131208321078295	NA
ENSG00000080546	1301.35798549655	0.0400666842626899	0.0919957875938483	0.435527379140229	0.663179670133283	0.950796100491105
ENSG00000080561	448.446407277052	-0.0448386358384531	0.0458022701507741	-0.978960992344946	0.327599253662916	0.848384224205233
ENSG00000080572	0.0709760718718185	-0.202486176954492	2.97109226166131	-0.0681521000096005	0.945664556919375	NA
ENSG00000080573	3303.57409702013	0.185250491748399	0.0874551251178538	2.11823482613234	0.0341551851172441	0.543925597945263
ENSG00000080603	352.747557681226	0.0505372978017647	0.037293850798083	1.3551107413226	0.175382276960441	0.764721858278704
ENSG00000080608	389.764587420301	-0.0596118252112685	0.0419154809848842	-1.42219112868503	0.154970773433323	0.743913294151567
ENSG00000080618	11.6806624439911	-0.336037064982499	0.224518292655044	-1.49670238896211	0.134470714385417	0.722765628384757
ENSG00000080644	9.49933946146662	0.155267969140108	0.267657327951758	0.580099825131982	0.561847301681225	0.92828044599769
ENSG00000080709	6.89990960569845	-0.152500643121618	0.238589128777036	-0.639176830492269	0.52270790300731	0.916524365689577
ENSG00000080802	683.185074686905	-0.0613676197481908	0.0355368185804104	-1.72687432920682	0.0841902356643904	0.657508129038222
ENSG00000080815	1219.35522647346	0.00749541790812739	0.0269931024458782	0.277679007930114	0.781258776355153	0.970402437966145
ENSG00000080819	319.34148345914	-0.0228275424635318	0.0384147956901573	-0.594238289008542	0.552352746865671	0.926060295138584
ENSG00000080822	719.356589555277	-0.0162416890472605	0.0384832143906492	-0.422046060975793	0.672991397385744	0.95264395686806
ENSG00000080823	345.374491322672	0.0168325861082961	0.0728381674104236	0.231095683852793	0.817240468163378	0.976976407555163
ENSG00000080824	6444.93825118611	0.0172745058412256	0.0552374311087442	0.31273188297294	0.754484370568146	0.966674256921579
ENSG00000080839	221.758107693002	-0.0288785712612542	0.044846998733844	-0.643935426596582	0.519617307949153	0.916313848367288
ENSG00000080845	1097.66194714544	0.0577353069747822	0.0582922445833534	0.990445768342736	0.321956284135432	0.84659457040349
ENSG00000080854	248.994222090231	-0.145439360123083	0.148503612092652	-0.979365808505338	0.32739926489515	0.848384224205233
ENSG00000080910	0.0535594208640504	0.109116313949331	2.97109226166131	0.0367259931161873	0.970703483110456	NA
ENSG00000080947	556.145833213115	0.00762651998268522	0.0414945504032689	0.18379570108764	0.854173728723915	0.981876228536458
ENSG00000080986	13.7228403878057	0.0604902083236333	0.16671701529732	0.362831641483961	0.71673065377363	0.961006416140994
ENSG00000081014	490.538898593099	0.0054885378564187	0.0401418752868576	0.136728486579092	0.891245411952724	0.986450492794443
ENSG00000081019	744.628998343171	-0.0658404636232969	0.0349175207780796	-1.88559961177513	0.0593489297596433	0.617072105172472
ENSG00000081026	700.282136445005	-0.122685972631911	0.0644900051766189	-1.90240289632341	0.0571185026737724	0.609814108439856
ENSG00000081041	47.2631276874669	-0.0438629973420158	0.309807197551743	-0.141581595549244	0.887410505096817	0.986450492794443
ENSG00000081051	0.666062766017784	1.24113686800469	0.611006655825512	2.03129844195859	0.0422247293410988	NA
ENSG00000081052	63.4124498058846	0.104108964808631	0.153235848262159	0.679403455453317	0.496882261052151	0.909867942221418
ENSG00000081059	559.549216933487	-0.0522838302156932	0.0458921889760406	-1.13927514425144	0.254588412102646	0.815667580151496
ENSG00000081087	1145.0180977588	0.0763339391150363	0.0733987277185556	1.03998994925002	0.298344570204601	0.836695598651703
ENSG00000081138	0.936317345177992	-1.46453175348607	0.798844853479517	-1.83331187164445	0.0667562049185317	NA
ENSG00000081148	39.0738653230295	-0.0610935125714446	0.111666191660299	-0.547108410012743	0.584304254780352	0.935334825416878
ENSG00000081154	1044.70841208953	-0.0722997398136539	0.0451812726741233	-1.6002147689625	0.10955094687946	0.695318469129494
ENSG00000081177	636.388880297932	-0.0013488511351662	0.0340045173475218	-0.0396668219513634	0.968358753095395	0.996302656589087
ENSG00000081181	55.5486328856425	0.0424284184266511	0.0766499612727304	0.553534766647635	0.579897280805898	0.934582291928947
ENSG00000081189	1481.16013993336	0.0133141066979434	0.073081575433023	0.182181440657985	0.855440337466365	0.982166874972945
ENSG00000081237	893.638213977225	0.0813995190007568	0.115167197463344	0.706794302489345	0.479694315749924	0.904787586562272
ENSG00000081248	5.88451881778748	-0.324292548618936	0.404937525431816	-0.800845879307228	0.42322087483007	0.88679457235985
ENSG00000081277	378.133857625815	0.164658328622597	0.207365349913556	0.79404938525765	0.427166681773529	0.887521266594992
ENSG00000081307	672.883193481503	-0.0564344422875874	0.041804890352997	-1.34994833884409	0.177032554628828	0.767331769398968
ENSG00000081320	946.265537067592	0.150621413121146	0.100919094784864	1.49249667213361	0.135568989012703	0.722835007082748
ENSG00000081377	1151.47495000114	-0.0085541538197845	0.0510369015011257	-0.167607232574568	0.866892280927054	0.983229987030775
ENSG00000081386	537.379332266226	-0.0808025261148088	0.0329958884906987	-2.44886650461273	0.0143306550619376	0.449219574707732
ENSG00000081479	1753.15333213436	0.0453996259446002	0.340815555055284	0.133208784843274	0.894028263465824	0.986632569728157
ENSG00000081665	920.34070842544	-0.0313537140299796	0.0330810778849158	-0.947783930712734	0.343239462761387	0.855914156184555
ENSG00000081692	208.437180661722	0.0308446581849989	0.0634798073125312	0.485897161488549	0.627040081026713	0.945135059065338
ENSG00000081721	137.581202816371	-0.0791104103985281	0.0557558365621233	-1.41887227017719	0.155936258022101	0.744791984339633
ENSG00000081760	1046.50984704995	-0.150226575457368	0.153832983148622	-0.976556343006299	0.328788841293849	0.848384224205233
ENSG00000081791	1349.63477699116	-0.0147792695455317	0.0265261112798977	-0.557159298232	0.577418595831162	0.93341385274173
ENSG00000081800	0.0706990587988912	0.234569798668495	2.55033213777394	0.0919761764337249	0.926716967795551	NA
ENSG00000081803	596.931214622924	0.0255919087564237	0.0541751727945306	0.472391825190587	0.636647138273608	0.94595400980184
ENSG00000081818	114.700059959105	-0.0518655047781553	0.0808805353710759	-0.641260651159132	0.521353349899291	0.91652092467973
ENSG00000081842	30.6442337435633	0.00537372304108382	0.167647570563343	0.0320536887175079	0.974429235463769	0.996582600055999
ENSG00000081853	145.002845967743	0.136556914725344	0.0901713294356124	1.51441611851641	0.129920333709195	0.716887850821999
ENSG00000081870	197.240923586228	-0.11961255713549	0.0576476857956245	-2.07488913882071	0.0379968105543306	0.560723919076825
ENSG00000081913	817.146152011582	-0.0729267719004978	0.0646897055324529	-1.12733195027318	0.25960215863717	0.818352417556273
ENSG00000081923	688.374801165088	-0.0424992185737928	0.0457389282252463	-0.929169532886752	0.352801234090009	0.858900971585007
ENSG00000081985	179.255287344565	0.116095379687853	0.111299913208948	1.04308598578961	0.296908470686986	0.835879707873724
ENSG00000082014	446.51796799082	-0.0358121620911421	0.0577153324055613	-0.620496505841683	0.534930953740078	0.920546928280896
ENSG00000082068	508.432508415605	-0.0331696327147992	0.0290902322027857	-1.14023265553799	0.254189386057377	0.815499986439984
ENSG00000082074	277.201915481195	0.0895287339841124	0.129922187123363	0.689095034238483	0.490763464756239	0.907815806882374
ENSG00000082126	8.61246753906919	0.299244864402876	0.192460404763308	1.55483859015518	0.119984515855122	0.710221030565678
ENSG00000082146	680.874199739033	-0.0579609258936375	0.051567745084224	-1.12397634992517	0.261023059151381	0.819123835711273
ENSG00000082153	2451.95937612556	0.0249670252914539	0.050842973835667	0.491061466470304	0.623382974341503	0.944610292477767
ENSG00000082175	239.766214763766	0.0180739167430868	0.0860169167733755	0.210120490492646	0.833573633352932	0.979781593771112
ENSG00000082196	161.770694316193	-0.182533087112824	0.166836544599755	-1.09408335895906	0.273918420170695	0.826946002358465
ENSG00000082212	456.705669937435	0.00674525801209787	0.0501327044268493	0.134548057784119	0.892969211915895	0.986468576308801
ENSG00000082213	261.412960000672	-0.0179871115876137	0.0476077736920178	-0.377818792871415	0.705565212041099	0.95959361965215
ENSG00000082258	1164.34836566791	-0.0996376619234722	0.0362662233677144	-2.74739558385264	0.00600706328806973	0.36595012373341
ENSG00000082269	567.564516324208	-0.0548155472002333	0.0432235566177858	-1.26818687515589	0.204731222945228	0.78716033795547
ENSG00000082293	2.4331435903147	-0.255577363083955	0.434843496814074	-0.587745625625009	0.556703045902268	0.927044838566457
ENSG00000082397	2055.68659691835	-0.00592923240163533	0.0634676210155947	-0.0934213746593471	0.925568810251355	0.99162957923323
ENSG00000082438	4155.33426139175	0.0535486491641278	0.0643417964793214	0.832252938124561	0.405266188588918	0.879282069053764
ENSG00000082458	156.635213916888	-0.104488225957178	0.0838505006967229	-1.24612524777996	0.212718417017319	0.790088486240046
ENSG00000082482	4.75661191956646	-0.201281398808829	0.32953973364091	-0.610795537718556	0.541334947926566	0.922859299989761
ENSG00000082497	164.98814970531	-0.17891277739057	0.138033050530698	-1.29615897571416	0.194920720012516	0.782426017361679
ENSG00000082512	716.121174305754	-0.0190889123407896	0.0893008275779607	-0.213759635364239	0.830734503674758	0.978711043414266
ENSG00000082515	178.900148562281	-0.0407420056356183	0.0450952836926011	-0.903464892544915	0.366279212823972	0.863482047315606
ENSG00000082516	753.917569020648	-0.00645882670490252	0.0353802802690708	-0.182554424548999	0.855147647228417	0.982166874972945
ENSG00000082556	3.45217149286688	0.364316323680582	0.362023573865062	1.0063331506041	0.314255338872362	0.843090892910881
ENSG00000082641	5941.48432695231	0.0118543266803145	0.05216156223289	0.227261726314628	0.820220232444553	0.977321689761423
ENSG00000082684	128.41463770854	0.122879263938345	0.146277732647211	0.840040802619644	0.400885509389189	0.878092219825226
ENSG00000082701	1448.35989379334	-0.0141635173414657	0.0295207215472109	-0.479782220729758	0.631382256354536	0.945264053044115
ENSG00000082781	5542.12919591612	0.123479731408549	0.0701636194207721	1.75988257772222	0.0784277178992116	0.643973831988119
ENSG00000082805	1914.86739870787	0.018729509026596	0.0316450407011518	0.591862377535647	0.553942748887624	0.926351117524118
ENSG00000082898	3181.71247933278	-0.0381235179602399	0.0385956630464754	-0.987766887547261	0.323266827810896	0.846807944452045
ENSG00000082929	28.1314666707227	-0.0818655541192484	0.129856959021201	-0.63042870198341	0.528414137001389	0.918586288276128
ENSG00000082996	900.638982139909	-0.0926046209996439	0.0471846974950491	-1.96259859479571	0.0496928341402384	0.588770971345229
ENSG00000083067	250.995311500828	-0.18106998625857	0.153405558168847	-1.18033523960895	0.237866907692898	0.809140728460513
ENSG00000083093	189.669612481248	-0.0422628300389946	0.0464328940002178	-0.910191599058986	0.362721473831068	0.863425905296815
ENSG00000083097	1185.08778705453	-0.0241596029649931	0.0322593603447446	-0.74891760737993	0.453906867169907	0.895606138107525
ENSG00000083099	373.460625028833	0.0226634499204144	0.0322086818320438	0.70364413044271	0.481654421522137	0.905346377497771
ENSG00000083123	558.924471694836	-0.126093764425458	0.0597040274709884	-2.1119808791246	0.0346880893641925	0.54669826024726
ENSG00000083168	1938.56895890673	-0.030699214282084	0.0361511692101376	-0.849190080233289	0.395775532137243	0.87525255789471
ENSG00000083223	943.624061194753	-0.00371230749569869	0.0428396721673456	-0.086655833433954	0.930945084108946	0.992731385543283
ENSG00000083290	1239.49965507063	-0.0190495765860587	0.0457150936483528	-0.416702123211008	0.676896301164725	0.953519254120884
ENSG00000083307	5.15104644127696	0.228103011755334	0.208625604903682	1.09336057700417	0.274235515474892	0.826946002358465
ENSG00000083312	3587.64155249206	-0.012813411431381	0.0435136918041808	-0.294468497158172	0.768399932442966	0.968668318487046
ENSG00000083444	1203.52976898565	0.0758926577600731	0.0487806046244192	1.5557957582609	0.119756667116792	0.710130895386292
ENSG00000083454	8.55820639217465	0.247828597347748	0.221549948778602	1.1186127494681	0.263305381957143	0.820735060381973
ENSG00000083457	253.547446030537	0.0184556445922125	0.0525401685383037	0.351267327564007	0.725387803940787	0.962145550337238
ENSG00000083520	932.663208497425	0.0127313788508657	0.0384337106035802	0.331255521544147	0.740451485091419	0.965050351038986
ENSG00000083535	312.567989537912	-0.081381602147349	0.0422377604554881	-1.92674993346563	0.0540108016813442	0.602415723003381
ENSG00000083544	545.812185852836	-0.0382912684390047	0.0516633026455565	-0.741169582241141	0.458590624075492	0.896509931974787
ENSG00000083622	0.579721563022298	-0.122402810446083	0.747833657417541	-0.163676519814273	0.869985802714849	NA
ENSG00000083635	89.2089702027286	-0.131562226242537	0.0738927476622483	-1.78044842565453	0.07500260263249	0.640794383731619
ENSG00000083642	1253.90776269982	-0.0463465326558916	0.0366246278226908	-1.26544719799658	0.205711065109473	0.787862885027674
ENSG00000083720	1061.36897704779	-0.0900995659152304	0.0747427779062043	-1.20546183108551	0.228025064369644	0.798153845068848
ENSG00000083750	352.022005780192	-0.0771060836339891	0.0327300155096938	-2.35582178722623	0.0184817819683612	0.477942750914293
ENSG00000083782	3.17952296505768	-0.855342918337616	0.398011415322991	-2.14904117170482	0.0316311363970466	0.534588001892989
ENSG00000083799	1156.77403844567	-0.00684879183912783	0.0280694741933656	-0.243994304700819	0.807235230834619	0.974959266861556
ENSG00000083807	80.1955627989466	-0.0181899938819975	0.0867261430489791	-0.209740606955443	0.833870130604457	0.979818225948907
ENSG00000083812	322.402379052636	-0.0184334287139486	0.0422009976632067	-0.436800780423728	0.662255832979226	0.950506980899149
ENSG00000083814	252.63504213496	0.00220658518278924	0.0531124178324536	0.0415455607716833	0.966860971943921	0.996302656589087
ENSG00000083817	85.1078893308868	0.0744911382220613	0.0605185782733138	1.23088050558036	0.218367559717399	0.793867648112001
ENSG00000083828	415.615307742615	-0.0250170478552581	0.0352856816103313	-0.708985818427081	0.478333277412224	0.904358976951548
ENSG00000083838	157.844717076042	-0.0514262458648619	0.0577063902030593	-0.891170729686979	0.372837584674758	0.865963078498661
ENSG00000083844	1682.31629069897	-0.00641642342087698	0.0265007155704651	-0.242122647738163	0.808685129855744	0.974988290861135
ENSG00000083845	2220.59791703514	-0.000694483687037056	0.0526436316723227	-0.013192169023593	0.989474477312075	0.998394195795076
ENSG00000083857	5606.25873450243	0.0889336504910545	0.0615672984922841	1.44449492943401	0.14859980502374	0.734342035017877
ENSG00000083896	961.811881218723	-0.0603765265992437	0.0380837748854118	-1.58536087299401	0.112884365670111	0.69946835805991
ENSG00000083937	393.942523385881	-0.0871487236435642	0.0458484485917699	-1.9007998377334	0.0573282353501338	0.610596467484287
ENSG00000084070	791.975147074229	0.0630023834500674	0.137317031015887	0.458809682848286	0.646370840787474	0.947870970977023
ENSG00000084072	413.128669755626	0.010433399782768	0.0682026400127773	0.152976479808016	0.878416823350973	0.985060617067142
ENSG00000084073	774.200343940062	-0.0128201211116425	0.0455828035478918	-0.281249070127355	0.778519370375756	0.969743030072198
ENSG00000084090	1676.72533599226	0.02882728541719	0.0372852793476409	0.773154604754597	0.439430888206085	0.890567473585269
ENSG00000084092	421.690094766086	0.0429407500403444	0.0492301619341052	0.872244744955761	0.383074874196842	0.870245849538544
ENSG00000084093	1094.75448623648	0.0314925366421566	0.0613928276864215	0.512967684157052	0.607973926120218	0.94149641617362
ENSG00000084110	21.3184167763558	0.390762832901284	0.197947725964155	1.97407083611581	0.0483736889379492	0.584909773355223
ENSG00000084112	1642.49591725875	0.10234257708668	0.0387573356053067	2.64059888246465	0.00827596380512926	0.399740078217318
ENSG00000084207	1287.97440344834	0.041913703140981	0.0542240618204621	0.772972398854201	0.439538715673562	0.890636473220813
ENSG00000084234	5545.79534340952	0.00599483537809002	0.0388832974467308	0.154175077005822	0.877471692883121	0.985060617067142
ENSG00000084444	270.483913288235	0.0638106042663781	0.048022575500615	1.32876264134482	0.183926291066155	0.772788843458637
ENSG00000084453	0.871798040059824	-0.464494020673853	0.882295845538669	-0.526460623182765	0.598568204160282	NA
ENSG00000084463	535.508020995117	-0.0495269809507016	0.0398650741973629	-1.24236520181813	0.214101848593194	0.790820142673578
ENSG00000084623	934.263342631709	0.0462631017587933	0.0324341131822079	1.4263717185328	0.153761072752174	0.741594016216591
ENSG00000084628	3.11760441093506	0.0229276997167186	0.273907974950998	0.0837058494584552	0.933290306275192	0.993304514820616
ENSG00000084636	1404.09576011918	0.0342828893897767	0.0688287473077371	0.498089689712005	0.618420827262808	0.943935398215503
ENSG00000084652	1410.83532710507	0.062863096700105	0.0307487881515389	2.04440891752539	0.0409131670838121	0.570345275387362
ENSG00000084674	891.136190862316	0.435979885324614	0.299864578161075	1.45392259398649	0.145967767924544	0.733871546247317
ENSG00000084676	1477.12463066578	-0.0504320320911297	0.0353949206647047	-1.4248381164312	0.154204001368566	0.74249634798716
ENSG00000084693	443.130457787423	-0.0117196182963592	0.0324246155746565	-0.36144201214584	0.717769046523723	0.961118643650986
ENSG00000084710	206.499921508765	0.156313548673438	0.0857743099667167	1.82238188490345	0.0683970612912546	0.63101313117419
ENSG00000084731	197.846246809367	0.094784428318884	0.0682429859091349	1.38892557317303	0.164855383212769	0.754940926614468
ENSG00000084733	1927.64961207481	0.0193920905606702	0.0372676682500034	0.520346226938103	0.602822281829096	0.940609509852164
ENSG00000084734	13.859173186421	-0.469909723990149	0.288635155436061	-1.62804050421448	0.103516297565679	0.684326250464312
ENSG00000084754	2970.26623185098	0.0231544504206209	0.0411163225293397	0.563144974945129	0.57333616821404	0.931278864539395
ENSG00000084764	422.850057060364	0.15348047947742	0.0548870881904292	2.79629480334106	0.0051692224580473	0.358405464635279
ENSG00000084774	1257.17740520474	-0.00275663892491502	0.0439826810191436	-0.062675554582841	0.950024863729643	0.994377348624988
ENSG00000085063	4775.04530400825	0.0326930353616279	0.0416135775784134	0.785633854720223	0.432082024674253	0.888924811032524
ENSG00000085117	352.340980886232	-0.00342497880542148	0.0958700707491052	-0.035725214122192	0.971501465419605	0.996302656589087
ENSG00000085185	534.010846764909	-0.0579943851862201	0.0563166145789046	-1.02979175186329	0.303107773468978	0.838441189084991
ENSG00000085224	2768.65885009796	-0.0491352777045007	0.03885860848841	-1.26446312968607	0.206063846369256	0.788120263441519
ENSG00000085231	103.094013883106	0.00256433398580066	0.0615498095019544	0.0416627444755817	0.966767553759877	0.996302656589087
ENSG00000085265	217.462626049578	0.447326645328011	0.188772298790387	2.36966254156137	0.0178043272675171	0.475140683615228
ENSG00000085274	329.400847046259	-0.0910320575740196	0.0533725794970437	-1.70559599014812	0.0880833264783096	0.663919236996058
ENSG00000085276	798.589378657052	-0.0291862477380714	0.070575516522512	-0.41354635681287	0.679206366062695	0.953937404146446
ENSG00000085365	749.407449364978	-0.0126472678019993	0.051030293504012	-0.247838429559591	0.80425941982206	0.974642189722252
ENSG00000085377	455.118612910767	0.0152532559534435	0.0386571443399017	0.394577928967692	0.693154404720052	0.95714192558674
ENSG00000085382	530.795107867766	-0.014800530404122	0.0374843875281657	-0.394845197697331	0.692957136432888	0.957119985752061
ENSG00000085415	634.942221490916	0.0217911177892454	0.0403598129906426	0.539921178383499	0.589251391812743	0.937457466144439
ENSG00000085433	442.870781118248	-0.00498183375372734	0.0341909251256628	-0.145706316381247	0.884153234838755	0.985835317835316
ENSG00000085449	987.763896812202	0.0174941525745646	0.0355270892456537	0.492417277801748	0.622424387550709	0.944610292477767
ENSG00000085465	55.0683006612511	0.00250671475598843	0.0978230085125598	0.0256250016647831	0.979556444170773	0.996582600055999
ENSG00000085491	782.777163167321	-0.0438717768257754	0.0467903961318418	-0.93762353928694	0.34843790998493	0.857747975813627
ENSG00000085511	937.915233455401	-0.0834668005232413	0.0274172745613977	-3.04431428208983	0.00233211370852874	0.307562410307347
ENSG00000085514	101.270974153847	-0.0199443344671292	0.116823633786684	-0.17072174371452	0.864442564814953	0.983124149493715
ENSG00000085552	258.185416859333	0.143402954821416	0.300322007135505	0.47749732425274	0.633008025756099	0.945264053044115
ENSG00000085563	156.35043894683	-0.0439631852609727	0.134881219578783	-0.325940004088517	0.744469748080495	0.965287067717337
ENSG00000085644	295.157197754427	0.106300507441903	0.0497188615769207	2.13803180665036	0.0325141618445005	0.539847064330152
ENSG00000085662	646.567322209959	0.0511014083707242	0.0691077594778921	0.739445306240492	0.459636639684374	0.897029600642914
ENSG00000085719	2038.47872626494	-0.0521030334851835	0.0357555010342552	-1.45720328279743	0.145060274701963	0.732548346494838
ENSG00000085721	919.743464433895	-0.046909101661951	0.0597568598848849	-0.784999441943842	0.432453895790034	0.888954394591675
ENSG00000085733	3815.93339596137	0.0340420480021875	0.0355674489275989	0.957112444906675	0.338510502846035	0.854230463682589
ENSG00000085741	930.147577739722	0.00543801943404969	0.0916000986190321	0.0593669604731169	0.952659828349487	0.994605381103325
ENSG00000085760	330.280159315018	-0.0318090178605133	0.0452317859077883	-0.703244791734748	0.481903209624092	0.90541295476484
ENSG00000085788	1596.99950940918	-0.0800846184076396	0.0366487030588896	-2.18519652056866	0.0288744405364732	0.522745110285181
ENSG00000085831	30.0134769133709	0.191756929345234	0.105075496396679	1.82494431072033	0.0680094335652419	0.630379735636465
ENSG00000085832	3710.72383939884	-0.0133280422321444	0.0351240683538997	-0.379456106788512	0.704349193007419	0.95959361965215
ENSG00000085840	9.71522054316624	0.0590506172457515	0.157154309786043	0.375749270421829	0.707103304938917	0.95959361965215
ENSG00000085871	350.928110102882	-0.0262568145826947	0.0381387024306299	-0.68845589674827	0.491165734317123	0.908101035470568
ENSG00000085872	436.927979472337	0.0697008051843533	0.0506307661365468	1.37664922937125	0.168620722670713	0.758374422602732
ENSG00000085978	574.878329245814	-0.00563603797447443	0.0341030344989047	-0.165264999355275	0.868735406435085	0.983714740536052
ENSG00000085982	1546.14607236883	-0.0208522486218545	0.0357548131204536	-0.58320116375957	0.559757887841937	0.928055363504554
ENSG00000085998	855.36572477251	0.0401593163453121	0.0359286148317519	1.11775298138745	0.263672507869262	0.821333682373587
ENSG00000085999	11.0329908071208	0.144415937351039	0.16426218353237	0.879179457166898	0.379303981009493	0.868107020364242
ENSG00000086015	1182.52663400713	0.0010249503315759	0.0416356518311919	0.0246171318688961	0.980360354185232	0.996582600055999
ENSG00000086061	862.105187251651	0.00398417240606826	0.0701314882029745	0.0568100365207889	0.954696518864461	0.994774176804797
ENSG00000086062	1382.43791482259	0.0450011120103319	0.0567749937456754	0.792622051389653	0.427998057133828	0.887521266594992
ENSG00000086065	469.405977982795	-0.021173414216028	0.0436708605486166	-0.484840782847791	0.627789290828554	0.945264053044115
ENSG00000086102	1050.47924493294	0.00474228190207102	0.0267411126798861	0.177340485373222	0.859240952006263	0.982913855801561
ENSG00000086159	5.07906334182236	-0.625850072113262	0.316316766683049	-1.97855484764855	0.0478661475737484	0.583749739363288
ENSG00000086189	399.809462514094	-0.0404823158894245	0.0486233870987486	-0.832568817289702	0.405087951528724	0.879282069053764
ENSG00000086200	591.171052476284	-0.0108964782213617	0.0378681746764611	-0.287747648637921	0.77353991344923	0.969233158788153
ENSG00000086205	46.4926896022035	0.483276511987501	0.164855108330576	2.93152281953198	0.00337304584283859	0.331140488891043
ENSG00000086232	869.31943564216	0.0450030787020178	0.0395437918300582	1.13805673708331	0.25509679163943	0.815766144258071
ENSG00000086288	8.02046897872773	-0.0613492456563995	0.184584861404946	-0.332363364955539	0.739614898208045	0.965050351038986
ENSG00000086289	1042.4603377975	0.196899996399405	0.0806598839783091	2.44111430227639	0.0146420195864103	0.450749684704359
ENSG00000086300	345.613129307332	0.311388142013298	0.183351595913319	1.698311598883	0.0894489667162798	0.664758144048343
ENSG00000086475	543.922924804909	-0.0153927493393868	0.032367752141857	-0.475558181239324	0.634389174127764	0.945455751981638
ENSG00000086504	249.127844063574	0.0186457939011692	0.054734131407285	0.340661182004021	0.733358664736109	0.9642897240191
ENSG00000086506	4.08289329959131	-0.0853511467989498	0.287584441775796	-0.296786384798557	0.766629600757022	0.968278968209235
ENSG00000086544	600.234074236834	-0.109276467867001	0.144201231700425	-0.757805370858553	0.448567506622924	0.894767815828664
ENSG00000086548	1.33950994986056	2.07048690717165	0.769763295728641	2.68977089276747	0.00715010887636273	0.387625812647604
ENSG00000086570	875.784209823584	0.151413699439394	0.171719672311444	0.88174929174555	0.37791239882963	0.867773937240827
ENSG00000086589	520.935746777376	0.0108241903664176	0.0264002929234587	0.41000266162954	0.681803995071895	0.954366147456501
ENSG00000086598	2145.81247722256	0.0329042222880464	0.0451464792774285	0.728832520601385	0.466104116033745	0.899327340442879
ENSG00000086619	451.52893075438	-0.0615626693747849	0.0469182809794588	-1.31212542509257	0.189477818645177	0.778805939208894
ENSG00000086666	1084.06072826608	-0.0306135346182051	0.0472188448602321	-0.648332984612843	0.516769604498341	0.915252977672949
ENSG00000086696	14.5534588077061	0.375104585115091	0.433132871051577	0.86602659411279	0.386475578022279	0.871091465892749
ENSG00000086712	730.455629718092	-0.0884175707494635	0.0553614179301784	-1.59709729365992	0.110244021367276	0.69583659318054
ENSG00000086717	3.5560829062484	-0.0703913936893677	0.297277479552138	-0.236786835637249	0.812822164811359	0.975887281955487
ENSG00000086730	142.475100670084	0.0747871521173551	0.0931086742619071	0.803224325877361	0.4218450877581	0.886273597962048
ENSG00000086758	9459.27503866613	0.0116165857735708	0.0189613427103276	0.612645736698998	0.540110609449511	0.922430085098226
ENSG00000086827	268.597970168005	-0.0356834916182706	0.0400831914886057	-0.890235789443418	0.373339291084847	0.865963078498661
ENSG00000086848	348.000786565504	0.126871044898362	0.0794521849462365	1.59682260449115	0.11030525571539	0.69583659318054
ENSG00000086967	0.890979634838224	0.0730589882984321	0.565187119690241	0.129265133180093	0.897147859611455	NA
ENSG00000086991	201.30220868057	-0.237621716472027	0.116791344148945	-2.03458328357781	0.0418928207853357	0.572334082479916
ENSG00000087008	710.332215555246	-0.0234707061527976	0.0405056327083279	-0.57944302022894	0.562290283269312	0.9283506158235
ENSG00000087053	850.422091127606	-0.0390483903892409	0.0334731842112761	-1.16655738942478	0.243389159681439	0.811910006328632
ENSG00000087074	570.761986328434	0.121122951807477	0.16025614812471	0.755808455555918	0.449764046392009	0.894873130733921
ENSG00000087076	67.5678031383596	0.055628731126614	0.110222295608545	0.504695813306044	0.613772502090894	0.942220248540595
ENSG00000087077	1119.27411450713	0.0718836423048537	0.0483688316110055	1.48615626862688	0.137237791725771	0.723733516762569
ENSG00000087085	19.4289740622854	0.127016134634028	0.21426572536611	0.592797258716946	0.553316842537552	0.926261551132756
ENSG00000087086	17397.6972626797	0.210792056313005	0.104038725164319	2.0260922649723	0.0427553306077622	0.574523763498887
ENSG00000087087	854.479546197976	0.0242884183731691	0.0375281639378832	0.647205080786029	0.51749922345832	0.915252977672949
ENSG00000087088	228.044496902246	0.134823201766692	0.0632343540665096	2.13211953782094	0.0329970208517282	0.54090016490031
ENSG00000087095	498.0313460518	0.054055386750453	0.0441372154445212	1.22471221181587	0.220683671363492	0.79532753051154
ENSG00000087111	854.548802836712	0.0663276503951955	0.0365887548441414	1.81278785456718	0.0698645479300026	0.633628761308964
ENSG00000087116	2558.46151095259	0.163051602394471	0.0860849597647748	1.89407769766061	0.0582146975196124	0.613331637618816
ENSG00000087128	0.0222045646359365	0.0767416065066134	2.97109226166131	0.0258294255943781	0.97939339144415	NA
ENSG00000087152	907.685619823747	0.0583013975557738	0.0325672851239638	1.79018291926564	0.0734245100702104	0.639093389562886
ENSG00000087157	975.625167680584	0.0473942593432911	0.0335405909697167	1.41304186876381	0.157643413821457	0.747038039077825
ENSG00000087191	452.733360940229	0.00538746375858803	0.0463231444085939	0.116301771552204	0.907413381646208	0.989101056188599
ENSG00000087206	513.591656162229	-0.0184103597754766	0.0276019588633663	-0.666994682030014	0.504775530302538	0.912721922962575
ENSG00000087237	151.033770561111	0.147400589010088	0.208412408538215	0.707254381080004	0.479408409414932	0.904768706805504
ENSG00000087245	3484.24431973647	0.0856592934327677	0.0920746228128647	0.930324673790566	0.352203006413228	0.858800426840216
ENSG00000087250	1.08495243774102	-0.615831525094733	0.591478371798287	-1.04117336230301	0.297795096169272	NA
ENSG00000087253	526.847355823912	-0.0627471494375243	0.0685363250020677	-0.915531281194772	0.359912788357294	0.862535017523944
ENSG00000087258	123.823868447187	-0.0586768703158347	0.123022643535559	-0.476959920787871	0.633390661777905	0.945264053044115
ENSG00000087263	452.430795024383	-0.0362747343630846	0.0392819361943781	-0.923445682096397	0.355774994715445	0.859807973732158
ENSG00000087266	2530.7000737549	0.00738704945023473	0.0466416662314699	0.158378764034175	0.874158346418398	0.984533266958628
ENSG00000087269	386.321212273552	0.0424162873723315	0.0416303915518884	1.01887793487274	0.308260920265163	0.841419115873363
ENSG00000087274	5720.33693467097	-0.0275538504155129	0.0235424088664392	-1.17039214516371	0.241843195207583	0.810860982431942
ENSG00000087299	202.803668324842	-0.118963508877886	0.0636643221386089	-1.86860560014887	0.0616777060692868	0.619249302043789
ENSG00000087301	301.656228859282	-0.11214908639606	0.0587518666493532	-1.90885996976735	0.0562801581800729	0.606756596889524
ENSG00000087302	657.8153240269	0.0185628401114149	0.0502206611926831	0.369625561881679	0.711661502302749	0.95996236616351
ENSG00000087303	1150.58618703521	0.165682836939367	0.0768832746060373	2.15499193795209	0.0311624651062335	0.532570793467268
ENSG00000087338	462.526872231	-0.155142197441806	0.0756190651423155	-2.05162808016507	0.0402058210785398	0.566762788843223
ENSG00000087365	1388.51482338172	0.0216989465041617	0.0432933255461255	0.501207662623265	0.616224982069415	0.943138696348193
ENSG00000087448	526.521425554419	-0.0021029805056903	0.0388795660580099	-0.0540896084733191	0.956863771365654	0.995128036901517
ENSG00000087460	6404.88174078086	0.0258019924446936	0.0400861691521778	0.643663213282926	0.519793849429288	0.916415395279113
ENSG00000087470	1096.49980242258	-0.0239698907392363	0.0355763880557535	-0.673758412508653	0.500464918584173	0.910975007388437
ENSG00000087494	27.3940490565492	-0.148650192275654	0.252857540585783	-0.587881191643655	0.556612041754139	0.926982495501167
ENSG00000087495	13.3957523060656	0.0950875533872663	0.221209548966249	0.429852842391421	0.667302691024708	0.951368042705751
ENSG00000087502	571.864208289336	-0.0172968993338917	0.0396708883198089	-0.436009881968155	0.662829559824928	0.950759519864074
ENSG00000087510	37.514901431217	-0.00660752592556364	0.219983279182705	-0.0300364916375114	0.976037950172846	0.996582600055999
ENSG00000087586	26.1671563855723	-0.110942893029576	0.104410901396972	-1.06256043713069	0.287981336512167	0.831192040600063
ENSG00000087589	67.2870828634438	0.041160053462665	0.139749586622717	0.294527192941078	0.768355087445654	0.968668318487046
ENSG00000087842	232.943475889011	-0.0587061293005154	0.0890620014947081	-0.659160229000732	0.509792882884673	0.913943924178928
ENSG00000087884	154.228260162417	-0.140699506313921	0.0593030028972892	-2.37255281250442	0.0176656374408648	0.475140683615228
ENSG00000087903	362.578425151448	0.0591523580554813	0.127427816720957	0.464202868554312	0.642502406212194	0.947145735511211
ENSG00000087995	266.379068240017	0.0102598745488141	0.0476344357969148	0.215387762595871	0.829465010148791	0.978484928082609
ENSG00000088002	4.2159957302724	0.210935451102466	0.271182428147396	0.777835984962182	0.436665710812305	0.890138292294053
ENSG00000088035	208.436223334949	-0.102626797707058	0.0566928897543044	-1.81022343633959	0.0702611446083752	0.634336896559439
ENSG00000088038	502.871919012824	0.0246208135219593	0.0462640822290951	0.532179875525023	0.594601419764689	0.938357238038582
ENSG00000088053	25.2108864891761	0.111924353005745	0.197222225732019	0.567503751619888	0.57037197844604	0.930347739615767
ENSG00000088179	1479.60746571742	-0.0222621480200523	0.0602951041037598	-0.369219828889293	0.711963877120599	0.960092693207354
ENSG00000088205	932.032031482739	-0.00296845162116151	0.0290373765610928	-0.102228643655741	0.918575192503066	0.990873801015074
ENSG00000088247	1636.89334460802	0.0202147136096607	0.0342815586076052	0.589667285581823	0.555413731927071	0.926620745712204
ENSG00000088256	1274.15204193361	0.0287611958744956	0.0416503767631133	0.69053867238885	0.489855499007767	0.907446502902437
ENSG00000088280	1048.24641257067	0.0283037546615143	0.0643816633635405	0.439624470428684	0.66020911450076	0.950278003228944
ENSG00000088298	451.246933375533	0.0178365595609202	0.0452598889010357	0.394091987276444	0.693513126552904	0.957221400001143
ENSG00000088305	81.1671470865087	0.0475436036544927	0.0802978515619628	0.592090606780496	0.553789916602271	0.926351117524118
ENSG00000088320	81.3352511614148	0.0423830327905341	0.0854299610749868	0.496114387238595	0.619813709071143	0.94414827914065
ENSG00000088325	32.4683691908738	0.175128714086299	0.155483105209389	1.12635204867084	0.260016534885338	0.818933065343529
ENSG00000088340	76.3631390989087	0.0320538176229738	0.128959070476379	0.248558069661683	0.803702646235266	0.974642189722252
ENSG00000088356	150.871017541966	-0.0189475322140313	0.0510387349334319	-0.371238280861465	0.710460063054626	0.959644901711662
ENSG00000088367	2147.46788148536	0.0733339279454562	0.059500714288018	1.23248819485557	0.2177667737594	0.793380310536078
ENSG00000088386	30.2924254854895	2.33072070112636	0.496115608750746	4.69793866593973	2.62800318636957e-06	0.0135957867701697
ENSG00000088387	3011.17461216973	-0.119840056760146	0.0805900306762064	-1.48703326893667	0.137006024384657	0.723641895065715
ENSG00000088448	2360.82943887071	-0.0245720878236114	0.0319845597103711	-0.768248431309303	0.442339605303887	0.892568778052986
ENSG00000088451	185.010046386163	-0.00988184957680816	0.0635121404768661	-0.155589931351905	0.87635626190124	0.984927169855486
ENSG00000088538	101.674251239804	0.106999261634333	0.165374148484148	0.647013227974923	0.517623382332242	0.915252977672949
ENSG00000088543	200.534064004152	-0.0214979484080182	0.051223860432946	-0.419686220958684	0.674714692340252	0.953113104457918
ENSG00000088682	390.945009233036	0.0137075716306903	0.0374046703643787	0.366466847512825	0.71401674642432	0.960698292396181
ENSG00000088726	1.3034751093956	1.21741940367296	0.439348238098985	2.77096685067091	0.00558901164249676	0.363376063952204
ENSG00000088727	74.2790133062685	0.0835645942573994	0.0713471747922365	1.17123900842241	0.241502719649457	0.810588289749016
ENSG00000088756	509.325503863677	0.163707350094753	0.0968820418093577	1.6897594955409	0.0910739757667644	0.668312687604741
ENSG00000088766	1527.11186236493	-0.0493084899756331	0.0951963838227437	-0.517965998240499	0.604481992868877	0.940823582241381
ENSG00000088782	0.315957090132163	1.79507057707971	2.82557259181969	0.635294446965057	0.52523639461102	NA
ENSG00000088808	726.548875122316	-0.0344892546903612	0.0369248049794421	-0.934040266686937	0.350283122439701	0.858497089606886
ENSG00000088812	1899.87817712075	0.027294314469963	0.0344553543330238	0.792164672177025	0.428264664718762	0.887521266594992
ENSG00000088826	67.7417321328412	0.0970001028492317	0.106305299689387	0.912467234772452	0.361522810068004	0.862917734294042
ENSG00000088827	3977.5299506275	0.071855255251912	0.105547014569162	0.680789082905107	0.496004958878757	0.909785974945361
ENSG00000088832	2305.98598406684	0.0240205006791646	0.0390291665848555	0.615450002677877	0.538257578088291	0.922026810938702
ENSG00000088833	760.386975388088	0.00541027257510363	0.0339459652163629	0.159378958312717	0.87337031583611	0.984533266958628
ENSG00000088836	86.0932960465638	0.129287474201823	0.209010957939624	0.618567923310364	0.536201038658032	0.921003672180777
ENSG00000088854	2612.52016239138	0.0124327999891873	0.0453242039289721	0.2743081821949	0.783847797110192	0.970935289524849
ENSG00000088876	184.438738077257	-0.0755516242752777	0.0482168237898334	-1.56691416681843	0.117134755813283	0.705106058348113
ENSG00000088881	172.455093261445	0.153637718531911	0.0989626973681433	1.55248111276085	0.120547148507866	0.710389321766656
ENSG00000088882	689.812744316019	0.327288163368127	0.15163558284173	2.15838629188858	0.0308978106187705	0.531307366452116
ENSG00000088888	4905.14075573239	-0.044029499842959	0.0359892514259491	-1.22340693675036	0.221176034653207	0.79532753051154
ENSG00000088899	273.755855322324	0.0434147785755938	0.0662769566704698	0.655050876754237	0.512434998076981	0.914469079010486
ENSG00000088926	3.60018552267472	0.342038452822712	0.471841988722189	0.724900413693571	0.468513127067992	0.900426385588296
ENSG00000088930	841.352375154292	-0.000814424112492419	0.0417012981237403	-0.0195299462879016	0.984418347912382	0.996999917535
ENSG00000088970	323.924058505006	-0.097305361374592	0.0487831288608013	-1.99465191444044	0.046080857280513	0.583120048630604
ENSG00000088986	1206.61842164031	0.129272582825395	0.0491021438424848	2.63272787518382	0.00847021816780434	0.400324505413291
ENSG00000088992	69.3694810463477	0.0398549596736834	0.123985845400235	0.321447658359944	0.747871171666327	0.965952028873325
ENSG00000089006	1404.18887829149	-0.0160431282910504	0.0308232246435113	-0.520488316086284	0.602723269315391	0.940606258671136
ENSG00000089009	1919.23085111952	0.0111482490201803	0.0506590346920113	0.220064379196281	0.825821016056629	0.977846344927487
ENSG00000089012	4.93664979951655	-0.0862486082871986	0.303510619723088	-0.284169985109215	0.776280116097551	0.969647795164296
ENSG00000089022	824.636779794753	0.023116159357406	0.0303894863985479	0.760663048208362	0.446858351120654	0.894305569432593
ENSG00000089041	299.290402279525	0.0111658590859941	0.115447721725579	0.096717881644607	0.922950438907187	0.991311164662485
ENSG00000089048	148.520405913778	-0.066186833781252	0.071194632098159	-0.929660450945199	0.352546917537909	0.858900971585007
ENSG00000089050	323.764698048868	0.0172148435397258	0.0453483662132294	0.379613313052582	0.704232476955848	0.95959361965215
ENSG00000089053	2520.18925950228	-0.0423631251477282	0.0308397511538232	-1.3736532741924	0.169549349420874	0.758686248741974
ENSG00000089057	1391.42508141054	0.0216489490324741	0.0322155870002607	0.672002314665224	0.501582222760391	0.911253561477544
ENSG00000089060	919.789739379707	0.0245235548527638	0.0433932498600627	0.565146766648014	0.571973941183771	0.930984057981442
ENSG00000089063	1518.19028474753	0.00515287765837022	0.047543926044267	0.108381408249131	0.91369314832336	0.989992549392917
ENSG00000089091	88.036444097823	0.021023210917522	0.0635391269128641	0.330870314701565	0.740742445660762	0.965098293597463
ENSG00000089094	802.888351049513	0.0456907380401525	0.0539085939053657	0.847559447021764	0.396683366950403	0.875998015168114
ENSG00000089101	12.631479713709	-0.267866270682853	0.222238715883586	-1.2053087582776	0.228084129779437	0.798177621104325
ENSG00000089116	0.117791334079317	0.0484201186759892	1.89704042992267	0.0255240309654143	0.979636980790827	NA
ENSG00000089123	181.152516923512	-0.0286811158090746	0.0438634515104472	-0.653872753315901	0.51319378926558	0.914951350276343
ENSG00000089127	337.467652589596	-0.0732137695736939	0.0903320050295523	-0.810496451946814	0.417654903419754	0.88474911928514
ENSG00000089154	3894.11944801645	0.0260373440438974	0.0348917751985861	0.746231565912201	0.455527542884244	0.895962937042182
ENSG00000089157	8386.50901433809	0.000711216657191257	0.0501573045167638	0.0141797224560493	0.988686597497776	0.998168286640214
ENSG00000089159	3005.5794290891	0.00872668651097477	0.0577032254382052	0.151233946537707	0.879791172788393	0.985506339885394
ENSG00000089163	22.9637097708334	-0.0444437298658995	0.129256594059217	-0.343841102957875	0.730965787055025	0.963464786620953
ENSG00000089169	0.921059097522839	0.0674652965073832	0.576996199724928	0.11692502747773	0.906919465124388	NA
ENSG00000089177	553.755228193784	-0.0157663813353379	0.0450170828330487	-0.35023107547438	0.726165286980476	0.962145550337238
ENSG00000089195	106.195330389558	0.0992840786097625	0.0611606106224925	1.62333367177419	0.104518095253217	0.686323760924996
ENSG00000089199	0.778106142924509	-0.0185885297140797	0.599154477676708	-0.031024602847264	0.975249918879494	NA
ENSG00000089220	2494.79056893028	0.0607438578300211	0.0431752485749473	1.40691391097788	0.15945291807018	0.749339383984477
ENSG00000089225	3.97823397755916	-0.491088589526779	0.591607282382731	-0.830092198238149	0.40648665778433	0.880023878569544
ENSG00000089234	536.884179262493	-0.0532987505088481	0.0287484767856021	-1.85396780867156	0.063743765615118	0.621312838873782
ENSG00000089248	482.808842577574	-0.00710460802447177	0.0451310702826718	-0.157421660509558	0.874912543664511	0.984540937160324
ENSG00000089250	12.704584411595	-0.867787255822953	0.436808908824143	-1.98665191641574	0.0469609837367168	0.583120048630604
ENSG00000089280	2492.37902058513	0.000883449802124743	0.0344709788665134	0.0256287993893601	0.97955341501981	0.996582600055999
ENSG00000089289	493.945511860231	-0.0694596810217773	0.0391420463044767	-1.77455415798824	0.0759715322042212	0.642361211123901
ENSG00000089327	214.11706204581	-0.107481731131597	0.076908371633988	-1.39752966872202	0.16225435127651	0.753290204657177
ENSG00000089335	703.489732517024	-0.104253363915021	0.0351859956267511	-2.96292209607846	0.0030473368317493	0.32267911118412
ENSG00000089351	994.176676306238	0.0977684664181882	0.0521740023519864	1.87389239872003	0.0609452573663346	0.619249302043789
ENSG00000089356	23.0661103292692	-0.217192048162904	0.161538414333896	-1.34452259580792	0.178779454649084	0.769582593166608
ENSG00000089472	189.027684670384	0.111662236523934	0.124198862082194	0.899060061033704	0.36862067004312	0.863925884144996
ENSG00000089486	539.647019197625	0.0354261573187311	0.0411928715853981	0.860006985560308	0.389785191819408	0.873278949303888
ENSG00000089505	36.8616461358015	0.0868124605560962	0.0955085817221029	0.908949321524746	0.363376877359698	0.863425905296815
ENSG00000089558	33.0172004178962	-0.112374676982781	0.138077601893133	-0.813851598246574	0.415729971616668	0.883634602388982
ENSG00000089597	4416.56945352907	0.0201100649376627	0.0292226190888496	0.688167781146489	0.491347130563761	0.908108405666826
ENSG00000089639	421.882544348091	0.148450082371456	0.0827543996876425	1.79386332245516	0.072834986884648	0.638037304073692
ENSG00000089682	273.269268839748	-0.0784440537433952	0.0422941627362129	-1.85472530175494	0.0636354637323361	0.621196630009736
ENSG00000089685	10.6666094685136	0.0258821809239406	0.224276225532637	0.115403141204435	0.908125589278067	0.989155529773838
ENSG00000089692	35.2809918637241	0.141828935500845	0.136690727537438	1.037590025717	0.299460963506456	0.837609610533499
ENSG00000089693	1249.40655746161	0.0431308430645401	0.0364623223960136	1.18288798492045	0.23685354406058	0.808402287319905
ENSG00000089723	66.100454272017	-0.00134142810730396	0.0758117396475111	-0.0176942003117324	0.985882807405585	0.997227681474572
ENSG00000089737	1756.06031258378	0.0168683531512906	0.0297470086979227	0.567060484050234	0.570673089071482	0.93049775991151
ENSG00000089775	842.069193690322	-0.0227209330736385	0.0336914227746876	-0.674383305970348	0.50006765339092	0.910967645389786
ENSG00000089818	453.593623522744	-0.0267360218441171	0.0371453243180673	-0.719768162883232	0.471667750168628	0.901599659633385
ENSG00000089820	1043.03509092933	0.129383481064345	0.0720552991362215	1.7956136830373	0.0725559782089845	0.637443521314936
ENSG00000089847	55.6436174322632	0.208623705890853	0.113823222304521	1.83287471279547	0.0668212050820149	0.627725448335859
ENSG00000089876	443.272296505664	0.0579603302158455	0.0300959836770634	1.92584933716647	0.0541231889536126	0.602415723003381
ENSG00000089902	850.310336812033	-0.0839810339846102	0.0674166608624229	-1.24570147661259	0.212874011353061	0.790088486240046
ENSG00000089916	1913.34852656428	-0.0304339096190977	0.0243069623718207	-1.25206552565285	0.210545988355449	0.790088486240046
ENSG00000090006	11678.5411266232	-0.0733029047062754	0.119132125580288	-0.61530762041909	0.53835158595903	0.922041139816603
ENSG00000090013	825.978869360003	0.0161970155130349	0.0593951088007978	0.272699483847353	0.785084231501375	0.971252019597506
ENSG00000090020	535.135323308545	0.140606112284643	0.0581112196150929	2.4196035329488	0.0155374370016775	0.455599273797965
ENSG00000090054	749.408631760502	-0.0233035325186255	0.034471036857453	-0.676032247448543	0.499020171202759	0.91044971937814
ENSG00000090060	2764.74631076767	-0.056805679921872	0.0358401711587025	-1.58497233928747	0.112972619050434	0.69946835805991
ENSG00000090061	124.755739099487	0.0426731563360008	0.0548745527200207	0.777649278595972	0.436775801448806	0.890138292294053
ENSG00000090097	515.265632007217	0.0186680813363924	0.0480921327230915	0.388173289046691	0.69788779866768	0.958415143453312
ENSG00000090104	59.8414079602619	-0.0911640694043142	0.378478171684545	-0.240870085052879	0.809655808265117	0.975224486901282
ENSG00000090238	552.297172281563	-0.0197326546382871	0.0661837389760572	-0.298149589968401	0.76558899433165	0.968183626667394
ENSG00000090263	163.236198836892	-0.0383835037076039	0.0589699887050347	-0.650898949626674	0.515111719540832	0.915252977672949
ENSG00000090266	380.561742755794	0.0589235791754312	0.0402690934551612	1.46324573313381	0.14340015090258	0.731479265559274
ENSG00000090273	312.743820199225	0.00202810950582998	0.0437349402125961	0.0463727513052794	0.963013154449512	0.995859094066862
ENSG00000090316	1086.16223771791	0.033463673553629	0.0371120881254079	0.901692015834563	0.367220495464576	0.863565094979049
ENSG00000090339	435.240304771535	0.258749457507336	0.112733302411625	2.29523532063809	0.0217196420316205	0.497516462043527
ENSG00000090372	1226.56189480346	0.016585280550482	0.0391046914922938	0.424125083655255	0.671474593041813	0.952313295056071
ENSG00000090376	1419.35493933781	-0.114540140436874	0.100726316119298	-1.13714215757891	0.255478862774196	0.815798952996016
ENSG00000090382	508.460729097962	0.190818016465359	0.176946473358149	1.07839400720427	0.280857960270755	0.828481867497687
ENSG00000090402	20.3269522021691	2.03284421863075	1.155425286143	1.7593904538966	0.0785112122268879	0.643973831988119
ENSG00000090432	463.710345973092	0.0581860078084971	0.0423966443815387	1.37242012091489	0.16993268991971	0.758913953998719
ENSG00000090447	223.666508260679	-0.0269429541218684	0.0684816764024916	-0.393433039861859	0.693999670830039	0.957282855162605
ENSG00000090470	503.278430590647	-0.00289042129129461	0.0515549938686492	-0.0560648168955032	0.955290171884121	0.994856292581326
ENSG00000090487	963.019477077679	-0.0162148012876202	0.047575115683341	-0.340825262423859	0.733235131239472	0.9642897240191
ENSG00000090512	1.11286389754158	-0.703529146997675	1.01134154283841	-0.695639521563771	0.486654609102295	NA
ENSG00000090520	195.698527707946	0.142877304363044	0.0691269473358471	2.06688288532239	0.0387451907977569	0.563275126274576
ENSG00000090530	158.564368979472	-0.0884860243391939	0.0825311127187004	-1.07215353609481	0.283651076042205	0.830004853570815
ENSG00000090534	19.0371106868053	-0.136344600558879	0.125437296552394	-1.08695423375878	0.277057036237063	0.827671306723569
ENSG00000090539	459.970515197947	0.0547507708142713	0.0745404103393881	0.734511261274078	0.462637199331198	0.898129516159979
ENSG00000090554	24.1790813961755	0.183633527651381	0.130062384373441	1.41188806076417	0.1579829237256	0.747425766800247
ENSG00000090565	1345.78004990327	0.070565127878611	0.0568870033333834	1.24044375241683	0.21481130657276	0.791286041478598
ENSG00000090581	665.792032799537	0.0354891667395453	0.0397977469505515	0.891738087174644	0.372533333753993	0.865900652358666
ENSG00000090612	385.666734749679	-0.0631804016586779	0.0357071267102435	-1.76940592760025	0.0768261571349237	0.642907098102987
ENSG00000090615	3768.86647194774	0.0773843856045621	0.0422241842823342	1.83270291468812	0.0668467636148049	0.627725448335859
ENSG00000090621	2014.29375587119	0.0139716666795807	0.0378586428513516	0.369048270812008	0.71209174538189	0.960092693207354
ENSG00000090659	1035.34701284106	0.221293586158021	0.145571853979728	1.52016739574422	0.128468909539182	0.715859838444672
ENSG00000090661	444.356906401141	0.0500857356632996	0.0687722239998923	0.728284367586804	0.46643952963802	0.899640025900685
ENSG00000090674	609.813632848446	0.0142401617413769	0.0776092670053426	0.18348532708596	0.854417230625432	0.981876228536458
ENSG00000090686	1349.12572675271	-0.0370524855038662	0.029853176552408	-1.2411572161783	0.214547676367459	0.79104353003168
ENSG00000090776	1133.93371037165	0.0944693076430528	0.0584037761718221	1.6175205412254	0.105765965354836	0.687635627319673
ENSG00000090857	1391.42714011895	0.015999799887023	0.0968857422299182	0.165140912571574	0.86883307149099	0.983714740536052
ENSG00000090861	1706.30816707453	0.0568068530791767	0.036370254460407	1.56190419676654	0.118310559678663	0.708064552669495
ENSG00000090863	4494.70110030795	-0.00584554065914141	0.023349441596238	-0.25035034071578	0.802316429334505	0.974642189722252
ENSG00000090889	7.04500684833843	0.109663605081629	0.27131790989841	0.40418859603736	0.686074039067615	0.95538959516691
ENSG00000090905	3185.48666420966	-0.042510791567955	0.0286747260131037	-1.48251779453894	0.138202572371658	0.724817951610025
ENSG00000090924	988.057323594724	0.0478597833336008	0.069555009376337	0.688085355213581	0.491399032166316	0.908108405666826
ENSG00000090932	0.203765399739775	0.668188456878518	1.0354885256168	0.645288132459515	0.518740481888711	NA
ENSG00000090971	62.1159335065202	0.0326757998775787	0.10496990461144	0.311287316098194	0.755582208917834	0.966674256921579
ENSG00000090975	700.294784660888	0.0438516731776067	0.0600860887517536	0.729814073250473	0.465503840935882	0.899032376708017
ENSG00000090989	955.283076103358	-0.0273870788947525	0.0342821912414534	-0.798871889543529	0.424364700193325	0.887018416587133
ENSG00000091009	352.540823654914	-0.0757199400351724	0.0503241713146648	-1.50464355511617	0.132415742045654	0.720943601886489
ENSG00000091010	0.746197983303125	0.648448830994752	0.591446914057763	1.09637706374341	0.272913797113942	NA
ENSG00000091039	2142.35495650003	-0.0703412828033594	0.0473679559304297	-1.48499721851353	0.137544560923292	0.724514724258343
ENSG00000091073	522.979076290677	0.1476159111904	0.0438816665220407	3.36395408128486	0.00076834325776394	0.237143190532358
ENSG00000091106	117.095312606559	0.10889302134912	0.106493342741737	1.02253360206001	0.306528417314361	0.840145413706206
ENSG00000091127	178.557364722134	0.0120842741075299	0.0668065594716381	0.180884544917481	0.856458200111504	0.982299618558825
ENSG00000091128	74.0533048725792	0.0436084177863465	0.31498011271886	0.138448162361507	0.889886235417699	0.986450492794443
ENSG00000091129	33.8498787154649	0.0388983854876247	0.213239923501351	0.182416054409147	0.855256227581757	0.982166874972945
ENSG00000091136	9404.2156533065	0.0516790508416954	0.105921915773605	0.487897622170588	0.625622358853754	0.944610292477767
ENSG00000091137	38.5046752826596	-0.168405488409278	0.115562164963748	-1.45727183686899	0.145041357705638	0.732548346494838
ENSG00000091138	10.8947519427156	1.00555877820521	0.311013724544724	3.23316528772869	0.0012242670632244	0.258387626737648
ENSG00000091140	1621.08662165674	-0.0107395077772298	0.0532047710631983	-0.201852344491306	0.840032158704363	0.979818225948907
ENSG00000091157	1106.05548064052	0.0163227973646866	0.0281380552666255	0.580096854953833	0.561849304535978	0.92828044599769
ENSG00000091164	543.859432693903	-0.00483961715064754	0.0473805612667946	-0.102143516692346	0.91864276029904	0.990873801015074
ENSG00000091181	11.5623577815162	0.14849377288363	0.169048503934459	0.878409269692222	0.379721655681953	0.868223740341846
ENSG00000091262	1184.97170390976	0.208644906548696	0.0949805709068658	2.19671143852446	0.0280410614207088	0.519281254596852
ENSG00000091317	782.006767782083	0.0116011783931399	0.0469842631347687	0.246916257042562	0.804973034504983	0.974642189722252
ENSG00000091409	2108.94439952489	0.0328287952717213	0.0802952060797098	0.408851248717537	0.68264882764714	0.954707972909866
ENSG00000091428	444.786185133573	0.0823907045371113	0.0793073143397662	1.03887901416174	0.298861007558806	0.837106700265651
ENSG00000091436	3128.37276422763	-0.0983328115998812	0.060164248549406	-1.63440604629395	0.102173619523239	0.683989548489222
ENSG00000091482	0.13149674988437	-0.481711878222803	1.4675418625783	-0.328244045710894	0.742727147365026	NA
ENSG00000091483	573.347375855673	-0.0333334952624011	0.0454267218514572	-0.733786060358916	0.463079137618123	0.898129516159979
ENSG00000091490	433.32039055099	0.0104678664966171	0.0738666149967779	0.141713093216384	0.887306632431956	0.986450492794443
ENSG00000091513	498.530817257203	-0.676045645445333	0.298599379134712	-2.26405576396171	0.0235706852406684	0.510476358067381
ENSG00000091527	2992.96681507515	0.0329440520713716	0.0448768008300181	0.734099834704244	0.462887894286942	0.898129516159979
ENSG00000091536	122.665807482945	0.131895904655476	0.143150225744091	0.921381045470833	0.356851521217992	0.860085820116292
ENSG00000091542	1635.30237249734	0.016594362071824	0.0321998182478614	0.515355768286864	0.606304435173987	0.941145374545804
ENSG00000091583	15.4308078409246	-0.428558425575677	0.758894889871908	-0.564713811220961	0.572268438623441	0.93100768862838
ENSG00000091592	2180.87083462904	0.0291332875222553	0.0549794205437013	0.529894408383192	0.596185143248594	0.938525970786932
ENSG00000091622	290.972585431714	-0.306996840673159	0.150454972312223	-2.04045659611755	0.0413048698536564	0.570345275387362
ENSG00000091640	187.054900503981	-0.00170746865912892	0.0651989601166135	-0.0261885873037695	0.97910691877418	0.996582600055999
ENSG00000091651	14.5889074518938	0.113941868967366	0.142537241033305	0.79938315166871	0.424068276842987	0.886983890092741
ENSG00000091656	1555.63073843539	-0.0251241099582085	0.0723669830117533	-0.347176418203423	0.728458785878037	0.962788557364497
ENSG00000091704	26.8393668568493	0.0237826059054101	0.180454194813808	0.131793034403822	0.895147996233105	0.986729949499583
ENSG00000091732	258.243703429982	0.0146227416537744	0.0477383766638014	0.30630998948195	0.759368634032354	0.967267400752254
ENSG00000091831	549.383708545355	-0.0810339200206272	0.0511504762601948	-1.5842261098102	0.11314227363158	0.699778235526212
ENSG00000091844	153.31592495859	-0.0791875531450103	0.0906461229845914	-0.873590072445471	0.38234153453724	0.869988655400338
ENSG00000091879	364.874632298482	-0.0559738742671372	0.0523466958675042	-1.06929144885885	0.284938362563145	0.830039605916517
ENSG00000091947	253.129999096711	-0.000958113073967271	0.0452625648637363	-0.021167891763352	0.983111727201897	0.996800807789723
ENSG00000091972	408.25811074302	0.10862785526844	0.114069998680133	0.952291194225812	0.340949322444717	0.855452560151034
ENSG00000091986	18093.4539571784	0.187611059354854	0.10140759457759	1.85006912092079	0.0643035878472298	0.621813118905095
ENSG00000092009	44.4996974220904	-0.0778227987899456	0.213712523543161	-0.364147114543003	0.715748156133879	0.961006416140994
ENSG00000092010	793.585464824837	0.0384878062387091	0.0393992776652107	0.976865783321038	0.328635603392261	0.848384224205233
ENSG00000092020	304.431323890547	-0.105256957610762	0.0557195025426874	-1.88905056232551	0.0588850539241639	0.615139444952522
ENSG00000092036	205.580450210614	-0.0678203775375167	0.0490511544374016	-1.38264589927375	0.166773467955915	0.756784211514078
ENSG00000092051	50.8193134596813	0.0760411517262923	0.158305036190988	0.480345752453207	0.630981560949347	0.945264053044115
ENSG00000092054	5.84530787485904	-1.00714451339626	1.51663322246129	-0.664065970915368	0.506648088608908	0.912969124526063
ENSG00000092067	1.14946552561865	-0.21644229213516	0.53758776603725	-0.40261759252937	0.687229565614978	NA
ENSG00000092068	474.859566131299	-0.038253319447319	0.135753299832746	-0.281785558763203	0.778107944851808	0.969662805053798
ENSG00000092094	402.937687120327	0.0232011221074284	0.0662635310652319	0.350134104453148	0.726238057207895	0.962145550337238
ENSG00000092096	275.065553524585	0.0228380283771813	0.0753948495820869	0.302912314352669	0.761956686490696	0.967809292050004
ENSG00000092098	422.412233625303	0.0112664649960293	0.0362721936189003	0.310608867894848	0.756097984838293	0.966772944056276
ENSG00000092108	860.814055701145	-0.0569334407552503	0.0400291053397199	-1.42230110496016	0.154938858267919	0.743913294151567
ENSG00000092140	493.369337122745	-0.0646757637142434	0.0442557229393762	-1.46141017293604	0.143902910583722	0.731479265559274
ENSG00000092148	4824.77756043294	-0.0317746301302274	0.0250842999326918	-1.26671384951892	0.205257626068146	0.787648824613584
ENSG00000092199	3593.78929100954	0.00230659148723384	0.0356356029540178	0.0647271631747088	0.948391235080771	0.994288816989111
ENSG00000092200	20.3254312453489	0.141402059617888	0.160119634989755	0.883102560325818	0.377180860960192	0.867773937240827
ENSG00000092201	1133.58477982194	-0.0514216904816707	0.0271693719865086	-1.89263448957175	0.05840649383991	0.614064119961334
ENSG00000092203	1092.09733306724	-0.02902671184298	0.0265798699791899	-1.09205620139248	0.274808399098533	0.827159570894384
ENSG00000092208	134.067807524114	-0.0180216849911944	0.0523857509382134	-0.344018834672241	0.730832121619896	0.963464786620953
ENSG00000092295	283.72228538265	0.301354977476373	0.296341170690974	1.01691903549449	0.309191947046297	0.841419115873363
ENSG00000092330	706.209272187535	0.0498676912568299	0.0338257182693856	1.4742537278791	0.140413288691803	0.727349211211823
ENSG00000092345	0.522792058452927	-0.532589900506967	0.773144794766861	-0.688861781275482	0.49091025234476	NA
ENSG00000092377	0.532627564839443	-0.438388630080135	0.759617989107563	-0.577117230458398	0.563860265361851	NA
ENSG00000092421	1070.75064093598	0.0321232296595522	0.0635518751845485	0.505464702123571	0.613232484359948	0.942172944546657
ENSG00000092439	2229.27648042063	-0.0207355137330499	0.0294608564765187	-0.703832685569638	0.481536975929162	0.905346377497771
ENSG00000092445	2447.64198778202	-0.0903284720888213	0.0588750253381166	-1.53424090384792	0.124970398161817	0.713297757102671
ENSG00000092470	64.4810526317219	-0.190380163078925	0.081743158446186	-2.32900424571016	0.0198588407814311	0.488233577772399
ENSG00000092529	144.366125314214	-0.0312365137761991	0.0469159822214403	-0.665796862757021	0.505540950423963	0.912918120008647
ENSG00000092531	510.358082895193	-0.0462266826449514	0.0417849588653687	-1.10629958483132	0.268596871439049	0.824995303760913
ENSG00000092607	108.616745950574	-0.0971316270436666	0.152397002470247	-0.637359170254218	0.523890917263915	0.916567934323771
ENSG00000092621	1506.74602214556	0.0936746391128676	0.110705345860656	0.84616183965294	0.397462466774072	0.876197511673715
ENSG00000092758	30.1249473569	-0.333425103481576	0.207174836565354	-1.6093899674751	0.107531097623798	0.69144677266355
ENSG00000092820	1742.92147593203	0.0788288993036272	0.213872535492073	0.368578878640306	0.712441641224974	0.960141590738995
ENSG00000092841	3509.5166034029	0.0580874757409532	0.0400939516649312	1.44878400179647	0.147397912893417	0.733960994174359
ENSG00000092847	1987.84495844876	0.0134993781669309	0.0275914964782627	0.489258644509045	0.624658595569993	0.944610292477767
ENSG00000092850	5.11377515021311	0.0496659201706771	0.220551542635386	0.225189629495289	0.82183175674205	0.977355994398469
ENSG00000092853	12.3398912712778	-0.103662526049008	0.19666837610107	-0.527093008566534	0.598129001599301	0.939291128210706
ENSG00000092871	355.624852224907	0.080454251636174	0.0457261943238778	1.75947840894692	0.0784962843591977	0.643973831988119
ENSG00000092929	379.320390874597	0.0350230809150602	0.0688652284665882	0.508574235429315	0.611050692202482	0.942110170868349
ENSG00000092931	659.644017756069	-0.0477756447992055	0.0319985483418588	-1.49305663146937	0.135422363505859	0.722835007082748
ENSG00000092964	5965.29810477914	0.00864520555435879	0.0247811142602	0.348862664672166	0.727192415578033	0.962308928515051
ENSG00000092969	66.0554882187484	-0.190151331204901	0.152155482918426	-1.24971724684312	0.211402854798817	0.790088486240046
ENSG00000092978	337.728322888026	-0.00357804390213532	0.0447266648627669	-0.0799980037213527	0.93623884368325	0.993304514820616
ENSG00000093000	866.42593937533	0.0125359913790507	0.0304744153519843	0.411361177376431	0.680807716624568	0.954279618661978
ENSG00000093009	30.8174294178319	0.259400750220904	0.130520955677208	1.98742607173694	0.0468752008727545	0.583120048630604
ENSG00000093010	1057.14535468292	0.11018433374268	0.0428374281080637	2.57215100460103	0.010106879800573	0.419906811838254
ENSG00000093072	619.149255576341	-0.00349176574215892	0.11776289283546	-0.0296508149391139	0.97634553864769	0.996582600055999
ENSG00000093100	45.7809492183063	0.0818435924528175	0.0880501813192295	0.92951077699761	0.352624442748844	0.858900971585007
ENSG00000093134	7.34858975580818	0.692981946031517	0.431449963296247	1.60616990377559	0.108236584093084	0.691789561656713
ENSG00000093144	1181.92913453671	0.0438050313774577	0.0814883502391227	0.537561887667555	0.590879548149329	0.937457466144439
ENSG00000093167	812.935007872326	-0.0180184848723061	0.0332848132700686	-0.541342525376558	0.588271514399041	0.937130308470454
ENSG00000093183	964.234038445796	-0.00564306694336849	0.0387816664029579	-0.145508624738675	0.884309306666261	0.985835317835316
ENSG00000093217	205.905499690589	-0.0156851948604447	0.0512159012904741	-0.306256347447352	0.759409473009432	0.967267400752254
[truncated: 50,503 more rows]
