# Supplementary material for: A systems biology approach to study non-alcoholic fatty liver (NAFL) in women with obesity
Source: iScience. 2022 Aug 5;25(8):104828. doi: 10.1016/j.isci.2022.104828 (PMC9382345; doi:10.1016/j.isci.2022.104828)
Supplement: Table S7. ID and NAFLD categories of individuals used in this study of whom high- dimensional data is available as reported in the STAR methods [file mmc8.xlsx]

## Sheet: NAFL scores and ID
Table 7: tables with ID and NAFL score
BARIA_IDs		NAFL_Status
22		NAFL
26		healthy
28		NAFL
30		healthy
32		NAFL
33	This subject does not have Visceral Fat RNA sample,so the DIABLO employed the rest 54 subjects that had complete datasets	healthy
38		healthy
40		healthy
43		healthy
46		NAFL
47		NAFL
51		healthy
58		healthy
60		healthy
61		NAFL
62		NAFL
63		healthy
64		NAFL
65		healthy
76		healthy
77		healthy
79		healthy
84		NAFL
85		healthy
86		NAFL
88		healthy
90		healthy
94		NAFL
95		healthy
98		NAFL
99		NAFL
103		NAFL
104		healthy
108		NAFL
110		NAFL
111		NAFL
113		NAFL
114		healthy
116		healthy
117		healthy
118		healthy
123		NAFL
124		NAFL
125		NAFL
126		healthy
128		healthy
130		healthy
132		healthy
137		NAFL
140		healthy
143		healthy
152		healthy
153		healthy
156		healthy
157		NAFL
